# Supplementary material for: Definitive crystal structure of 1,1′-bis­[1,2-dicarba-closo-dodeca­borane(11)]
Source: Acta Crystallogr Sect E Struct Rep Online. 2014 Nov 5;70(Pt 12):462–5. doi: 10.1107/S1600536814023897 (PMC4257441; doi:10.1107/S1600536814023897)
Supplement: Supplementary file 1 [file e-70-00462-sup1.cif]

##############################################################################
#                                                                            #
# This CIF contains the data in a paper accepted for publication in          #
# Acta Crystallographica Section E. It conforms to the requirements of       #
# Notes for Authors for Acta Crystallographica Section E, and has been       #
# peer reviewed under the auspices of the IUCr Commission on Journals.       #
#                                                                            #
# Full details of the Crystallographic Information File format               #
# are given in the paper "The Crystallographic Information File (CIF):       #
# a New Standard Archive File for Crystallography" by S. R. Hall, F. H.      #
# Allen and I. D. Brown [Acta Cryst. (1991), A47, 655-685].                  #
#                                                                            #
# The current version of the core CIF dictionary is obtainable from          #
# ftp://ftp.iucr.org/pub/cif_core.dic.                                       #
#                                                                            #
# Software is freely available for graphical display of the structure(s)     #
# in this CIF. For information consult the CIF software page                 #
# http://www.iucr.org/resources/cif/software.                                #
#                                                                            #
# This file may be used for bona fide research purposes within the           #
# scientific community so long as proper attribution is given to the journal # 
# article from which it was obtained.                                        #
#                                                                            #
##############################################################################
data_I
_database_code_depnum_ccdc_archive 'CCDC 1031659'
_audit_creation_method
;
Olex2 1.2
(compiled 2014.09.19 svn.r3010 for OlexSys, GUI svn.r4874)
;
_journal_date_recd_electronic     2014-10-28
_journal_date_accepted     2014-10-29
_journal_name_full     'Acta Crystallographica, Section E'
_journal_year     2014
_journal_volume     70
_journal_issue     12
_journal_page_first     462
_journal_page_last     465
_journal_paper_category     GO
_journal_paper_doi     10.1107/S1600536814023897
_journal_coeditor_code     PK2536
_publ_contact_author_name     'Alan J. Welch'
_publ_contact_author_address
;
Institute of Chemical Sciences,
Perkin Building
School of Engineering & Physical Sciences
Heriot Watt University
Edinburgh
EH14 4AS
UK
;
_publ_contact_author_email     'A.J.Welch@hw.ac.uk'
_publ_contact_author_fax     ?
_publ_contact_author_phone     '0131 451 3127'
_publ_section_title
;
Definitive crystal structure of
1,1'-bis[1,2-dicarba-<i>closo</i>-dodecaborane(11)]
;
_publ_section_title_footnote     .
loop_
    _publ_author_name
    _publ_author_footnote
    _publ_author_address
    'Man, Wing Y.' .
;
Institute of Chemical Sciences,
Perkin Building
School of Engineering & Physical Sciences
Heriot Watt University
Edinburgh EH14 4AS
Scotland
;
    'Rosair, Georgina M.' .
;
Institute of Chemical Sciences,
Perkin Building
School of Engineering & Physical Sciences
Heriot Watt University
Edinburgh EH14 4AS
Scotland
;
    'Welch, Alan J.' .
;
Institute of Chemical Sciences,
Perkin Building
School of Engineering & Physical Sciences
Heriot Watt University
Edinburgh EH14 4AS
Scotland
;
_publ_section_synopsis
;
In the title compound, the two {1,2-<i>closo</i>-C~2~B~10~H~11~} cages are
linked across a centre of inversion with a C---C distance of 1.5339(11) \%A.
By careful analysis of the structure, it is established that the non-linking
cage C atom is equally disordered over cage vertices 2 and 3.
;
_chemical_name_systematic
;
;
_chemical_name_common     ?
_chemical_formula_moiety     'C4 H22 B20'
_chemical_formula_sum     'C4 H22 B20'
_chemical_formula_weight     286.41
_chemical_melting_point     ?
_shelx_space_group_comment
;
The symmetry employed for this shelxl refinement is uniquely defined
by the following loop, which should always be used as a source of
symmetry information in preference to the above space-group names.
They are only intended as comments.
;
_space_group_crystal_system     monoclinic
_space_group_name_H-M_alt     'P 21/n'
_space_group_name_Hall     '-P 2yn'
loop_
    _space_group_symop_operation_xyz
    'x, y, z'
    '-x+1/2, y+1/2, -z+1/2'
    '-x, -y, -z'
    'x-1/2, -y-1/2, z-1/2'
_cell_length_a     7.0011(5)
_cell_length_b     9.7667(6)
_cell_length_c     12.4071(8)
_cell_angle_alpha     90
_cell_angle_beta     90.375(3)
_cell_angle_gamma     90
_cell_volume     848.35(10)
_cell_formula_units_Z     2
_cell_measurement_reflns_used     7872
_cell_measurement_theta_min     3.284
_cell_measurement_theta_max     33.474
_cell_measurement_temperature     100(2)
_exptl_crystal_description     'BLOCK'
_exptl_crystal_colour     colourless
_exptl_crystal_size_max     0.38
_exptl_crystal_size_mid     0.34
_exptl_crystal_size_min     0.32
_exptl_crystal_density_diffrn     1.121
_exptl_crystal_density_meas     .
_exptl_crystal_density_method     ?
_exptl_crystal_F_000     292
_exptl_absorpt_coefficient_mu     0.045
_exptl_absorpt_correction_type     multi-scan
_exptl_absorpt_process_details
;
(SADABS; Bruker, 2008)
;
_shelx_estimated_absorpt_T_min     0.983
_shelx_estimated_absorpt_T_max     0.986
_exptl_absorpt_correction_T_min     0.7060
_exptl_absorpt_correction_T_max     0.7466
_exptl_special_details
;
Absorption correction: SADABS-2008/1 (Bruker, 2008)
was used for absorption correction.
wR2(int) was 0.0508 before and 0.0428 after correction.
The Ratio of minimum to maximum transmission is 0.9456.
The \l/2 correction factor is 0.0015.
;
_diffrn_ambient_temperature     100.0(2)
_diffrn_radiation_type     MoK\a
_diffrn_radiation_wavelength     0.71073
_diffrn_radiation_monochromator     graphite
_diffrn_measurement_device_type     'Bruker APEXII CCD'
_diffrn_measurement_method     '\f and \w scans'
_diffrn_detector_area_resol_mean     ?
_diffrn_reflns_number     22850
_diffrn_reflns_av_R_equivalents     0.0288
_diffrn_reflns_theta_min     2.654
_diffrn_reflns_theta_max     33.586
_diffrn_reflns_theta_full     26.000
_diffrn_measured_fraction_theta_max     0.995
_diffrn_measured_fraction_theta_full     1.000
_diffrn_reflns_limit_h_min     -10
_diffrn_reflns_limit_h_max     10
_diffrn_reflns_limit_k_min     -14
_diffrn_reflns_limit_k_max     15
_diffrn_reflns_limit_l_min     -19
_diffrn_reflns_limit_l_max     19
_diffrn_standards_number     ?
loop_
    _refln_index_h
    _refln_index_k
    _refln_index_l
    _refln_F_squared_meas
    1 0 0 -0.01
    1 0 0 -0.02
    -1 0 0 0.01
    -1 0 0 -0.01
    -1 0 0 0.03
    1 0 0 -0.03
    -1 0 0 0.01
    2 0 0 5.56
    2 0 0 5.08
    -2 0 0 5.08
    -2 0 0 5.58
    2 0 0 5.58
    -2 0 0 5.45
    3 0 0 0
    -3 0 0 0.06
    -3 0 0 0.05
    -3 0 0 0.07
    3 0 0 0.02
    3 0 0 -0.02
    -4 0 0 20.21
    -4 0 0 20.35
    -4 0 0 20.91
    -4 0 0 21.24
    4 0 0 20.99
    4 0 0 21.39
    4 0 0 20.85
    5 0 0 0.06
    -5 0 0 0.07
    5 0 0 -0.02
    -5 0 0 0
    -5 0 0 -0.04
    5 0 0 0.01
    -5 0 0 0
    -6 0 0 8.11
    6 0 0 7.83
    -6 0 0 8.3
    -6 0 0 8.37
    -6 0 0 8.08
    6 0 0 8.52
    -7 0 0 0.02
    -7 0 0 -0.06
    -7 0 0 0.05
    7 0 0 0.03
    -8 0 0 26.13
    -8 0 0 25.75
    9 0 0 -0.03
    -9 0 0 0.08
    -9 0 0 -0.23
    10 0 0 0.54
    -10 0 0 0.53
    -10 0 0 0.73
    0 -1 0 -0.24
    0 1 0 -0.26
    0 1 0 -0.25
    0 1 0 -0.24
    0 1 0 -0.25
    0 1 0 -0.25
    -1 -1 0 355.93
    -1 -1 0 349.22
    1 -1 0 342.33
    -1 -1 0 356.13
    1 -1 0 341.91
    -1 -1 0 345.4
    1 -1 0 345.4
    1 1 0 349.93
    -1 1 0 346.7
    -1 1 0 344.35
    -1 1 0 344.08
    1 1 0 346.88
    1 1 0 360.66
    1 1 0 351.55
    -1 1 0 346.36
    -2 -1 0 0.44
    -2 -1 0 0.47
    2 -1 0 0.55
    -2 -1 0 0.35
    2 -1 0 0.5
    2 -1 0 0.51
    -2 -1 0 0.52
    2 -1 0 0.49
    2 1 0 0.47
    -2 1 0 0.57
    2 1 0 0.64
    2 1 0 0.5
    2 1 0 0.57
    -2 1 0 0.46
    3 -1 0 5.3
    -3 -1 0 5.66
    -3 -1 0 5.71
    -3 -1 0 5.72
    3 -1 0 6
    -3 -1 0 5.6
    3 1 0 5.77
    -3 1 0 5.8
    3 1 0 5.44
    3 1 0 5.69
    -3 1 0 5.48
    -4 -1 0 0.23
    4 -1 0 0.15
    4 -1 0 0.07
    4 -1 0 0.07
    -4 -1 0 0.05
    -4 -1 0 0.18
    -4 -1 0 0.07
    -4 1 0 0.01
    4 1 0 0.18
    4 1 0 0.11
    4 1 0 0.15
    -4 1 0 0.15
    -4 1 0 0.15
    -5 -1 0 8.09
    5 -1 0 7.75
    -5 -1 0 7.15
    5 -1 0 8.63
    -5 -1 0 8.05
    5 -1 0 7.38
    -5 -1 0 7.69
    -5 1 0 8.2
    -5 1 0 8.26
    -5 1 0 8.08
    5 1 0 7.36
    5 1 0 7.15
    -5 1 0 7.58
    5 1 0 7.31
    -6 -1 0 2.72
    -6 -1 0 2.79
    -6 -1 0 2.62
    -6 -1 0 2.84
    6 -1 0 2.43
    6 -1 0 2.27
    -6 1 0 2.68
    6 1 0 2.9
    -6 1 0 2.17
    -6 1 0 2.83
    6 1 0 3.3
    6 1 0 3
    -6 1 0 2.63
    -7 -1 0 0.22
    7 -1 0 0.35
    -7 -1 0 0.24
    7 -1 0 0.23
    -7 -1 0 0.12
    -7 1 0 0.1
    7 1 0 0.4
    -7 1 0 0.23
    -7 1 0 0.15
    7 1 0 0.24
    -8 -1 0 6.97
    -8 -1 0 5.92
    8 -1 0 5.34
    8 -1 0 5.62
    -8 1 0 5.74
    -8 1 0 5.65
    -8 1 0 5.4
    -9 -1 0 0.16
    -9 -1 0 0.2
    -9 1 0 0.05
    -9 1 0 0.15
    -10 -1 0 0.98
    -10 -1 0 0.32
    -10 1 0 0.75
    -10 1 0 0.61
    0 -2 0 171.53
    0 2 0 176.29
    0 2 0 167.61
    0 2 0 170.06
    0 2 0 173.93
    0 2 0 176.54
    0 2 0 166.07
    -1 -2 0 0
    -1 -2 0 0.01
    1 -2 0 0.05
    -1 -2 0 0.07
    1 -2 0 0.05
    1 -2 0 0.01
    -1 -2 0 0.04
    1 2 0 -0.03
    1 2 0 -0.04
    1 2 0 0.02
    1 2 0 0.03
    1 2 0 -0.02
    -2 -2 0 45.85
    -2 -2 0 45.42
    2 -2 0 46.08
    2 -2 0 46.66
    -2 -2 0 45.75
    -2 -2 0 45.51
    2 -2 0 46.52
    -2 2 0 46.14
    2 2 0 47.25
    2 2 0 45.51
    2 2 0 47.05
    -2 2 0 46.71
    -2 2 0 47.46
    2 2 0 47.02
    2 2 0 46.47
    3 -2 0 5.81
    3 -2 0 6.05
    -3 -2 0 5.85
    -3 -2 0 5.46
    -3 -2 0 5.89
    -3 -2 0 5.88
    -3 2 0 5.88
    3 2 0 5.9
    3 2 0 5.87
    3 2 0 6.06
    -3 2 0 6.01
    -3 2 0 5.91
    3 2 0 5.39
    -4 -2 0 1.95
    -4 -2 0 2.05
    4 -2 0 2.02
    -4 -2 0 2.16
    4 -2 0 2.34
    -4 -2 0 2.06
    4 2 0 2.06
    4 2 0 1.66
    4 2 0 1.86
    -4 2 0 2.12
    -4 2 0 2.15
    -4 2 0 2.17
    5 -2 0 16.84
    -5 -2 0 16.5
    5 -2 0 16.77
    5 -2 0 16.48
    -5 -2 0 16.24
    -5 -2 0 16.99
    -5 -2 0 16.36
    -5 2 0 16.57
    -5 2 0 16.44
    5 2 0 16.69
    -5 2 0 17.32
    5 2 0 16.11
    5 2 0 17.3
    -6 -2 0 1.12
    -6 -2 0 1.63
    -6 -2 0 1.59
    6 -2 0 2.09
    6 2 0 1.22
    -6 2 0 1.53
    -6 2 0 1.66
    -6 2 0 1.42
    -6 2 0 1.44
    6 2 0 1.36
    6 2 0 1.44
    -7 -2 0 10.96
    7 -2 0 11.44
    -7 -2 0 10.27
    -7 2 0 10.42
    7 2 0 11.16
    7 2 0 10.38
    -7 2 0 10.36
    -7 2 0 10.38
    -8 -2 0 16.97
    -8 -2 0 16.87
    -8 2 0 18.33
    -8 2 0 18.17
    -8 2 0 17.9
    -9 -2 0 1.21
    -9 -2 0 0.99
    -9 2 0 1.01
    -9 2 0 1.42
    -10 -2 0 0.46
    -10 -2 0 0.2
    -10 2 0 0.45
    -10 2 0 0.43
    0 -3 0 0.04
    0 -3 0 -0.01
    0 3 0 -0.06
    0 3 0 -0.02
    0 3 0 0
    0 3 0 0.03
    0 3 0 -0.03
    0 3 0 0.02
    -1 -3 0 60.97
    -1 -3 0 60.2
    1 -3 0 59.97
    -1 -3 0 60.3
    -1 -3 0 59.02
    -1 -3 0 59.93
    1 -3 0 59.43
    1 -3 0 58.81
    1 3 0 60.01
    1 3 0 59.19
    1 3 0 59.93
    1 3 0 61.46
    -2 -3 0 80.47
    2 -3 0 80.71
    -2 -3 0 79.7
    2 -3 0 82.78
    -2 -3 0 81.55
    -2 3 0 83.72
    2 3 0 81.7
    2 3 0 80.97
    2 3 0 82.25
    -2 3 0 82.11
    -2 3 0 84.1
    -2 3 0 82.92
    2 3 0 81.73
    -3 -3 0 65.47
    3 -3 0 67.25
    -3 -3 0 68.38
    3 -3 0 65.09
    -3 -3 0 66.28
    -3 -3 0 67.63
    -3 3 0 67.2
    3 3 0 66.02
    3 3 0 65.49
    -3 3 0 65.03
    3 3 0 65.93
    3 3 0 64.96
    3 3 0 64.53
    -3 3 0 66.59
    -3 3 0 66.55
    -4 -3 0 11.77
    -4 -3 0 12.86
    -4 -3 0 12.95
    4 -3 0 12.53
    -4 -3 0 11.46
    -4 3 0 12.46
    -4 3 0 11.88
    -4 3 0 12.48
    4 3 0 12.89
    -4 3 0 12.41
    4 3 0 12.13
    4 3 0 12.17
    -5 -3 0 5.15
    -5 -3 0 5.42
    -5 -3 0 5.57
    -5 -3 0 5.02
    5 -3 0 5.41
    5 3 0 5.46
    -5 3 0 4.92
    5 3 0 5.19
    -5 3 0 4.79
    -5 3 0 5.53
    5 3 0 5.23
    -6 -3 0 0.33
    -6 -3 0 0.16
    6 -3 0 0.4
    -6 -3 0 0.16
    6 3 0 0.29
    -6 3 0 0.09
    -6 3 0 0.5
    -6 3 0 0.29
    6 3 0 0.2
    6 3 0 0.29
    7 -3 0 2.94
    -7 -3 0 3.91
    -7 -3 0 3.29
    -7 3 0 3.36
    7 3 0 3.04
    -7 3 0 3.47
    -7 3 0 3.43
    -8 -3 0 8.53
    -8 -3 0 8.48
    -8 3 0 8.07
    -8 3 0 7.64
    -8 3 0 7.74
    8 3 0 7.21
    -9 -3 0 0.14
    -9 -3 0 -0.09
    -9 3 0 -0.01
    -9 3 0 -0.08
    -10 -3 0 1.29
    -10 -3 0 1.18
    -10 3 0 1.11
    -10 3 0 1.24
    0 -4 0 2.59
    0 -4 0 2.49
    0 4 0 2.59
    0 4 0 2.71
    0 4 0 2.41
    0 4 0 2.62
    0 4 0 2.56
    0 4 0 2.48
    -1 -4 0 9.21
    1 -4 0 8.9
    -1 -4 0 9.55
    -1 -4 0 9
    1 -4 0 8.96
    -1 -4 0 9.16
    1 4 0 9.05
    1 4 0 9.33
    1 4 0 9.11
    -1 4 0 9.17
    1 4 0 9.47
    -1 4 0 8.95
    -2 -4 0 5.09
    -2 -4 0 5.02
    -2 -4 0 5.36
    -2 -4 0 5.47
    2 -4 0 5.28
    2 -4 0 5.39
    2 4 0 4.94
    2 4 0 5.34
    2 4 0 5.63
    2 4 0 5.4
    -2 4 0 5.29
    -2 4 0 5.39
    -3 -4 0 13.99
    3 -4 0 13.44
    3 -4 0 12.71
    -3 -4 0 14.22
    -3 -4 0 13.96
    3 4 0 13.7
    -3 4 0 13.64
    3 4 0 13.65
    3 4 0 13.48
    -3 4 0 13.23
    -3 4 0 13.76
    -3 4 0 13.52
    3 4 0 13.59
    3 4 0 13.96
    -4 -4 0 8.18
    4 -4 0 9.3
    -4 -4 0 8.17
    -4 -4 0 9.14
    -4 -4 0 9.09
    4 -4 0 8.92
    -4 4 0 8.2
    4 4 0 9.72
    -4 4 0 8.62
    4 4 0 8.15
    -4 4 0 9
    -4 4 0 8.51
    4 4 0 8.24
    4 4 0 7.73
    5 -4 0 -0.11
    -5 -4 0 0.12
    -5 -4 0 0.01
    -5 -4 0 0.19
    -5 -4 0 -0.07
    5 4 0 0.08
    -5 4 0 0.07
    -5 4 0 0.08
    5 4 0 -0.01
    5 4 0 -0.12
    -5 4 0 -0.04
    6 -4 0 -0.08
    -6 -4 0 -0.05
    -6 -4 0 0.09
    6 4 0 0.13
    6 4 0 0
    -6 4 0 0.02
    -6 4 0 -0.01
    -6 4 0 -0.02
    -7 -4 0 1.31
    7 -4 0 2.19
    -7 -4 0 1.88
    -7 4 0 1.5
    7 4 0 1.54
    -7 4 0 1.87
    -7 4 0 1.77
    7 4 0 1.57
    -8 -4 0 0.83
    -8 -4 0 1.12
    -8 4 0 1.12
    -8 4 0 1.03
    8 4 0 0.97
    -9 -4 0 -0.1
    -9 -4 0 0.03
    -9 4 0 0.21
    -9 4 0 0.1
    -10 -4 0 2.46
    -10 -4 0 2.4
    -10 4 0 2.63
    -10 4 0 2.74
    0 -5 0 -0.06
    0 -5 0 0.06
    0 5 0 0.01
    0 5 0 0.05
    0 5 0 -0.01
    0 5 0 0.02
    0 5 0 0.12
    0 5 0 0.02
    -1 -5 0 9.87
    -1 -5 0 10.1
    -1 -5 0 9.95
    1 -5 0 10.22
    -1 -5 0 10.25
    -1 5 0 9.97
    1 5 0 9.95
    -1 5 0 9.9
    1 5 0 10
    1 5 0 10.14
    -1 5 0 9.76
    -1 5 0 10.1
    1 5 0 10.1
    -1 5 0 9.69
    -2 -5 0 1.23
    2 -5 0 1.35
    -2 -5 0 1.36
    2 -5 0 1.12
    -2 -5 0 1.41
    -2 -5 0 1.43
    -2 -5 0 1.46
    2 5 0 1.61
    2 5 0 1.29
    2 5 0 1.17
    -2 5 0 1.42
    2 5 0 1.31
    3 -5 0 18.95
    -3 -5 0 18.65
    -3 -5 0 18.19
    3 -5 0 19.04
    -3 -5 0 18.93
    -3 -5 0 18.3
    3 5 0 17.87
    -3 5 0 17.59
    3 5 0 18.58
    -3 5 0 18.22
    3 5 0 18.18
    3 5 0 18.29
    -3 5 0 17.89
    -3 5 0 18.51
    -4 -5 0 81.64
    4 -5 0 78.03
    4 -5 0 79.31
    -4 -5 0 78.68
    -4 -5 0 80.33
    4 5 0 78.11
    -4 5 0 79.25
    4 5 0 78.08
    -4 5 0 78.37
    4 5 0 81.34
    4 5 0 78.85
    -4 5 0 79.09
    -5 -5 0 13.55
    -5 -5 0 12.7
    5 -5 0 13.21
    -5 5 0 13.4
    5 5 0 13.91
    -5 5 0 13.19
    5 5 0 13.29
    -5 5 0 13.1
    6 -5 0 1.54
    -6 -5 0 1.37
    -6 -5 0 2.01
    6 5 0 1.63
    6 5 0 1.46
    -6 5 0 1.75
    -6 5 0 1.59
    -6 5 0 2.23
    -7 -5 0 1.74
    -7 -5 0 1.92
    -7 5 0 2.09
    7 5 0 2.36
    7 5 0 1.85
    -7 5 0 1.93
    -7 5 0 2.25
    -8 -5 0 1.34
    -8 -5 0 1.79
    8 5 0 1.41
    -8 5 0 1.46
    -8 5 0 1.5
    -9 -5 0 1.24
    -9 -5 0 1.13
    -9 5 0 0.98
    -9 5 0 1.14
    -10 -5 0 1.04
    -10 -5 0 1.02
    -10 5 0 0.64
    -10 5 0 0.85
    0 -6 0 0.13
    0 6 0 0.17
    0 6 0 0.02
    0 6 0 0.06
    0 6 0 0.06
    0 6 0 0.03
    -1 -6 0 50.3
    -1 -6 0 50.81
    -1 -6 0 52.25
    1 -6 0 50.67
    -1 6 0 51.68
    -1 6 0 50.3
    -1 6 0 51.61
    1 6 0 49.75
    1 6 0 50.61
    -1 6 0 50.8
    1 6 0 50.93
    -1 6 0 50.7
    1 6 0 51.02
    -2 -6 0 0.94
    -2 -6 0 1.11
    2 -6 0 1.05
    2 -6 0 1.01
    -2 -6 0 0.87
    -2 -6 0 0.94
    2 6 0 1.11
    2 6 0 1.2
    2 6 0 1.12
    2 6 0 1.03
    -2 6 0 1.01
    -2 6 0 1
    -3 -6 0 60.45
    -3 -6 0 61.08
    -3 -6 0 60.24
    3 -6 0 62.56
    3 -6 0 61.5
    -3 -6 0 63.38
    -3 6 0 61.56
    3 6 0 63.02
    -3 6 0 59.71
    3 6 0 64.56
    3 6 0 62.13
    -3 6 0 61.89
    3 6 0 61.93
    -3 6 0 61.36
    -4 -6 0 0.36
    4 -6 0 0.06
    4 -6 0 0.36
    -4 -6 0 0.24
    -4 6 0 0.46
    4 6 0 0.42
    4 6 0 0.39
    -4 6 0 0.35
    -4 6 0 0.38
    4 6 0 0.26
    4 6 0 0.32
    5 -6 0 15.33
    -5 -6 0 15.44
    -5 -6 0 17.04
    -5 6 0 15.19
    -5 6 0 14.73
    5 6 0 15.19
    5 6 0 15.26
    -6 -6 0 0.91
    -6 -6 0 0.46
    -6 6 0 0.83
    -6 6 0 0.66
    6 6 0 0.6
    6 6 0 0.62
    -6 6 0 0.89
    -7 -6 0 4.42
    -7 -6 0 4.09
    7 6 0 3.9
    -7 6 0 4.2
    7 6 0 4.19
    -7 6 0 4.32
    -8 -6 0 7.27
    -8 -6 0 6.46
    -8 6 0 6.82
    8 6 0 6.31
    -8 6 0 6.63
    -9 -6 0 -0.1
    9 6 0 0.03
    -9 6 0 0.05
    -9 6 0 -0.07
    0 -7 0 -0.05
    0 7 0 -0.01
    0 7 0 0
    0 7 0 -0.09
    0 7 0 0.03
    0 7 0 0.06
    -1 -7 0 2.5
    -1 -7 0 2.41
    1 -7 0 2.6
    -1 7 0 2.66
    -1 7 0 2.4
    -1 7 0 2.52
    1 7 0 2.32
    1 7 0 2.33
    1 7 0 2.7
    -1 7 0 2.56
    -1 7 0 2.55
    1 7 0 2.82
    -1 7 0 2.55
    -2 -7 0 0.69
    -2 -7 0 0.87
    2 -7 0 0.76
    -2 -7 0 0.77
    -2 7 0 0.68
    2 7 0 0.35
    2 7 0 0.68
    -2 7 0 0.56
    2 7 0 0.65
    2 7 0 0.63
    -2 7 0 0.65
    -2 7 0 0.67
    -3 -7 0 0.05
    -3 -7 0 0.08
    3 -7 0 0.14
    -3 -7 0 0.12
    3 7 0 0.18
    3 7 0 0.08
    3 7 0 0.14
    -3 7 0 0.09
    -3 7 0 0.16
    -3 7 0 0.13
    3 7 0 0.11
    4 -7 0 1.4
    -4 -7 0 1.37
    4 7 0 1.33
    -4 7 0 1.58
    4 7 0 1.56
    -4 7 0 1.52
    4 7 0 1.67
    -5 -7 0 1.07
    -5 7 0 1
    -5 7 0 0.94
    5 7 0 1.22
    5 7 0 1.08
    -5 7 0 1.09
    -6 -7 0 1.42
    -6 7 0 1.4
    6 7 0 1.63
    6 7 0 1.31
    -6 7 0 1.42
    -7 -7 0 3.87
    -7 7 0 3.64
    -7 7 0 4.27
    7 7 0 4.22
    7 7 0 4.01
    -8 -7 0 -0.02
    -8 7 0 0.32
    8 7 0 0.12
    8 7 0 -0.08
    -8 7 0 0.26
    -9 -7 0 0.12
    -9 7 0 0.1
    -9 7 0 0.33
    9 7 0 0.56
    0 -8 0 12.39
    0 8 0 12.42
    0 8 0 12.27
    0 8 0 11.91
    0 8 0 12.53
    1 -8 0 17.98
    -1 -8 0 18.67
    -1 8 0 19.15
    -1 8 0 18.71
    1 8 0 18.33
    1 8 0 18.77
    1 8 0 19.34
    -1 8 0 18.64
    1 8 0 18.46
    -1 8 0 17.32
    -2 -8 0 2.25
    2 -8 0 1.92
    2 8 0 2.06
    -2 8 0 2.23
    -2 8 0 2.14
    2 8 0 2.01
    -2 8 0 2.05
    2 8 0 2.08
    -2 8 0 2.07
    2 8 0 2.2
    3 -8 0 -0.04
    3 8 0 0.12
    -3 8 0 -0.02
    3 8 0 0.1
    -3 8 0 0.01
    3 8 0 0.08
    -4 -8 0 0.95
    4 -8 0 0.39
    -4 8 0 0.74
    -4 8 0 0.79
    4 8 0 0.77
    4 8 0 0.7
    4 8 0 0.54
    -5 -8 0 2.23
    5 8 0 1.69
    -5 8 0 2.08
    -5 8 0 2.09
    5 8 0 2.15
    -5 8 0 1.91
    -6 -8 0 38.24
    6 8 0 39.66
    6 8 0 39.03
    -6 8 0 38.02
    -6 8 0 38.99
    -7 -8 0 10.79
    7 8 0 9.35
    -7 8 0 9.27
    7 8 0 8.55
    8 8 0 0.67
    -8 8 0 0.81
    8 8 0 0.35
    9 8 0 1.02
    -9 8 0 1.73
    0 -9 0 -0.05
    0 9 0 -0.02
    0 9 0 0.04
    0 9 0 0.05
    0 9 0 0.02
    -1 -9 0 0.53
    1 -9 0 0.61
    -1 9 0 0.37
    -1 9 0 0.43
    -1 9 0 0.42
    1 9 0 0.49
    1 9 0 0.33
    1 9 0 0.58
    -1 9 0 0.51
    1 9 0 0.43
    2 -9 0 3.48
    2 9 0 3.1
    2 9 0 2.62
    -2 9 0 2.83
    -2 9 0 2.7
    2 9 0 2.36
    -2 9 0 3.14
    3 -9 0 3.13
    3 9 0 3.82
    3 9 0 2.92
    -3 9 0 3.73
    3 9 0 3.68
    4 -9 0 0.14
    4 9 0 0.16
    4 9 0 0.19
    4 9 0 0.12
    -5 9 0 16.26
    5 9 0 17.33
    5 9 0 17.18
    6 9 0 0.34
    6 9 0 0.5
    -6 9 0 0.7
    7 9 0 28.02
    7 9 0 26.68
    -7 9 0 28.04
    -8 9 0 0.77
    8 9 0 0.85
    8 9 0 0.45
    0 -10 0 0.04
    0 10 0 -0.01
    0 10 0 -0.05
    0 10 0 -0.02
    0 10 0 -0.09
    1 -10 0 0.2
    -1 10 0 0.32
    1 10 0 0.49
    1 10 0 0.47
    -1 10 0 0.47
    -1 10 0 0.57
    1 10 0 0.25
    -1 10 0 0.29
    2 -10 0 0.27
    2 10 0 0.51
    -2 10 0 0.24
    -2 10 0 0.29
    -2 10 0 0.35
    2 10 0 0.4
    2 10 0 0.19
    -2 10 0 0.18
    3 -10 0 0.11
    -3 10 0 0.47
    3 10 0 0.42
    3 10 0 0.3
    3 10 0 0.49
    4 10 0 -0.07
    4 10 0 -0.04
    5 10 0 1.58
    5 10 0 1.32
    6 10 0 0.65
    6 10 0 1.11
    7 10 0 4.83
    7 10 0 4.05
    8 10 0 0.51
    8 10 0 0.37
    0 -11 0 -0.1
    0 11 0 -0.05
    0 11 0 0.01
    1 -11 0 9.11
    1 11 0 10.12
    1 11 0 9.51
    -1 11 0 9.9
    1 11 0 10.01
    -1 11 0 9.08
    2 -11 0 9.15
    2 11 0 7.42
    -2 11 0 8.15
    2 11 0 7.83
    -2 11 0 8.23
    2 11 0 8.45
    3 -11 0 2.22
    3 11 0 1.51
    -3 11 0 1.52
    3 11 0 1.55
    3 11 0 1.64
    4 11 0 0.13
    4 11 0 0.16
    5 11 0 0.37
    5 11 0 0.39
    6 11 0 0.67
    6 11 0 0.61
    7 11 0 0.29
    7 11 0 0.7
    0 12 0 9.41
    0 12 0 8.81
    1 -12 0 1.02
    1 12 0 1.06
    1 12 0 0.79
    -1 12 0 0.74
    -1 12 0 0.95
    2 -12 0 -0.07
    2 12 0 0.01
    2 12 0 0.09
    -2 12 0 0.13
    3 12 0 1.39
    3 12 0 1.32
    -3 12 0 1.19
    4 12 0 2.77
    4 12 0 3.19
    5 12 0 0.09
    5 12 0 0.16
    6 12 0 0.65
    6 12 0 0.05
    0 13 0 0.06
    0 13 0 0.1
    1 13 0 0.23
    -1 13 0 -0.03
    1 13 0 -0.16
    2 13 0 0.11
    -2 13 0 0.19
    2 13 0 0.02
    3 13 0 0.43
    3 13 0 0.23
    4 13 0 0.1
    4 13 0 0.42
    5 13 0 0.49
    5 13 0 0.35
    0 14 0 1.3
    0 14 0 1.48
    -1 14 0 3.58
    1 14 0 3.62
    1 14 0 3.23
    2 14 0 0.48
    -2 14 0 0.53
    2 14 0 0.34
    3 14 0 9.71
    3 14 0 9.15
    4 14 0 0.03
    4 14 0 0.35
    0 15 0 -0.11
    -1 15 0 0.16
    1 15 0 0.21
    1 15 0 0.21
    -10 0 1 0.04
    -10 0 1 -0.15
    -9 0 1 4.69
    -9 0 1 5.2
    -8 0 1 -0.27
    8 0 -1 -0.17
    -8 0 1 0.1
    -7 0 1 12.22
    -7 0 1 12.89
    -7 0 1 11.36
    7 0 -1 12.71
    6 0 -1 0.01
    -6 0 1 0.04
    -6 0 1 -0.01
    -6 0 1 0.02
    -6 0 1 0.02
    6 0 -1 0.07
    5 0 -1 39.72
    5 0 -1 39.87
    -5 0 1 38.93
    5 0 -1 38.61
    -5 0 1 41.45
    -5 0 1 38.72
    -5 0 1 38.86
    4 0 -1 0.08
    -4 0 1 0
    4 0 -1 -0.05
    -4 0 1 0.1
    4 0 -1 0.08
    -4 0 1 0.02
    -3 0 1 37.72
    3 0 -1 37.98
    3 0 -1 38.2
    -3 0 1 37.77
    -3 0 1 39.39
    3 0 -1 37.95
    3 0 -1 37.49
    2 0 -1 -0.02
    2 0 -1 -0.05
    -2 0 1 -0.05
    -2 0 1 0
    2 0 -1 -0.03
    -2 0 1 0.02
    2 0 -1 0.03
    2 0 -1 0.01
    1 0 -1 951.88
    -1 0 1 1000
    1 0 -1 998.88
    -1 0 1 807.69
    1 0 -1 860.26
    1 0 -1 971.85
    -1 0 1 792.64
    0 0 -1 -0.04
    0 0 -1 -0.02
    0 0 1 -0.03
    0 0 1 -0.02
    0 0 -1 -0.02
    0 0 1 -0.03
    0 0 1 -0.01
    0 0 1 -0.02
    0 0 -1 -0.03
    0 0 -1 -0.02
    1 0 1 692.71
    1 0 1 712.95
    -1 0 -1 695.45
    1 0 1 684.07
    -2 0 -1 0.02
    2 0 1 -0.01
    -2 0 -1 0.01
    -2 0 -1 0.07
    3 0 1 0.38
    3 0 1 0.33
    -3 0 -1 0.31
    -3 0 -1 0.31
    3 0 1 0.27
    -3 0 -1 0.34
    4 0 1 0.03
    -4 0 -1 -0.06
    4 0 1 -0.04
    -4 0 -1 -0.06
    -4 0 -1 -0.04
    -4 0 -1 -0.03
    4 0 1 -0.1
    -5 0 -1 8.75
    -5 0 -1 8
    5 0 1 8
    -5 0 -1 7.54
    -5 0 -1 8.13
    5 0 1 8.48
    5 0 1 9.3
    -6 0 -1 0.16
    -6 0 -1 -0.07
    6 0 1 -0.1
    6 0 1 0.01
    -6 0 -1 0
    -6 0 -1 -0.07
    -7 0 -1 1.2
    -7 0 -1 1.34
    -7 0 -1 1.16
    -8 0 -1 0
    -8 0 -1 -0.03
    -9 0 -1 0.79
    9 0 1 0.6
    -9 0 -1 0.41
    -10 0 -1 -0.06
    -10 0 -1 -0.01
    -10 -1 1 -0.09
    -10 -1 1 -0.04
    -10 1 1 0.1
    -10 1 1 -0.15
    -9 -1 1 0.26
    9 -1 -1 0.03
    -9 -1 1 -0.08
    9 -1 -1 0.05
    -9 1 1 0.1
    -9 1 1 -0.22
    8 -1 -1 3.3
    -8 -1 1 3.31
    8 -1 -1 3.3
    -8 -1 1 3.53
    8 1 -1 3.08
    -8 1 1 3.38
    -8 1 1 3.36
    -8 1 1 3.62
    7 -1 -1 1.13
    -7 -1 1 0.87
    -7 -1 1 0.96
    -7 -1 1 0.68
    7 -1 -1 0.96
    7 1 -1 0.92
    7 1 -1 0.88
    -7 1 1 0.71
    -7 1 1 0.66
    -7 1 1 0.75
    -6 -1 1 5.07
    -6 -1 1 5.51
    -6 -1 1 5.31
    6 -1 -1 5.22
    6 -1 -1 5.44
    6 -1 -1 5.23
    -6 1 1 4.26
    -6 1 1 5.04
    6 1 -1 5.46
    -6 1 1 4.89
    6 1 -1 4.9
    6 1 -1 4.66
    5 -1 -1 15.51
    5 -1 -1 15.25
    -5 -1 1 15.6
    -5 -1 1 15.38
    -5 -1 1 15.12
    -5 -1 1 15.88
    5 -1 -1 14.85
    -5 1 1 16.5
    -5 1 1 15.08
    5 1 -1 15.9
    -5 1 1 15.7
    5 1 -1 15.94
    5 1 -1 15.64
    -4 -1 1 15.34
    -4 -1 1 16.24
    -4 -1 1 15.37
    -4 -1 1 15.84
    4 -1 -1 16.21
    4 -1 -1 15.19
    4 -1 -1 15.65
    -4 1 1 16.01
    4 1 -1 15.61
    -4 1 1 15.21
    4 1 -1 15.45
    4 1 -1 16.16
    -4 1 1 15.41
    -3 -1 1 3.43
    3 -1 -1 3.43
    -3 -1 1 3.36
    -3 -1 1 3.44
    -3 -1 1 3.15
    3 -1 -1 3.25
    -3 1 1 3.32
    -3 1 1 3
    3 1 -1 2.98
    3 1 -1 3.37
    -3 1 1 3.42
    3 1 -1 3.26
    3 1 -1 3.27
    2 -1 -1 0.24
    -2 -1 1 0.44
    2 -1 -1 0.5
    2 -1 -1 0.42
    -2 -1 1 0.35
    2 -1 -1 0.38
    -2 -1 1 0.68
    2 1 -1 0.57
    2 1 -1 0.56
    -2 1 1 0.55
    2 1 -1 0.47
    2 1 -1 0.54
    -2 1 1 0.49
    -2 1 1 0.59
    -1 -1 1 336.72
    -1 -1 1 339.41
    1 -1 -1 329.69
    -1 -1 1 342.31
    1 -1 -1 326.57
    1 -1 -1 339.15
    -1 1 1 336.27
    -1 1 1 328.96
    1 1 -1 339.18
    1 1 -1 330.55
    1 1 -1 329.79
    -1 1 1 349.02
    -1 1 1 333.7
    -1 1 1 332.03
    1 1 -1 328.77
    -1 1 1 340
    0 -1 1 333.07
    0 1 -1 386.02
    0 1 1 387.87
    0 1 -1 404
    0 1 1 405.11
    0 1 -1 340.44
    -1 -1 -1 433.36
    1 -1 1 438.13
    -1 -1 -1 437.55
    1 -1 1 413.41
    -1 -1 -1 423.72
    -1 1 -1 435.02
    1 1 1 432.5
    -1 1 -1 432.9
    -1 1 -1 416.37
    -1 1 -1 423.98
    1 1 1 433.17
    -1 1 -1 436.79
    1 1 1 431.83
    2 -1 1 -0.04
    2 -1 1 0.03
    2 -1 1 0.05
    -2 -1 -1 -0.03
    -2 -1 -1 0.1
    2 -1 1 0.05
    -2 -1 -1 -0.03
    2 -1 1 0.06
    -2 -1 -1 0.03
    -2 1 -1 0.02
    2 1 1 0
    -2 1 -1 0.04
    2 1 1 0.07
    -2 1 -1 0
    2 1 1 -0.01
    -3 -1 -1 2.11
    3 -1 1 2.19
    -3 -1 -1 2.06
    -3 -1 -1 1.95
    3 -1 1 2.02
    3 -1 1 1.99
    -3 -1 -1 2.05
    -3 1 -1 2.02
    3 1 1 1.85
    3 1 1 2.06
    -3 1 -1 2.06
    3 1 1 1.92
    -4 -1 -1 0.34
    -4 -1 -1 0.17
    4 -1 1 0.16
    4 -1 1 0.09
    4 -1 1 0.15
    -4 -1 -1 0.29
    -4 -1 -1 0.27
    -4 1 -1 0.21
    4 1 1 0.16
    4 1 1 0.16
    -4 1 -1 0.31
    -4 1 -1 0.29
    -4 1 -1 0.21
    4 1 1 0.12
    -5 -1 -1 98.53
    -5 -1 -1 98.18
    -5 -1 -1 96.36
    -5 -1 -1 97.65
    5 -1 1 96.27
    5 -1 1 96.1
    5 -1 1 94.79
    5 1 1 94.79
    -5 1 -1 96.16
    5 1 1 94.86
    -5 1 -1 95.53
    -5 1 -1 99.78
    -5 1 -1 96.53
    5 1 1 98.86
    6 -1 1 1.93
    -6 -1 -1 2.32
    -6 -1 -1 1.42
    -6 -1 -1 2.55
    6 -1 1 2.11
    -6 1 -1 2.19
    -6 1 -1 2.02
    -6 1 -1 2.01
    6 1 1 1.82
    6 1 1 2.39
    -6 1 -1 2.36
    -7 -1 -1 16.24
    -7 -1 -1 16.86
    7 -1 1 18.12
    -7 -1 -1 16.67
    -7 1 -1 17.8
    -7 1 -1 16.54
    7 1 1 17.87
    -7 1 -1 17.13
    -8 -1 -1 19.99
    8 -1 1 19.22
    -8 -1 -1 18.99
    8 -1 1 18.97
    -8 1 -1 18.76
    -8 1 -1 19.46
    -8 1 -1 20.03
    -9 -1 -1 1.14
    -9 -1 -1 1.18
    -9 1 -1 1.3
    -9 1 -1 0.93
    -10 -1 -1 1.19
    -10 -1 -1 1.14
    -10 1 -1 1.12
    -10 1 -1 1
    -10 -2 1 1.43
    -10 -2 1 1.66
    -10 2 1 1.32
    -10 2 1 2.37
    -9 -2 1 0.06
    -9 -2 1 -0.07
    9 -2 -1 0.17
    -9 2 1 -0.07
    -9 2 1 -0.06
    -8 -2 1 0.34
    -8 -2 1 0.53
    8 -2 -1 0.8
    -8 2 1 0.8
    -8 2 1 0.57
    8 2 -1 0.25
    -8 2 1 0.42
    -7 -2 1 2.3
    -7 -2 1 2.5
    7 -2 -1 2.18
    -7 2 1 1.81
    -7 2 1 1.85
    7 2 -1 1.99
    -7 2 1 2.03
    7 2 -1 2.23
    6 -2 -1 4.05
    -6 -2 1 4.65
    -6 -2 1 3.61
    6 -2 -1 4.04
    -6 -2 1 4.42
    6 2 -1 4.45
    -6 2 1 3.92
    6 2 -1 4.56
    -6 2 1 4.41
    -6 2 1 3.65
    6 2 -1 3.85
    -5 -2 1 1.82
    5 -2 -1 1.51
    -5 -2 1 1.57
    5 -2 -1 2.1
    -5 -2 1 1.83
    -5 -2 1 1.63
    5 -2 -1 1.74
    -5 2 1 1.53
    5 2 -1 1.64
    5 2 -1 1.72
    -5 2 1 1.48
    -5 2 1 1.38
    5 2 -1 1.13
    -4 -2 1 22.73
    4 -2 -1 21.91
    4 -2 -1 22.91
    -4 -2 1 22.92
    4 -2 -1 21.65
    -4 -2 1 22.45
    -4 -2 1 22.46
    4 2 -1 23.28
    -4 2 1 23.26
    -4 2 1 23.5
    4 2 -1 22.84
    4 2 -1 22.48
    4 2 -1 22.1
    -4 2 1 22.68
    -3 -2 1 64.27
    -3 -2 1 63.37
    3 -2 -1 63.76
    -3 -2 1 63.97
    3 -2 -1 60.01
    -3 -2 1 63.48
    3 2 -1 62.53
    3 2 -1 62.67
    -3 2 1 63.61
    -3 2 1 63.38
    3 2 -1 63
    -3 2 1 64.41
    3 2 -1 62.87
    -2 -2 1 34.7
    -2 -2 1 35.11
    -2 -2 1 35.88
    2 -2 -1 35.12
    2 -2 -1 34.66
    -2 -2 1 36.25
    -2 2 1 35.43
    -2 2 1 35.39
    -2 2 1 35.65
    -2 2 1 36.76
    2 2 -1 35.51
    -2 2 1 35.97
    -2 2 1 35.89
    2 2 -1 34.84
    2 2 -1 34.97
    2 2 -1 36.55
    1 -2 -1 7.33
    -1 -2 1 7.49
    -1 -2 1 7.8
    1 -2 -1 8.21
    -1 -2 1 8.3
    -1 -2 1 7.46
    1 -2 -1 7.78
    1 2 -1 7.56
    1 2 -1 7.76
    -1 2 1 7.9
    -1 2 1 8.51
    1 2 -1 7.55
    1 2 -1 7.4
    1 2 -1 7.47
    -1 2 1 7.72
    -1 2 1 7.63
    0 -2 -1 165.95
    0 -2 -1 165.38
    0 -2 -1 164.08
    0 -2 1 167.06
    0 2 -1 171.84
    0 2 1 169.74
    0 2 -1 168.93
    0 2 -1 169.8
    0 2 1 174.16
    0 2 1 172.04
    0 2 -1 167.45
    0 2 1 175.32
    0 2 -1 168.18
    0 2 1 166.25
    0 2 -1 165.47
    0 2 -1 170.09
    0 2 1 169.76
    -1 -2 -1 5.82
    -1 -2 -1 5.56
    -1 -2 -1 5.89
    1 2 1 5.94
    1 2 1 5.63
    1 2 1 6.01
    2 -2 1 24.13
    -2 -2 -1 24.14
    2 -2 1 23.91
    -2 -2 -1 24.45
    -2 -2 -1 24.03
    -2 -2 -1 23.82
    -2 2 -1 24.2
    2 2 1 24.8
    -2 2 -1 24.26
    2 2 1 24.52
    -2 2 -1 24.3
    -2 2 -1 25.32
    2 2 1 24.77
    -3 -2 -1 5.94
    3 -2 1 5.58
    -3 -2 -1 5.88
    3 -2 1 5.77
    -3 -2 -1 5.59
    -3 -2 -1 5.75
    -3 2 -1 5.49
    3 2 1 6.21
    3 2 1 5.93
    3 2 1 6.02
    -3 2 -1 5.96
    -3 2 -1 5.66
    4 -2 1 25.81
    -4 -2 -1 26.27
    4 -2 1 25.45
    -4 -2 -1 27.34
    -4 -2 -1 26.02
    4 -2 1 25.72
    -4 -2 -1 26.68
    -4 2 -1 26.56
    4 2 1 25.68
    -4 2 -1 26.68
    4 2 1 25.95
    4 2 1 26.59
    5 -2 1 2.95
    -5 -2 -1 3.83
    -5 -2 -1 3.07
    5 -2 1 4.14
    -5 -2 -1 3.37
    -5 -2 -1 3.96
    5 2 1 3.16
    -5 2 -1 3.22
    -5 2 -1 3.21
    -5 2 -1 3.15
    5 2 1 3.74
    -5 2 -1 3.71
    -6 -2 -1 10.11
    -6 -2 -1 9.35
    -6 -2 -1 9.71
    -6 2 -1 9.66
    6 2 1 9.33
    -6 2 -1 9.46
    -6 2 -1 10.11
    6 2 1 10.03
    -6 2 -1 9.55
    -7 -2 -1 25.06
    -7 -2 -1 25.55
    -7 2 -1 26.57
    -7 2 -1 26.09
    -7 2 -1 26.97
    7 2 1 26.05
    -8 -2 -1 9.73
    -8 -2 -1 10.08
    -8 2 -1 10.1
    -8 2 -1 9.71
    -8 2 -1 9.72
    -9 -2 -1 13.04
    -9 -2 -1 11.45
    -9 2 -1 12.25
    -9 2 -1 12
    -10 -2 -1 1.42
    -10 -2 -1 0.96
    -10 2 -1 1.5
    -10 2 -1 0.83
    -10 -3 1 -0.1
    -10 -3 1 -0.12
    -10 3 1 0.03
    -10 3 1 -0.07
    -9 -3 1 1.53
    -9 -3 1 2.46
    -9 3 1 2.97
    -9 3 1 2.34
    -8 -3 1 0.62
    8 -3 -1 0.44
    -8 -3 1 0.33
    8 3 -1 0.36
    -8 3 1 0.54
    -8 3 1 0.3
    -8 3 1 0.54
    8 3 -1 0.55
    -7 -3 1 0.83
    -7 -3 1 1.1
    7 -3 -1 1.09
    -7 3 1 0.92
    7 3 -1 1.08
    7 3 -1 0.97
    7 3 -1 1.21
    -7 3 1 1
    -7 3 1 0.85
    -6 -3 1 1.16
    -6 -3 1 1.12
    -6 -3 1 0.85
    6 -3 -1 1.22
    6 3 -1 0.93
    -6 3 1 1.14
    6 3 -1 0.89
    -6 3 1 1.07
    -6 3 1 0.96
    6 3 -1 1.18
    -5 -3 1 12.5
    -5 -3 1 12.68
    -5 -3 1 11.4
    -5 -3 1 11.7
    5 -3 -1 11.58
    -5 3 1 11.49
    -5 3 1 12.05
    5 3 -1 12
    5 3 -1 12.11
    5 3 -1 11.49
    -5 3 1 12.71
    -4 -3 1 19.6
    4 -3 -1 19.14
    4 -3 -1 18.87
    -4 -3 1 18.34
    -4 -3 1 18.78
    -4 -3 1 18.35
    4 3 -1 19.34
    -4 3 1 19.01
    -4 3 1 19.51
    4 3 -1 18.38
    4 3 -1 19.02
    4 3 -1 18.75
    -4 3 1 18.65
    -3 -3 1 36.48
    -3 -3 1 37.55
    3 -3 -1 37.19
    -3 -3 1 36.35
    -3 -3 1 35.57
    -3 3 1 35.92
    -3 3 1 37.3
    -3 3 1 37.55
    3 3 -1 36.12
    -3 3 1 37.28
    3 3 -1 36.86
    -3 3 1 36.72
    3 3 -1 35.97
    3 3 -1 36.61
    -2 -3 1 102.17
    2 -3 -1 100.86
    -2 -3 1 102.7
    2 -3 -1 100.39
    2 -3 -1 100.85
    -2 -3 1 100.18
    2 3 -1 98.74
    -2 3 1 102.11
    -2 3 1 102.95
    2 3 -1 102.3
    2 3 -1 99.11
    2 3 -1 102.48
    -2 3 1 102.77
    -2 3 1 102.17
    2 3 -1 100.51
    1 -3 -1 11.09
    -1 -3 1 11.27
    -1 -3 1 11.38
    -1 -3 1 11
    1 -3 -1 10.99
    1 -3 -1 11
    -1 -3 1 11.14
    -1 3 1 11.51
    -1 3 1 11.01
    -1 3 1 11.18
    1 3 -1 11.35
    1 3 -1 10.92
    -1 3 1 11.09
    1 3 -1 11.12
    1 3 -1 11.16
    1 3 -1 11.34
    0 -3 1 6.21
    0 -3 -1 6.36
    0 -3 1 6.51
    0 3 1 6.48
    0 3 1 6.67
    0 3 -1 6.75
    0 3 1 6.56
    0 3 1 6.44
    0 3 -1 6.66
    0 3 1 6.77
    0 3 -1 6.72
    0 3 -1 6.53
    0 3 -1 6.55
    0 3 1 6.8
    0 3 1 6.43
    0 3 -1 6.42
    1 -3 1 29.48
    -1 -3 -1 29.87
    -1 -3 -1 30.16
    -1 -3 -1 30.12
    -1 -3 -1 29.83
    -1 -3 -1 29.43
    1 3 1 30.77
    1 3 1 29.69
    1 3 1 29.23
    -2 -3 -1 21.08
    2 -3 1 20
    -2 -3 -1 21.24
    2 -3 1 20.51
    -2 -3 -1 20.35
    2 3 1 20.21
    2 3 1 20.04
    -2 3 -1 20.39
    2 3 1 20.51
    2 3 1 20.34
    -2 3 -1 20.4
    3 -3 1 11.13
    -3 -3 -1 10.87
    -3 -3 -1 10.67
    -3 -3 -1 11.36
    3 -3 1 11.66
    -3 -3 -1 11.59
    -3 3 -1 11.21
    3 3 1 10.74
    -3 3 -1 10.81
    -3 3 -1 10.4
    3 3 1 11.37
    -3 3 -1 11.24
    3 3 1 11.05
    -4 -3 -1 8.51
    4 -3 1 7.7
    -4 -3 -1 7.68
    -4 -3 -1 7.89
    4 -3 1 7.99
    -4 -3 -1 7.5
    4 3 1 8.13
    4 3 1 8.16
    -4 3 -1 8.1
    -4 3 -1 7.98
    4 3 1 9.01
    -4 3 -1 8.09
    -5 -3 -1 1.35
    -5 -3 -1 1.39
    -5 -3 -1 1.1
    5 -3 1 1.59
    -5 -3 -1 1.15
    -5 3 -1 1.32
    -5 3 -1 1.42
    5 3 1 1.24
    5 3 1 1.38
    -5 3 -1 1.39
    -6 -3 -1 0.56
    -6 -3 -1 0.62
    -6 -3 -1 0.72
    -6 3 -1 0.76
    -6 3 -1 0.79
    -6 3 -1 0.59
    6 3 1 0.73
    -6 3 -1 0.63
    6 3 1 0.61
    -7 -3 -1 0.27
    -7 -3 -1 -0.02
    -7 3 -1 -0.06
    7 3 1 -0.22
    -7 3 -1 0.04
    -7 3 -1 -0.08
    -8 -3 -1 0.07
    -8 -3 -1 0.06
    -8 3 -1 0.25
    -8 3 -1 0.08
    -8 3 -1 -0.07
    8 3 1 0.17
    -9 -3 -1 -0.05
    -9 -3 -1 -0.02
    -9 3 -1 -0.11
    -9 3 -1 0.09
    -10 -3 -1 -0.02
    -10 -3 -1 0.13
    -10 3 -1 0
    -10 3 -1 0.33
    -10 -4 1 1.01
    -10 -4 1 2.07
    -10 4 1 1.15
    -10 4 1 1.21
    -9 -4 1 0
    -9 -4 1 0
    -9 4 1 -0.13
    -9 4 1 0.15
    -8 -4 1 -0.07
    8 -4 -1 -0.15
    -8 -4 1 0.08
    -8 4 1 0.26
    -8 4 1 0.02
    8 4 -1 0.08
    -7 -4 1 0.12
    7 -4 -1 0
    -7 -4 1 -0.04
    -7 4 1 0.02
    -7 4 1 0.07
    7 4 -1 0.17
    7 4 -1 0.09
    7 4 -1 -0.03
    -7 4 1 0.2
    6 -4 -1 0.11
    -6 -4 1 0.06
    -6 -4 1 0.11
    -6 4 1 0
    6 4 -1 0.02
    6 4 -1 0.06
    6 4 -1 0.08
    -6 4 1 0.04
    -6 4 1 0.07
    -5 -4 1 2.78
    -5 -4 1 2.78
    -5 -4 1 2.84
    -5 -4 1 3.67
    5 -4 -1 3.51
    5 4 -1 3.36
    -5 4 1 3.21
    -5 4 1 2.91
    5 4 -1 3.11
    5 4 -1 3.5
    -5 4 1 3.19
    5 4 -1 3.25
    -4 -4 1 18.13
    -4 -4 1 17.02
    4 -4 -1 17.79
    -4 -4 1 17.69
    -4 -4 1 17.96
    4 4 -1 17.24
    -4 4 1 18.5
    4 4 -1 19.52
    -4 4 1 18.15
    4 4 -1 18.58
    -4 4 1 18.05
    4 4 -1 17.73
    -4 4 1 18.11
    -3 -4 1 63.19
    3 -4 -1 63.8
    -3 -4 1 62.46
    -3 -4 1 63.29
    3 4 -1 62.97
    3 4 -1 63.06
    -3 4 1 64.11
    -3 4 1 63.98
    -3 4 1 64.26
    -3 4 1 63.56
    -3 4 1 61.71
    3 4 -1 62.09
    3 4 -1 63.99
    3 4 -1 63.34
    -2 -4 1 55.78
    2 -4 -1 56.11
    -2 -4 1 54.89
    2 -4 -1 54.29
    -2 -4 1 54.63
    -2 -4 1 55.35
    2 -4 -1 54.18
    2 4 -1 54.85
    2 4 -1 54.96
    -2 4 1 54.52
    2 4 -1 55.44
    2 4 -1 53.5
    2 4 -1 53.72
    -2 4 1 54.91
    -2 4 1 55.75
    -2 4 1 55
    -1 -4 1 0.01
    1 -4 -1 0.02
    -1 -4 1 0.04
    -1 -4 1 0.01
    1 -4 -1 -0.07
    1 -4 -1 0.01
    -1 -4 1 -0.06
    1 4 -1 0.06
    1 4 -1 -0.01
    -1 4 1 -0.01
    -1 4 1 -0.03
    1 4 -1 0.05
    -1 4 1 0
    1 4 -1 -0.04
    -1 4 1 0.01
    1 4 -1 0.07
    0 -4 1 72.36
    0 -4 1 72.54
    0 -4 1 71.65
    0 -4 -1 71.96
    0 4 1 74.46
    0 4 -1 71.61
    0 4 -1 73.01
    0 4 1 73.6
    0 4 1 74.33
    0 4 1 76.32
    0 4 -1 73.37
    0 4 -1 75.32
    0 4 -1 73.84
    0 4 -1 73.61
    0 4 1 74.26
    0 4 1 73.63
    -1 -4 -1 92.01
    1 -4 1 89.7
    -1 -4 -1 92.72
    -1 -4 -1 89.6
    -1 -4 -1 90.59
    -1 -4 -1 90.93
    -1 -4 -1 91.19
    1 4 1 93.91
    1 4 1 91.11
    1 4 1 92.1
    1 4 1 91.96
    -2 -4 -1 48.73
    2 -4 1 47.95
    -2 -4 -1 48.77
    -2 -4 -1 48.45
    -2 -4 -1 47.98
    -2 -4 -1 48.13
    2 4 1 46.31
    2 4 1 48.6
    2 4 1 49.56
    2 4 1 48.03
    -3 -4 -1 63.43
    3 -4 1 64.41
    3 -4 1 62.97
    -3 -4 -1 64.25
    -3 -4 -1 65.74
    -3 4 -1 64.51
    -3 4 -1 64.02
    3 4 1 65.25
    -3 4 -1 64.53
    -3 4 -1 65.61
    3 4 1 64.32
    3 4 1 63.12
    4 -4 1 9.31
    -4 -4 -1 9.16
    -4 -4 -1 8.87
    4 -4 1 8.39
    -4 -4 -1 9.16
    -4 -4 -1 8.21
    -4 4 -1 8.87
    -4 4 -1 8.44
    4 4 1 8.67
    4 4 1 9.5
    -4 4 -1 9.1
    4 4 1 8.81
    -4 4 -1 8.67
    -5 -4 -1 16.32
    5 -4 1 16.49
    -5 -4 -1 15.97
    -5 -4 -1 14.53
    -5 -4 -1 16.59
    5 4 1 16.04
    -5 4 -1 15.4
    5 4 1 16.24
    -5 4 -1 15.18
    -6 -4 -1 3.77
    -6 -4 -1 3.32
    6 4 1 3.67
    -6 4 -1 3.27
    -6 4 -1 3.39
    -6 4 -1 2.98
    6 4 1 3.28
    -7 -4 -1 2.73
    -7 -4 -1 2.99
    -7 4 -1 3.04
    -7 4 -1 2.7
    7 4 1 2.09
    7 4 1 2.44
    -7 4 -1 2.74
    -8 -4 -1 0.96
    -8 -4 -1 0.71
    -8 4 -1 0.81
    8 4 1 0.69
    -8 4 -1 1.18
    -9 -4 -1 2.43
    -9 -4 -1 2.17
    -9 4 -1 2.28
    -9 4 -1 2.63
    -10 -4 -1 0.45
    -10 -4 -1 0.57
    -10 4 -1 0.28
    -10 4 -1 0.41
    -10 -5 1 0.79
    -10 -5 1 1.41
    -10 5 1 1.66
    -10 5 1 1.44
    -9 -5 1 0.31
    -9 -5 1 0.68
    -9 5 1 0.7
    -9 5 1 1.55
    -8 -5 1 1.81
    8 -5 -1 2.4
    -8 -5 1 1.95
    8 5 -1 2.53
    -8 5 1 2.38
    -8 5 1 2.55
    -7 -5 1 0.06
    -7 -5 1 -0.03
    7 -5 -1 0.25
    -7 5 1 0.17
    -7 5 1 0.25
    7 5 -1 0.38
    7 5 -1 0.27
    -7 5 1 0.33
    -6 -5 1 3.42
    -6 -5 1 3.41
    6 -5 -1 3.87
    -6 5 1 3.26
    6 5 -1 4.11
    6 5 -1 3.98
    -6 5 1 3.53
    -6 5 1 3.57
    6 5 -1 4.22
    -5 -5 1 7.58
    -5 -5 1 7.89
    5 -5 -1 7.43
    -5 5 1 6.78
    5 5 -1 7.22
    -5 5 1 7.4
    5 5 -1 7.48
    5 5 -1 7.72
    5 5 -1 7.16
    -5 5 1 7.63
    -4 -5 1 3.32
    -4 -5 1 3.39
    4 -5 -1 3.3
    -4 -5 1 3.11
    -4 -5 1 4.02
    4 5 -1 3.76
    4 5 -1 3.45
    4 5 -1 3.39
    -4 5 1 3.87
    4 5 -1 3.88
    -4 5 1 3.57
    -4 5 1 3.26
    -4 5 1 3.31
    -3 -5 1 37.57
    3 -5 -1 37.56
    -3 -5 1 37.32
    -3 -5 1 38.18
    -3 -5 1 39.17
    3 -5 -1 37.81
    -3 5 1 37.47
    3 5 -1 37.57
    -3 5 1 37.6
    -3 5 1 38.75
    3 5 -1 36.96
    3 5 -1 36.94
    3 5 -1 38.28
    3 5 -1 37
    -3 5 1 37.44
    2 -5 -1 1.71
    2 -5 -1 1.9
    -2 -5 1 1.65
    -2 -5 1 1.79
    -2 -5 1 1.63
    -2 -5 1 1.72
    2 -5 -1 1.64
    -2 -5 1 2.08
    -2 5 1 1.83
    -2 5 1 1.81
    2 5 -1 1.72
    2 5 -1 2.01
    2 5 -1 1.93
    -2 5 1 1.82
    -2 5 1 1.63
    2 5 -1 1.63
    2 5 -1 2.04
    1 -5 -1 0.53
    -1 -5 1 0.51
    -1 -5 1 0.49
    -1 -5 1 0.55
    1 -5 -1 0.52
    1 -5 -1 0.56
    -1 -5 1 0.54
    -1 -5 1 0.53
    -1 5 1 0.66
    -1 5 1 0.54
    -1 5 1 0.51
    -1 5 1 0.62
    1 5 -1 0.57
    -1 5 1 0.44
    1 5 -1 0.69
    1 5 -1 0.52
    1 5 -1 0.48
    0 -5 1 0.17
    0 -5 -1 0.16
    0 -5 -1 0.16
    0 5 1 0.18
    0 5 -1 0.44
    0 5 -1 0.15
    0 5 -1 0.15
    0 5 1 0.15
    0 5 1 0.17
    0 5 -1 0.08
    0 5 -1 0.17
    0 5 1 0.25
    0 5 1 0.22
    0 5 -1 0.13
    -1 -5 -1 1.15
    -1 -5 -1 1.01
    -1 -5 -1 0.93
    -1 -5 -1 0.96
    1 -5 1 0.7
    -1 -5 -1 0.98
    1 5 1 0.98
    1 5 1 0.91
    1 5 1 0.83
    -1 5 -1 0.98
    -1 5 -1 0.94
    1 5 1 1.02
    -1 5 -1 1.08
    -1 5 -1 0.85
    2 -5 1 -0.01
    -2 -5 -1 0.12
    -2 -5 -1 0.34
    -2 -5 -1 0.07
    -2 -5 -1 0
    -2 -5 -1 0.04
    2 5 1 0.08
    2 5 1 0.06
    2 5 1 0.08
    2 5 1 0.01
    -3 -5 -1 10.73
    -3 -5 -1 11.3
    -3 -5 -1 10.44
    -3 -5 -1 10.87
    3 -5 1 10.9
    -3 -5 -1 10.95
    -3 5 -1 10.99
    3 5 1 10.84
    -3 5 -1 10.88
    3 5 1 11.23
    -3 5 -1 10.86
    3 5 1 11.43
    3 5 1 11.47
    -4 -5 -1 56.23
    4 -5 1 58.04
    -4 -5 -1 56.18
    -4 -5 -1 59.47
    4 5 1 58.16
    -4 5 -1 57.3
    4 5 1 55.06
    4 5 1 58.11
    -4 5 -1 56.78
    -4 5 -1 57.52
    -4 5 -1 56.57
    -5 -5 -1 5.52
    -5 -5 -1 6.24
    5 -5 1 6.92
    5 5 1 6.54
    -5 5 -1 6.3
    -5 5 -1 6.01
    5 5 1 6.01
    -6 -5 -1 0.23
    -6 -5 -1 0.31
    -6 5 -1 0.13
    -6 5 -1 0.23
    6 5 1 0.27
    -6 5 -1 0.47
    6 5 1 0.35
    -7 -5 -1 6.94
    -7 -5 -1 5.6
    -7 5 -1 6.48
    7 5 1 6.38
    -7 5 -1 5.84
    -7 5 -1 6.08
    7 5 1 6.06
    -8 -5 -1 2.91
    -8 -5 -1 3.2
    8 5 1 3.16
    -8 5 -1 3.55
    -8 5 -1 3.78
    -9 -5 -1 0.21
    -9 -5 -1 0.3
    -9 5 -1 0.11
    -9 5 -1 0.07
    -10 -5 -1 0.62
    -10 -5 -1 0.74
    -10 5 -1 0.79
    -10 5 -1 0.95
    -9 -6 1 8.36
    -9 6 1 10.05
    9 6 -1 9.89
    -9 6 1 9.74
    -8 -6 1 0.06
    -8 -6 1 0.04
    -8 6 1 0.05
    8 6 -1 0.29
    -8 6 1 -0.06
    -7 -6 1 0.01
    7 -6 -1 -0.08
    -7 -6 1 -0.1
    -7 6 1 0.11
    7 6 -1 -0.12
    7 6 -1 0.1
    -7 6 1 -0.06
    6 -6 -1 2.37
    -6 -6 1 1.7
    -6 -6 1 1.5
    -6 6 1 1.66
    -6 6 1 2.3
    -6 6 1 1.73
    6 6 -1 1.93
    6 6 -1 1.81
    -5 -6 1 3.87
    5 -6 -1 4.6
    -5 -6 1 3.39
    5 6 -1 3.27
    -5 6 1 3.46
    5 6 -1 3.63
    -5 6 1 3.76
    -5 6 1 3.68
    4 -6 -1 105.48
    -4 -6 1 101.92
    -4 -6 1 101.76
    -4 6 1 101.22
    -4 6 1 103.73
    4 6 -1 103.31
    -4 6 1 102.49
    4 6 -1 105.66
    4 6 -1 102.05
    -3 -6 1 1.71
    -3 -6 1 1.8
    3 -6 -1 1.82
    3 -6 -1 1.93
    -3 -6 1 1.86
    -3 6 1 1.8
    3 6 -1 1.57
    3 6 -1 1.58
    -3 6 1 1.57
    3 6 -1 1.59
    3 6 -1 1.86
    -3 6 1 1.66
    -3 6 1 1.61
    -2 -6 1 0.48
    -2 -6 1 0.61
    2 -6 -1 0.43
    2 -6 -1 0.54
    -2 -6 1 0.52
    2 -6 -1 0.64
    -2 -6 1 0.65
    2 6 -1 1.15
    2 6 -1 0.63
    2 6 -1 0.65
    -2 6 1 0.59
    -2 6 1 0.46
    -2 6 1 0.55
    -2 6 1 0.6
    2 6 -1 0.57
    1 -6 -1 15.99
    1 -6 -1 15.67
    1 -6 -1 15.55
    -1 -6 1 15.61
    -1 -6 1 15.18
    1 6 -1 15.75
    -1 6 1 15.58
    1 6 -1 16.04
    1 6 -1 15.2
    -1 6 1 15.83
    1 6 -1 15.76
    -1 6 1 15.09
    -1 6 1 15.5
    -1 6 1 16.11
    -1 6 1 16.01
    -1 6 1 15.97
    0 -6 -1 5.04
    0 -6 -1 5.22
    0 -6 1 5.65
    0 6 -1 5.28
    0 6 -1 4.99
    0 6 -1 5.17
    0 6 -1 5.22
    0 6 -1 5.5
    0 6 1 5.37
    0 6 1 5.5
    0 6 1 5.05
    0 6 1 5.43
    0 6 -1 5.19
    0 6 1 5.26
    -1 -6 -1 25.85
    -1 -6 -1 26.09
    -1 -6 -1 26.63
    1 -6 1 25.21
    1 6 1 25.99
    1 6 1 26.89
    1 6 1 26.95
    -1 6 -1 26.86
    1 6 1 26.56
    -1 6 -1 26.85
    -1 6 -1 26.32
    -1 6 -1 26.55
    -2 -6 -1 13.39
    -2 -6 -1 12.76
    -2 -6 -1 13.11
    -2 -6 -1 13.28
    -2 -6 -1 13.44
    2 -6 1 13.03
    2 6 1 13.25
    2 6 1 13.57
    2 6 1 13.14
    2 6 1 13.12
    3 -6 1 0.54
    -3 -6 -1 0.56
    -3 -6 -1 0.45
    -3 -6 -1 0.39
    -3 -6 -1 0.78
    3 6 1 0.79
    3 6 1 0.69
    3 6 1 0.52
    3 6 1 0.48
    -4 -6 -1 9.92
    4 -6 1 10.56
    -4 -6 -1 10.11
    4 6 1 10.96
    -4 6 -1 10
    -4 6 -1 10.83
    -4 6 -1 10.08
    4 6 1 10.45
    4 6 1 10.44
    -5 -6 -1 -0.09
    5 -6 1 0.18
    -5 -6 -1 -0.07
    5 6 1 0.02
    -5 6 -1 -0.04
    -5 6 -1 -0.02
    5 6 1 -0.04
    -6 -6 -1 1.72
    -6 -6 -1 1.86
    -6 6 -1 1.94
    6 6 1 1.79
    -6 6 -1 2.01
    6 6 1 1.65
    -6 6 -1 2.09
    -7 -6 -1 3.58
    -7 -6 -1 3.45
    -7 6 -1 3
    -7 6 -1 3.72
    7 6 1 3.6
    7 6 1 3.1
    -8 -6 -1 0.09
    -8 -6 -1 0.33
    8 6 1 0.17
    -8 6 -1 0.02
    -8 6 -1 0.18
    -9 -6 -1 0.28
    -9 6 -1 0.12
    9 6 1 0.01
    -9 6 -1 0.22
    -9 -7 1 0.31
    -9 7 1 0.32
    -9 7 1 0.42
    9 7 -1 0.12
    -8 -7 1 0.1
    -8 7 1 0.63
    -8 7 1 0.28
    8 7 -1 0.6
    8 7 -1 0.68
    -7 -7 1 1.05
    7 7 -1 1.02
    -7 7 1 1.69
    -7 7 1 1.53
    7 7 -1 0.98
    6 -7 -1 2.57
    -6 -7 1 2.87
    -6 7 1 2.59
    6 7 -1 3.15
    6 7 -1 2.62
    -6 7 1 2.92
    5 -7 -1 0.26
    -5 -7 1 0.16
    5 7 -1 0.41
    -5 7 1 0.13
    -5 7 1 0.11
    5 7 -1 0.14
    -5 7 1 0.37
    4 -7 -1 10.85
    -4 -7 1 10.66
    -4 7 1 10.65
    -4 7 1 10.7
    4 7 -1 10.57
    -4 7 1 10.12
    4 7 -1 10.48
    4 7 -1 10.54
    3 -7 -1 1.01
    -3 -7 1 1.03
    -3 -7 1 0.91
    3 -7 -1 0.69
    -3 -7 1 0.99
    -3 7 1 0.99
    3 7 -1 0.67
    -3 7 1 0.93
    3 7 -1 1.13
    3 7 -1 0.77
    -3 7 1 1.02
    3 7 -1 1.21
    -2 -7 1 2.47
    2 -7 -1 2.64
    -2 -7 1 2.52
    2 -7 -1 2.46
    2 7 -1 2.39
    -2 7 1 2.42
    -2 7 1 2.49
    -2 7 1 2.5
    2 7 -1 2.66
    2 7 -1 2.88
    -2 7 1 2.52
    2 7 -1 2.37
    1 -7 -1 40.42
    1 -7 -1 40.13
    -1 -7 1 40.73
    1 7 -1 40.51
    -1 7 1 39.76
    -1 7 1 40.16
    -1 7 1 40.43
    1 7 -1 40.21
    -1 7 1 39.76
    -1 7 1 39.41
    -1 7 1 41.4
    1 7 -1 41.24
    -1 7 1 39.9
    1 7 -1 40.36
    0 -7 1 17.61
    0 -7 -1 18.45
    0 7 1 18.25
    0 7 -1 17.83
    0 7 -1 17.91
    0 7 -1 18.9
    0 7 1 18.79
    0 7 1 18.33
    0 7 -1 18.08
    0 7 1 18.01
    0 7 -1 18.43
    0 7 1 18.07
    1 -7 1 1.23
    -1 -7 -1 1.04
    -1 -7 -1 0.89
    -1 7 -1 0.96
    -1 7 -1 0.88
    1 7 1 0.72
    1 7 1 1.11
    1 7 1 0.95
    -1 7 -1 0.86
    -1 7 -1 0.94
    1 7 1 0.76
    -2 -7 -1 76.24
    -2 -7 -1 75.1
    2 -7 1 74.71
    -2 -7 -1 76.25
    -2 -7 -1 77.19
    2 7 1 76.3
    2 7 1 76.07
    2 7 1 75.8
    2 7 1 78.22
    -2 7 -1 74.01
    3 -7 1 1.69
    -3 -7 -1 1.85
    -3 -7 -1 1.89
    3 7 1 1.7
    3 7 1 1.78
    3 7 1 1.79
    3 7 1 1.69
    4 -7 1 11.57
    -4 -7 -1 11.1
    -4 -7 -1 11.3
    4 7 1 11.03
    -4 7 -1 11.45
    -4 7 -1 11.38
    4 7 1 10.9
    4 7 1 12.09
    -5 -7 -1 0.11
    5 -7 1 0.27
    -5 7 -1 0.27
    5 7 1 0.63
    -5 7 -1 0.21
    5 7 1 0.29
    -6 -7 -1 15.64
    -6 7 -1 15.87
    6 7 1 15.08
    6 7 1 13.68
    -6 7 -1 15.67
    -7 -7 -1 0.26
    -7 7 -1 -0.07
    7 7 1 -0.02
    7 7 1 -0.08
    -7 7 -1 0.04
    -8 -7 -1 0.06
    8 7 1 -0.05
    -8 7 -1 0.15
    -8 7 -1 0.08
    -9 -7 -1 0.99
    -9 7 -1 1.53
    9 7 1 1.26
    -9 7 -1 1.14
    9 8 -1 1.21
    -9 8 1 0.67
    8 8 -1 0.53
    -8 8 1 0.68
    8 8 -1 0.27
    -7 -8 1 21.15
    -7 8 1 23.34
    7 8 -1 21.24
    -7 8 1 23.98
    7 8 -1 23.07
    -6 -8 1 0.18
    -6 8 1 0.2
    -6 8 1 0.09
    6 8 -1 -0.03
    6 8 -1 -0.18
    -5 -8 1 14.79
    5 -8 -1 15.5
    -5 8 1 14.86
    5 8 -1 15.99
    -5 8 1 15.32
    -5 8 1 15.08
    5 8 -1 15.12
    4 -8 -1 0.78
    -4 -8 1 0.64
    -4 8 1 0.83
    4 8 -1 0.97
    -4 8 1 0.75
    -4 8 1 0.92
    4 8 -1 1.06
    4 8 -1 0.88
    3 -8 -1 -0.11
    3 -8 -1 0.08
    3 8 -1 0
    -3 8 1 -0.01
    3 8 -1 0.01
    3 8 -1 -0.04
    -3 8 1 0.05
    2 -8 -1 0.27
    -2 -8 1 0.36
    -2 8 1 0.33
    2 8 -1 0.25
    2 8 -1 0.2
    -2 8 1 0.28
    2 8 -1 0.22
    2 8 -1 0.16
    -2 8 1 0.27
    -2 8 1 0.26
    -1 -8 1 7.78
    1 -8 -1 7.92
    -1 8 1 7.71
    1 8 -1 7.84
    -1 8 1 8.31
    -1 8 1 7.97
    1 8 -1 7.71
    1 8 -1 8
    -1 8 1 7.79
    1 8 -1 8.18
    0 -8 -1 7.67
    0 -8 1 7.62
    0 8 1 8.38
    0 8 1 7.87
    0 8 1 8.47
    0 8 -1 7.82
    0 8 -1 7.89
    0 8 1 8
    0 8 -1 7.88
    0 8 -1 7.63
    1 -8 1 21.44
    -1 -8 -1 20.87
    -1 8 -1 20.79
    1 8 1 20.62
    -1 8 -1 19.8
    -1 8 -1 20.98
    1 8 1 20.43
    1 8 1 19.68
    1 8 1 20.22
    -1 8 -1 20.9
    2 -8 1 2
    2 8 1 2.22
    -2 8 -1 1.89
    -2 8 -1 1.86
    2 8 1 1.68
    2 8 1 1.8
    2 8 1 1.55
    -2 8 -1 2
    -3 -8 -1 0.14
    -3 -8 -1 0.07
    3 -8 1 0.17
    3 8 1 0.1
    3 8 1 -0.05
    3 8 1 0.24
    -4 -8 -1 0.99
    4 -8 1 1.2
    4 8 1 1.4
    4 8 1 1.01
    4 8 1 0.82
    -5 -8 -1 1.39
    5 -8 1 0.91
    5 8 1 1.05
    5 8 1 1.57
    -5 8 -1 1.09
    -6 -8 -1 7.66
    -6 8 -1 6.19
    6 8 1 6.13
    6 8 1 6.46
    -7 -8 -1 2.23
    -7 8 -1 2.53
    7 8 1 1.7
    7 8 1 2.69
    -8 -8 -1 0.17
    8 8 1 0.1
    8 8 1 0.11
    -8 8 -1 -0.06
    -9 8 -1 1.43
    9 8 1 1.72
    8 9 -1 2.52
    -8 9 1 2.61
    8 9 -1 3.09
    7 9 -1 3.88
    7 9 -1 4.63
    -7 9 1 4.36
    6 9 -1 81.93
    6 9 -1 81.48
    -6 9 1 81.46
    5 9 -1 1.17
    -5 9 1 1.4
    5 9 -1 1.16
    4 9 -1 -0.11
    -4 9 1 -0.03
    4 9 -1 0.03
    4 9 -1 0
    -4 9 1 0.1
    3 9 -1 0.17
    -3 9 1 0.39
    3 9 -1 0.21
    3 9 -1 0.35
    -3 9 1 0.31
    -3 9 1 0.37
    -2 -9 1 2.24
    2 -9 -1 2.27
    -2 9 1 2.16
    -2 9 1 2.17
    2 9 -1 1.8
    -2 9 1 2.24
    -2 9 1 2.48
    2 9 -1 1.8
    2 9 -1 1.86
    1 -9 -1 1.99
    -1 -9 1 2.26
    -1 9 1 1.73
    -1 9 1 1.88
    -1 9 1 2.03
    -1 9 1 2.15
    1 9 -1 2.19
    1 9 -1 2.3
    1 9 -1 1.98
    1 9 -1 2.1
    0 -9 -1 0.23
    0 -9 1 0.18
    0 9 1 0.18
    0 9 -1 0.2
    0 9 1 0.24
    0 9 -1 0.25
    0 9 1 0.24
    0 9 -1 0.24
    0 9 -1 0.13
    0 9 1 0.2
    -1 -9 -1 2.86
    1 -9 1 2.79
    1 9 1 2.68
    1 9 1 2.55
    -1 9 -1 2.78
    -1 9 -1 2.59
    1 9 1 2.74
    -1 9 -1 2.48
    1 9 1 2.89
    -1 9 -1 2.94
    2 -9 1 3.87
    -2 9 -1 4.03
    -2 9 -1 3.66
    2 9 1 3.69
    2 9 1 3.42
    2 9 1 4.05
    3 -9 1 0.02
    3 9 1 0.28
    3 9 1 0.18
    3 9 1 0.3
    4 -9 1 -0.05
    4 9 1 0
    4 9 1 0
    4 9 1 -0.07
    5 -9 1 1.34
    -5 9 -1 1.6
    5 9 1 1.33
    5 9 1 2.45
    -6 9 -1 1.55
    6 9 1 1.21
    6 9 1 1.8
    7 9 1 3.92
    7 9 1 3.75
    -7 9 -1 3.9
    -8 9 -1 1.48
    8 9 1 1.41
    8 9 1 1.67
    8 10 -1 0.74
    8 10 -1 0.35
    7 10 -1 1.54
    -7 10 1 0.78
    7 10 -1 0.77
    6 10 -1 4.98
    6 10 -1 5.87
    -5 10 1 0.15
    5 10 -1 -0.15
    5 10 -1 0.13
    -4 10 1 0.33
    4 10 -1 0.47
    4 10 -1 0.29
    3 10 -1 1.68
    3 10 -1 1.73
    3 10 -1 1.52
    -3 10 1 1.75
    -3 10 1 1.71
    2 -10 -1 0.48
    2 10 -1 0.62
    -2 10 1 0.52
    2 10 -1 0.74
    2 10 -1 0.59
    -2 10 1 0.43
    -2 10 1 0.46
    -1 -10 1 -0.08
    1 -10 -1 0.03
    -1 10 1 -0.06
    -1 10 1 -0.07
    -1 10 1 -0.1
    1 10 -1 0.04
    -1 10 1 -0.06
    1 10 -1 -0.05
    1 10 -1 -0.04
    0 -10 -1 4.77
    0 -10 1 4.19
    0 10 -1 4.48
    0 10 -1 4.55
    0 10 1 4.07
    0 10 1 3.97
    0 10 1 4.47
    0 10 1 3.91
    0 10 -1 4.44
    0 10 -1 4.41
    1 -10 1 6.06
    -1 10 -1 6.59
    -1 10 -1 6.92
    1 10 1 6.73
    1 10 1 7.02
    -1 10 -1 7.05
    1 10 1 6.03
    -1 10 -1 6.59
    2 -10 1 9.7
    2 10 1 9.85
    2 10 1 10.82
    -2 10 -1 9.96
    -2 10 -1 9.95
    -2 10 -1 10.18
    2 10 1 10.21
    -2 10 -1 10.12
    3 -10 1 11.23
    3 10 1 11.05
    3 10 1 9.82
    3 10 1 10.87
    4 -10 1 0.25
    4 10 1 0.8
    4 10 1 0.56
    5 10 1 0.03
    5 10 1 0.11
    6 10 1 9.38
    6 10 1 9.39
    7 10 1 1.79
    7 10 1 2.57
    8 10 1 1.53
    8 10 1 1.04
    7 11 -1 0.88
    7 11 -1 1.11
    6 11 -1 4.16
    6 11 -1 4.35
    5 11 -1 1.85
    5 11 -1 1.34
    4 11 -1 2.21
    4 11 -1 1.4
    -4 11 1 1.77
    3 11 -1 1.59
    3 11 -1 1.55
    -3 11 1 1.79
    3 11 -1 1.48
    -2 11 1 0.14
    2 11 -1 0.07
    -2 11 1 0.02
    2 11 -1 -0.1
    2 11 -1 0.06
    1 -11 -1 0.88
    1 11 -1 0.82
    1 11 -1 1.32
    -1 11 1 0.69
    -1 11 1 0.99
    1 11 -1 0.98
    0 -11 1 5.83
    0 11 -1 6.36
    0 11 1 5.95
    0 11 1 6.16
    0 11 -1 6.55
    1 -11 1 21.18
    -1 11 -1 21.49
    1 11 1 21.72
    1 11 1 20.44
    -1 11 -1 22.37
    -1 11 -1 21.97
    1 11 1 22.23
    2 -11 1 15.84
    2 11 1 15.6
    -2 11 -1 16.05
    2 11 1 16.23
    -2 11 -1 15.77
    2 11 1 14.62
    3 -11 1 5.53
    3 11 1 4.76
    3 11 1 4.96
    3 11 1 5.57
    4 -11 1 1.24
    4 11 1 1.02
    4 11 1 0.8
    5 11 1 1.5
    5 11 1 1.7
    6 11 1 0.1
    6 11 1 -0.15
    7 11 1 0.52
    7 11 1 0.29
    6 12 -1 1.7
    6 12 -1 2.98
    5 12 -1 2.33
    5 12 -1 2.95
    4 12 -1 0.25
    4 12 -1 0.01
    3 12 -1 1.12
    -3 12 1 1.06
    3 12 -1 0.66
    2 12 -1 2.68
    -2 12 1 3.25
    2 12 -1 3.24
    1 12 -1 0.11
    1 12 -1 0.09
    -1 12 1 0.36
    -1 12 1 0
    0 12 1 1.3
    0 12 -1 1.1
    0 12 1 0.99
    0 12 -1 1.38
    1 -12 1 0.03
    1 12 1 -0.06
    -1 12 -1 -0.02
    -1 12 -1 0.03
    1 12 1 0.17
    2 -12 1 0.44
    2 12 1 0.94
    -2 12 -1 0.55
    2 12 1 0.67
    3 -12 1 0.46
    3 12 1 0.44
    3 12 1 1.22
    4 12 1 0.86
    4 12 1 1.12
    5 12 1 0.29
    5 12 1 0.08
    6 12 1 3.23
    6 12 1 4.44
    5 13 -1 0.35
    5 13 -1 0.61
    4 13 -1 0.42
    4 13 -1 0.35
    3 13 -1 0.43
    3 13 -1 0.2
    2 13 -1 2.96
    -2 13 1 3.79
    2 13 -1 4.22
    -1 13 1 -0.03
    1 13 -1 0.14
    -1 13 1 -0.11
    1 13 -1 -0.08
    0 13 1 -0.08
    0 13 -1 0.12
    0 13 -1 -0.08
    0 13 1 -0.03
    1 13 1 3.54
    1 13 1 3.62
    -1 13 -1 3.98
    2 -13 1 0.17
    2 13 1 0.04
    2 13 1 0.18
    -2 13 -1 0.2
    3 -13 1 -0.06
    3 13 1 0.01
    3 13 1 0.25
    4 13 1 1.36
    4 13 1 1.62
    5 13 1 6.86
    5 13 1 7.37
    4 14 -1 0.15
    4 14 -1 0.18
    3 14 -1 1.11
    3 14 -1 1.05
    -2 14 1 8.3
    2 14 -1 8.36
    2 14 -1 8.67
    1 14 -1 0.71
    -1 14 1 0.45
    1 14 -1 0.94
    0 14 1 -0.02
    0 14 1 0.06
    0 14 -1 0.16
    -1 14 -1 0.36
    1 14 1 0.2
    1 14 1 0.28
    2 14 1 0.98
    2 14 1 1.08
    3 14 1 -0.05
    3 14 1 -0.01
    4 14 1 0.74
    4 14 1 0.68
    1 15 -1 0.8
    1 15 -1 0.84
    -1 15 1 0.96
    0 15 1 0.28
    0 15 -1 0.16
    1 15 1 1.18
    1 15 1 1.13
    -1 15 -1 1.14
    -10 0 2 0.19
    -10 0 2 0.38
    -9 0 2 0.01
    -9 0 2 0.06
    9 0 -2 0.04
    8 0 -2 2.34
    -8 0 2 2.08
    -8 0 2 1.89
    -7 0 2 -0.02
    -7 0 2 0.12
    7 0 -2 -0.14
    -7 0 2 0.07
    -6 0 2 1.91
    -6 0 2 2
    6 0 -2 1.94
    -6 0 2 2.28
    6 0 -2 2.03
    -5 0 2 0.09
    -5 0 2 0.05
    5 0 -2 -0.06
    -5 0 2 0.13
    5 0 -2 -0.08
    5 0 -2 0
    4 0 -2 1.2
    -4 0 2 1.04
    -4 0 2 1.43
    -4 0 2 1.21
    4 0 -2 1.09
    4 0 -2 1.57
    4 0 -2 1.03
    3 0 -2 0.01
    -3 0 2 -0.11
    -3 0 2 0.02
    3 0 -2 0.02
    3 0 -2 -0.02
    3 0 -2 -0.01
    3 0 -2 0.08
    -3 0 2 -0.01
    -2 0 2 3.01
    2 0 -2 2.73
    2 0 -2 3.02
    -2 0 2 3.08
    2 0 -2 2.93
    -2 0 2 2.88
    2 0 -2 2.82
    1 0 -2 -0.03
    1 0 -2 -0.04
    -1 0 2 -0.01
    -1 0 2 0.05
    1 0 -2 -0.06
    1 0 -2 0
    -1 0 2 -0.02
    0 0 2 15.24
    0 0 -2 12.67
    0 0 -2 16.25
    0 0 2 16.12
    0 0 -2 16.16
    0 0 2 16.25
    0 0 -2 14.15
    0 0 2 14.23
    -1 0 -2 -0.14
    1 0 2 -0.2
    1 0 2 -0.2
    -1 0 -2 -0.17
    -1 0 -2 -0.21
    1 0 2 -0.12
    -1 0 -2 -0.22
    -1 0 -2 -0.14
    1 0 2 -0.16
    -2 0 -2 7
    2 0 2 7.1
    2 0 2 7.25
    2 0 2 7.15
    2 0 2 6.74
    -2 0 -2 6.89
    -2 0 -2 7.23
    3 0 2 -0.07
    -3 0 -2 0.12
    -3 0 -2 -0.03
    -3 0 -2 0.04
    3 0 2 -0.01
    3 0 2 0
    -4 0 -2 4.73
    -4 0 -2 4.39
    4 0 2 4.18
    4 0 2 4.45
    -4 0 -2 4.22
    -5 0 -2 0.04
    -5 0 -2 -0.05
    5 0 2 0.01
    5 0 2 0.04
    -5 0 -2 0.03
    -5 0 -2 -0.1
    6 0 2 5.28
    -6 0 -2 5.16
    -6 0 -2 5.53
    -6 0 -2 5.35
    -6 0 -2 5.47
    7 0 2 -0.03
    -7 0 -2 0.02
    -7 0 -2 -0.04
    -7 0 -2 -0.02
    8 0 2 21.26
    -8 0 -2 22.92
    -8 0 -2 22.68
    9 0 2 -0.03
    -9 0 -2 0.27
    -9 0 -2 -0.06
    -10 0 -2 1.32
    -10 0 -2 1.76
    -10 -1 2 0.11
    -10 -1 2 0.37
    -10 1 2 0.6
    -10 1 2 0.12
    9 -1 -2 1.02
    9 -1 -2 1.38
    9 -1 -2 1.1
    -9 -1 2 1.4
    -9 -1 2 1.11
    9 1 -2 0.89
    -9 1 2 1.28
    -9 1 2 0.62
    -8 -1 2 0.57
    8 -1 -2 0.29
    -8 -1 2 0.46
    8 -1 -2 0.22
    -8 1 2 0.92
    8 1 -2 0.37
    -8 1 2 0.43
    -8 1 2 0.12
    -7 -1 2 1.34
    7 -1 -2 1.37
    -7 -1 2 1.06
    7 -1 -2 1.63
    -7 -1 2 1.18
    7 1 -2 1.32
    -7 1 2 0.87
    -7 1 2 1.38
    -7 1 2 1
    7 1 -2 1.26
    -6 -1 2 2.22
    6 -1 -2 2.47
    -6 -1 2 2.02
    6 -1 -2 2.24
    6 -1 -2 2.63
    -6 -1 2 2.52
    -6 1 2 2.21
    6 1 -2 2.35
    -6 1 2 2.45
    6 1 -2 2.82
    6 1 -2 2.4
    -6 1 2 2.43
    5 -1 -2 76.12
    -5 -1 2 76.08
    -5 -1 2 75.03
    5 -1 -2 74.62
    5 -1 -2 77.35
    -5 -1 2 75.83
    5 -1 -2 76.17
    -5 -1 2 73.95
    5 1 -2 76.12
    -5 1 2 74.31
    5 1 -2 75.4
    5 1 -2 74.3
    -5 1 2 74.06
    -5 1 2 75.16
    4 -1 -2 2.47
    -4 -1 2 2.2
    4 -1 -2 2.31
    -4 -1 2 2.12
    4 -1 -2 2.28
    4 -1 -2 3
    -4 -1 2 2.42
    -4 1 2 2.19
    4 1 -2 2.67
    4 1 -2 2.13
    -4 1 2 2.35
    -4 1 2 2.13
    4 1 -2 2.39
    4 1 -2 1.86
    3 -1 -2 82.62
    -3 -1 2 80.57
    -3 -1 2 82.08
    3 -1 -2 79.56
    -3 -1 2 82.92
    3 -1 -2 82.1
    3 -1 -2 81.57
    3 -1 -2 82.05
    3 -1 -2 81.88
    3 1 -2 82.09
    -3 1 2 79.93
    3 1 -2 81.97
    3 1 -2 82.09
    -3 1 2 81.53
    3 1 -2 81.92
    3 1 -2 80.23
    -3 1 2 81.75
    -2 -1 2 56.11
    -2 -1 2 54.52
    2 -1 -2 54.39
    2 -1 -2 54.27
    2 -1 -2 55.94
    2 -1 -2 54.11
    2 -1 -2 56.11
    -2 -1 2 56.37
    2 1 -2 53.2
    2 1 -2 52.85
    -2 1 2 56.06
    -2 1 2 56.09
    -2 1 2 55.28
    2 1 -2 53.47
    2 1 -2 54.23
    1 -1 -2 0.48
    -1 -1 2 0.43
    1 -1 -2 0.4
    1 -1 -2 0.45
    1 -1 -2 0.38
    -1 -1 2 0.41
    -1 -1 2 0.45
    1 -1 -2 0.61
    1 1 -2 0.47
    -1 1 2 0.4
    1 1 -2 0.56
    1 1 -2 0.4
    1 1 -2 0.45
    -1 1 2 0.48
    -1 1 2 0.39
    -1 1 2 0.5
    0 -1 2 733.14
    0 -1 -2 736.52
    0 -1 2 744.1
    0 -1 -2 731.77
    0 -1 -2 716.85
    0 1 -2 717.49
    0 1 2 733.36
    0 1 2 726.1
    0 1 2 721.9
    0 1 -2 734.35
    0 1 -2 735.37
    0 1 2 743.24
    1 -1 2 3.64
    1 -1 2 3.83
    -1 -1 -2 3.86
    -1 -1 -2 4.03
    -1 -1 -2 3.44
    1 -1 2 3.76
    -1 -1 -2 3.62
    -1 -1 -2 3.71
    -1 1 -2 3.76
    1 1 2 3.82
    1 1 2 3.98
    1 1 2 3.66
    -1 1 -2 3.72
    -1 1 -2 3.87
    -1 1 -2 3.79
    -1 1 -2 3.56
    -1 1 -2 3.76
    1 1 2 3.84
    -1 1 -2 3.83
    -2 -1 -2 42.58
    2 -1 2 41.48
    -2 -1 -2 42.06
    -2 -1 -2 43.57
    2 -1 2 41.84
    2 -1 2 43.11
    2 1 2 42.31
    -2 1 -2 43.28
    2 1 2 42.29
    -2 1 -2 43.79
    2 1 2 43.3
    2 1 2 43.76
    -2 1 -2 42.51
    -3 -1 -2 0.55
    3 -1 2 0.46
    -3 -1 -2 0.39
    3 -1 2 0.36
    3 -1 2 0.44
    -3 -1 -2 0.43
    -3 1 -2 0.41
    3 1 2 0.19
    -3 1 -2 0.45
    -3 1 -2 0.51
    3 1 2 0.29
    3 1 2 0.47
    -4 -1 -2 28.14
    -4 -1 -2 29.83
    -4 -1 -2 28.75
    4 -1 2 28.72
    4 -1 2 29.58
    4 -1 2 29.04
    -4 -1 -2 28.83
    -4 1 -2 29.65
    -4 1 -2 28.21
    4 1 2 28.72
    -4 1 -2 29.17
    4 1 2 28.79
    -5 -1 -2 5.18
    -5 -1 -2 5.59
    -5 -1 -2 5.4
    5 -1 2 4.89
    5 -1 2 5.33
    5 -1 2 5.33
    -5 -1 -2 5.4
    -5 1 -2 5.34
    -5 1 -2 5.25
    -5 1 -2 5.75
    5 1 2 5.69
    5 1 2 5.47
    -5 1 -2 4.81
    -6 -1 -2 7.09
    -6 -1 -2 7.26
    -6 -1 -2 7.11
    6 -1 2 7.3
    -6 1 -2 7.23
    6 1 2 6.65
    6 1 2 7.27
    -6 1 -2 7.66
    -6 1 -2 7.15
    -6 1 -2 6.37
    7 -1 2 20.32
    -7 -1 -2 21.54
    -7 -1 -2 20.28
    -7 -1 -2 21.42
    -7 1 -2 20.55
    7 1 2 20.47
    -7 1 -2 19.4
    -7 1 -2 20.82
    -8 -1 -2 19.16
    8 -1 2 19.94
    8 -1 2 19.84
    -8 -1 -2 21.81
    -8 1 -2 20.88
    -8 1 -2 20.61
    -8 1 -2 20.48
    -9 -1 -2 7.84
    -9 -1 -2 7.43
    -9 1 -2 6.35
    -9 1 -2 7.75
    9 1 2 7.3
    -10 -1 -2 0.41
    -10 -1 -2 0.03
    -10 1 -2 0.75
    -10 1 -2 0.5
    -10 -2 2 2.07
    -10 -2 2 2.58
    -10 2 2 2.19
    -10 2 2 2.2
    -9 -2 2 -0.05
    9 -2 -2 0.44
    -9 -2 2 0.17
    -9 2 2 0.56
    -9 2 2 0.4
    9 2 -2 0.47
    -8 -2 2 0.56
    8 -2 -2 1.04
    -8 -2 2 0.48
    -8 2 2 0.48
    -8 2 2 0.77
    -8 2 2 1.13
    8 2 -2 0.76
    -7 -2 2 0.12
    -7 -2 2 0.12
    7 -2 -2 0.11
    7 -2 -2 0.06
    7 2 -2 -0.02
    -7 2 2 0.18
    -7 2 2 -0.02
    -7 2 2 0.15
    7 2 -2 0.18
    -6 -2 2 26.96
    6 -2 -2 28.41
    6 -2 -2 27.14
    -6 -2 2 27.53
    -6 -2 2 28.08
    6 2 -2 28.16
    -6 2 2 27.77
    -6 2 2 26.02
    -6 2 2 27.57
    6 2 -2 28.44
    6 2 -2 27.87
    5 -2 -2 3.1
    -5 -2 2 3.84
    -5 -2 2 3.75
    -5 -2 2 3.27
    -5 -2 2 2.94
    5 -2 -2 3.44
    5 -2 -2 4.01
    5 2 -2 3.77
    -5 2 2 3.04
    5 2 -2 3.67
    5 2 -2 3.14
    5 2 -2 3.69
    -5 2 2 3.27
    -5 2 2 3.89
    -4 -2 2 109.5
    4 -2 -2 111.56
    -4 -2 2 108.38
    4 -2 -2 94.11
    4 -2 -2 110.85
    -4 -2 2 110.43
    4 -2 -2 109.25
    4 -2 -2 108.97
    -4 -2 2 110.09
    4 2 -2 109.35
    -4 2 2 109.19
    4 2 -2 110.18
    4 2 -2 110.07
    -4 2 2 112.64
    -4 2 2 110.1
    4 2 -2 113.67
    3 -2 -2 124.7
    3 -2 -2 126.05
    -3 -2 2 128.47
    -3 -2 2 125.65
    3 -2 -2 129.03
    -3 -2 2 127.93
    3 -2 -2 126.14
    -3 -2 2 130.09
    3 -2 -2 129.99
    3 2 -2 123.73
    -3 2 2 125.74
    3 2 -2 127.68
    3 2 -2 125.09
    3 2 -2 122.64
    -3 2 2 128.04
    -3 2 2 125.74
    2 -2 -2 4.89
    -2 -2 2 5
    2 -2 -2 5.06
    2 -2 -2 5.04
    2 -2 -2 4.97
    -2 -2 2 5.35
    -2 -2 2 5.25
    -2 -2 2 4.94
    2 2 -2 4.7
    -2 2 2 4.98
    -2 2 2 5.33
    -2 2 2 5.21
    2 2 -2 5.28
    2 2 -2 5.14
    2 2 -2 4.76
    -2 2 2 5.36
    1 -2 -2 2.49
    1 -2 -2 2.28
    1 -2 -2 2.63
    -1 -2 2 2.61
    -1 -2 2 2.47
    -1 -2 2 2.65
    -1 2 2 2.54
    1 2 -2 2.59
    1 2 -2 2.66
    -1 2 2 2.4
    1 2 -2 2.78
    -1 2 2 2.41
    1 2 -2 2.68
    -1 2 2 2.54
    0 -2 2 1.19
    0 -2 -2 0.98
    0 -2 2 1.19
    0 -2 -2 1.23
    0 -2 2 1.17
    0 -2 -2 1.17
    0 -2 2 1.13
    0 2 -2 1.16
    0 2 -2 1.07
    0 2 -2 1.2
    0 2 -2 1.01
    0 2 2 1.23
    0 2 2 1.11
    0 2 2 1.18
    0 2 -2 1.22
    -1 -2 -2 0.32
    1 -2 2 0.2
    -1 -2 -2 0.37
    -1 -2 -2 0.26
    -1 -2 -2 0.34
    1 -2 2 0.32
    -1 -2 -2 0.2
    -1 2 -2 0.29
    -1 2 -2 0.31
    1 2 2 0.25
    -1 2 -2 0.28
    1 2 2 0.27
    1 2 2 0.24
    -1 2 -2 0.25
    -1 2 -2 0.24
    -2 -2 -2 1.19
    -2 -2 -2 1.33
    -2 -2 -2 1.52
    -2 -2 -2 1.47
    2 -2 2 1.29
    2 -2 2 1.28
    2 2 2 1.21
    -2 2 -2 1.45
    -2 2 -2 1.31
    -2 2 -2 1.27
    2 2 2 1.25
    2 2 2 1.25
    -2 2 -2 1.36
    3 -2 2 1.04
    -3 -2 -2 1.37
    -3 -2 -2 1.55
    -3 -2 -2 1.41
    -3 -2 -2 1.46
    3 2 2 1.37
    3 2 2 1.5
    -3 2 -2 1.41
    -3 2 -2 1.47
    3 2 2 1.36
    -3 2 -2 1.35
    -3 2 -2 1.44
    -4 -2 -2 1.37
    -4 -2 -2 1.2
    -4 -2 -2 1.56
    -4 -2 -2 1.21
    4 -2 2 1.2
    4 -2 2 1.44
    4 2 2 0.87
    -4 2 -2 1.68
    -4 2 -2 1.24
    -4 2 -2 1.28
    4 2 2 1.14
    4 2 2 1.38
    5 -2 2 70.79
    -5 -2 -2 73.52
    -5 -2 -2 70.74
    -5 -2 -2 73.71
    -5 -2 -2 73.31
    5 -2 2 71.45
    5 2 2 70.04
    -5 2 -2 71.85
    5 2 2 70.51
    -5 2 -2 73.8
    -5 2 -2 73.63
    -6 -2 -2 9.02
    -6 -2 -2 9.12
    -6 -2 -2 8.55
    -6 2 -2 8.54
    6 2 2 9.2
    -6 2 -2 8.75
    -6 2 -2 8.39
    -6 2 -2 8.83
    6 2 2 8.91
    -7 -2 -2 0.24
    -7 -2 -2 0.43
    -7 2 -2 0.57
    7 2 2 0.38
    -7 2 -2 0.43
    -7 2 -2 0.37
    -8 -2 -2 17.76
    -8 -2 -2 17.81
    -8 2 -2 18.05
    -8 2 -2 17.26
    -8 2 -2 16.16
    -9 -2 -2 10.84
    -9 -2 -2 8.82
    -9 2 -2 10.04
    -9 2 -2 9.69
    -10 -2 -2 4.85
    -10 -2 -2 4.62
    -10 2 -2 4.53
    -10 2 -2 4.87
    -10 -3 2 7.67
    -10 -3 2 7.99
    -10 3 2 7.37
    -10 3 2 7.35
    9 -3 -2 0.57
    -9 -3 2 1.1
    -9 -3 2 0.75
    -9 3 2 1.06
    -9 3 2 0.73
    9 3 -2 0.99
    -8 -3 2 -0.03
    -8 -3 2 0.06
    8 -3 -2 0.54
    8 3 -2 -0.16
    8 3 -2 0.15
    -8 3 2 0.19
    -8 3 2 -0.03
    -8 3 2 0.18
    7 -3 -2 0.41
    -7 -3 2 -0.08
    -7 -3 2 -0.02
    -7 3 2 -0.01
    7 3 -2 0.04
    7 3 -2 0.03
    -7 3 2 0.11
    7 3 -2 -0.1
    -7 3 2 -0.01
    -6 -3 2 1.55
    -6 -3 2 1.24
    6 -3 -2 1.22
    -6 3 2 1.67
    -6 3 2 1.4
    -6 3 2 1.18
    6 3 -2 1.32
    6 3 -2 1.12
    6 3 -2 1.48
    -5 -3 2 0.05
    -5 -3 2 -0.06
    -5 -3 2 -0.01
    5 -3 -2 0.03
    -5 -3 2 0.13
    5 3 -2 0.14
    5 3 -2 0.01
    5 3 -2 0.04
    -5 3 2 0
    -5 3 2 0.01
    5 3 -2 0.03
    -5 3 2 0.01
    -4 -3 2 0.38
    4 -3 -2 0.24
    4 -3 -2 0.33
    -4 -3 2 0.2
    -4 -3 2 0.26
    -4 -3 2 0.19
    -4 3 2 0.17
    4 3 -2 0.61
    4 3 -2 0.06
    4 3 -2 0.21
    4 3 -2 0.5
    -4 3 2 0.03
    -4 3 2 0.17
    3 -3 -2 3.6
    3 -3 -2 4.53
    -3 -3 2 4.41
    3 -3 -2 4.34
    -3 -3 2 4.55
    -3 -3 2 4.72
    -3 -3 2 4.54
    -3 3 2 4.09
    3 3 -2 4.58
    3 3 -2 4.49
    3 3 -2 4.48
    -3 3 2 4.41
    -3 3 2 4.57
    -3 3 2 4.2
    3 3 -2 4.62
    -2 -3 2 4.87
    2 -3 -2 4.51
    -2 -3 2 4.2
    2 -3 -2 4.51
    -2 -3 2 3.77
    -2 -3 2 4.5
    2 -3 -2 4.54
    2 3 -2 4.69
    -2 3 2 4.51
    -2 3 2 5.04
    2 3 -2 5.04
    -2 3 2 4.77
    -2 3 2 4.67
    -2 3 2 4.91
    2 3 -2 4.59
    2 3 -2 4.89
    -1 -3 2 0.36
    -1 -3 2 0.37
    -1 -3 2 0.45
    -1 -3 2 0.31
    1 3 -2 0.46
    -1 3 2 0.47
    -1 3 2 0.45
    1 3 -2 0.62
    -1 3 2 0.52
    1 3 -2 0.63
    1 3 -2 0.53
    1 3 -2 0.47
    -1 3 2 0.37
    -1 3 2 0.47
    0 -3 -2 9.05
    0 -3 -2 9.05
    0 -3 -2 9.19
    0 -3 2 9.41
    0 3 2 10.26
    0 3 -2 9.35
    0 3 -2 8.98
    0 3 -2 8.92
    0 3 -2 9.24
    0 3 -2 9.26
    0 3 2 9.25
    0 3 -2 9.31
    0 3 -2 8.76
    0 3 2 8.95
    -1 -3 -2 9.3
    -1 -3 -2 9.6
    -1 -3 -2 10.27
    -1 -3 -2 10.06
    -1 -3 -2 9.59
    -1 3 -2 9.58
    -1 3 -2 9.72
    1 3 2 9.65
    -1 3 -2 9.71
    1 3 2 9.96
    -1 3 -2 9.57
    1 3 2 9.45
    -2 -3 -2 2.49
    -2 -3 -2 2.59
    2 -3 2 2.36
    -2 -3 -2 2.56
    -2 -3 -2 2.49
    2 3 2 2.37
    -2 3 -2 2.59
    2 3 2 2.5
    -2 3 -2 2.33
    -2 3 -2 2.53
    -2 3 -2 2.45
    3 -3 2 0.02
    -3 -3 -2 0.15
    -3 -3 -2 0.06
    -3 -3 -2 0.09
    -3 -3 -2 -0.04
    -3 3 -2 0.07
    3 3 2 0.07
    -3 3 -2 0.11
    -3 3 -2 0.07
    -3 3 -2 0.07
    3 3 2 0.07
    3 3 2 0.08
    -4 -3 -2 0.07
    -4 -3 -2 0.02
    -4 -3 -2 0
    4 -3 2 -0.04
    -4 -3 -2 0.05
    -4 3 -2 0
    4 3 2 -0.05
    4 3 2 0.01
    -4 3 -2 0.04
    4 3 2 -0.01
    -4 3 -2 0.01
    -5 -3 -2 15.01
    5 -3 2 16.43
    -5 -3 -2 15.36
    -5 -3 -2 14.89
    -5 -3 -2 15.19
    5 3 2 15.55
    -5 3 -2 14.85
    5 3 2 14.39
    -5 3 -2 15.19
    -5 3 -2 15.22
    -6 -3 -2 0.26
    -6 -3 -2 0.12
    -6 -3 -2 0.13
    6 3 2 -0.05
    6 3 2 0.24
    -6 3 -2 0.11
    -6 3 -2 0.41
    -6 3 -2 0.2
    -6 3 -2 0.14
    -7 -3 -2 1.28
    -7 -3 -2 1.41
    -7 3 -2 1.39
    7 3 2 1.16
    -7 3 -2 1.27
    -7 3 -2 1.56
    -8 -3 -2 21.56
    -8 -3 -2 22.21
    -8 3 -2 21.66
    -8 3 -2 21.91
    -9 -3 -2 4.1
    -9 -3 -2 4.66
    -9 3 -2 5.07
    -9 3 -2 5.18
    -10 -3 -2 0.33
    -10 -3 -2 0.08
    -10 3 -2 -0.01
    -10 3 -2 0.38
    -10 -4 2 4.13
    -10 -4 2 4.62
    -10 4 2 4.4
    -10 4 2 4.43
    -9 -4 2 0.99
    -9 -4 2 0.51
    9 -4 -2 0.36
    -9 4 2 0.67
    -9 4 2 0.59
    -8 -4 2 0.12
    -8 -4 2 0.4
    8 -4 -2 0.29
    -8 4 2 0.16
    -8 4 2 0.27
    8 4 -2 0.52
    8 4 -2 0.16
    -7 -4 2 0.59
    -7 -4 2 0.61
    7 -4 -2 0.35
    -7 4 2 0.29
    7 4 -2 0.15
    -7 4 2 0.31
    7 4 -2 0.4
    -7 4 2 0.26
    7 4 -2 0.33
    -6 -4 2 0.73
    6 -4 -2 0.74
    -6 -4 2 0.71
    -6 4 2 0.82
    -6 4 2 0.68
    6 4 -2 1.21
    -6 4 2 0.89
    6 4 -2 0.9
    6 4 -2 0.66
    -5 -4 2 21.79
    -5 -4 2 20.67
    -5 -4 2 20.79
    5 -4 -2 20.6
    -5 -4 2 21.2
    -5 4 2 20.8
    -5 4 2 21.34
    5 4 -2 21.39
    5 4 -2 22.13
    5 4 -2 20.71
    5 4 -2 20.22
    -5 4 2 20.67
    4 -4 -2 11.23
    -4 -4 2 10.34
    4 -4 -2 10.87
    -4 -4 2 10.96
    -4 -4 2 10.3
    -4 -4 2 10.69
    -4 4 2 10.89
    -4 4 2 10.35
    4 4 -2 9.88
    -4 4 2 10.3
    4 4 -2 9.59
    -4 4 2 10.6
    4 4 -2 10.43
    4 4 -2 9.64
    3 -4 -2 27.72
    -3 -4 2 25.19
    -3 -4 2 28.16
    -3 -4 2 28.25
    -3 -4 2 27.65
    3 -4 -2 28.57
    3 4 -2 27.3
    -3 4 2 27.75
    -3 4 2 27.7
    3 4 -2 29.24
    -3 4 2 28.61
    -3 4 2 27.36
    -3 4 2 28.1
    3 4 -2 27.03
    -2 -4 2 28.29
    -2 -4 2 29.48
    2 -4 -2 28.77
    2 -4 -2 28.84
    -2 -4 2 28.59
    -2 -4 2 28.31
    -2 4 2 29.55
    2 4 -2 28.2
    2 4 -2 29.26
    -2 4 2 29.26
    2 4 -2 28.84
    2 4 -2 28.84
    -2 4 2 30.05
    -2 4 2 28.97
    2 4 -2 28.63
    -2 4 2 27.98
    1 -4 -2 5.59
    -1 -4 2 5.55
    -1 -4 2 6
    -1 -4 2 5.78
    -1 -4 2 5.58
    1 4 -2 5.25
    -1 4 2 5.44
    1 4 -2 5.56
    1 4 -2 5.22
    -1 4 2 5.86
    -1 4 2 5.67
    1 4 -2 5.46
    -1 4 2 5.72
    -1 4 2 6.02
    0 -4 -2 3.54
    0 -4 -2 3.41
    0 -4 -2 3.24
    0 -4 2 3.98
    0 -4 2 3.47
    0 4 -2 3.47
    0 4 -2 3.63
    0 4 -2 3.55
    0 4 2 3.53
    0 4 2 3.22
    0 4 -2 3.24
    0 4 2 3.16
    0 4 -2 3.29
    0 4 -2 3.29
    0 4 -2 3.36
    1 -4 2 142.82
    -1 -4 -2 146.35
    -1 -4 -2 143.93
    -1 -4 -2 141.4
    -1 -4 -2 146.39
    1 4 2 145.49
    1 4 2 144.67
    -1 4 -2 147.51
    -1 4 -2 147.3
    -1 4 -2 143.54
    -1 4 -2 141.31
    1 4 2 149.38
    -2 -4 -2 4.73
    -2 -4 -2 4.78
    -2 -4 -2 5.17
    -2 -4 -2 4.85
    2 -4 2 5.09
    -2 4 -2 5.14
    2 4 2 5.01
    2 4 2 5.12
    2 4 2 5.53
    -2 4 -2 4.89
    -3 -4 -2 2.52
    -3 -4 -2 2.66
    -3 -4 -2 2.13
    -3 -4 -2 2.62
    3 -4 2 2.68
    3 4 2 2.77
    3 4 2 2.84
    -3 4 -2 2.83
    -3 4 -2 2.6
    -3 4 -2 2.83
    3 4 2 2.9
    -3 4 -2 2.49
    -4 -4 -2 19.09
    -4 -4 -2 19.26
    -4 -4 -2 19.1
    4 -4 2 18.34
    -4 -4 -2 19.03
    -4 4 -2 19.11
    4 4 2 19.62
    -4 4 -2 18.27
    4 4 2 18.49
    -4 4 -2 19.52
    -4 4 -2 18.81
    4 4 2 18.55
    -5 -4 -2 9.59
    -5 -4 -2 8.85
    5 -4 2 10.43
    -5 -4 -2 9.45
    -5 -4 -2 9.2
    -5 4 -2 9.37
    5 4 2 9.83
    5 4 2 9.68
    -5 4 -2 9.3
    5 4 2 9.38
    -6 -4 -2 0.05
    -6 -4 -2 0.38
    -6 4 -2 0.31
    -6 4 -2 0.28
    6 4 2 0.26
    -6 4 -2 0.28
    6 4 2 0.61
    -7 -4 -2 3.47
    -7 -4 -2 3.39
    -7 4 -2 3.47
    7 4 2 2.79
    7 4 2 3.74
    -7 4 -2 3.64
    -7 4 -2 2.82
    -8 -4 -2 4.74
    -8 -4 -2 4.47
    8 4 2 4.5
    -8 4 -2 4.06
    -8 4 -2 4.59
    -9 -4 -2 0.16
    -9 -4 -2 0.5
    -9 4 -2 -0.01
    -9 4 -2 0.17
    -10 -4 -2 1.12
    -10 -4 -2 0.99
    -10 4 -2 0.68
    -10 4 -2 0.8
    -10 -5 2 2.45
    -10 5 2 1.77
    -10 5 2 3.04
    9 -5 -2 3.29
    -9 -5 2 3.34
    -9 -5 2 3.31
    -9 5 2 4
    -9 5 2 3.87
    8 -5 -2 0.33
    -8 -5 2 0.2
    -8 -5 2 0.34
    8 5 -2 -0.15
    -8 5 2 0.26
    -8 5 2 0.18
    7 -5 -2 0
    -7 -5 2 -0.13
    -7 -5 2 -0.03
    -7 5 2 0.07
    7 5 -2 0.02
    7 5 -2 -0.05
    -7 5 2 0.02
    7 5 -2 -0.17
    -7 5 2 0.08
    6 -5 -2 0.57
    -6 -5 2 1.01
    -6 -5 2 0.38
    -6 5 2 1.02
    6 5 -2 1.03
    6 5 -2 0.64
    -6 5 2 0.83
    -6 5 2 0.91
    6 5 -2 0.84
    -5 -5 2 -0.04
    -5 -5 2 0.08
    5 -5 -2 -0.13
    5 5 -2 -0.16
    5 5 -2 -0.04
    -5 5 2 0.08
    5 5 -2 0.08
    5 5 -2 0.03
    -5 5 2 0.03
    -5 5 2 -0.04
    -4 -5 2 0.85
    -4 -5 2 1.1
    4 -5 -2 1.04
    -4 -5 2 1.11
    -4 5 2 1.02
    -4 5 2 1.06
    4 5 -2 1.31
    -4 5 2 1.41
    4 5 -2 0.96
    4 5 -2 1.48
    4 5 -2 1.06
    -3 -5 2 49.24
    -3 -5 2 45.97
    -3 -5 2 47.22
    3 -5 -2 47.28
    -3 -5 2 48.15
    3 -5 -2 46.83
    3 5 -2 48.01
    -3 5 2 47.4
    3 5 -2 46.05
    -3 5 2 46.47
    -3 5 2 47.8
    3 5 -2 46.66
    -3 5 2 47.93
    -3 5 2 47.59
    3 5 -2 47.2
    2 -5 -2 5.6
    -2 -5 2 5.4
    -2 -5 2 5.63
    -2 -5 2 5.44
    -2 -5 2 5.42
    2 -5 -2 5.87
    2 5 -2 5.16
    2 5 -2 5.17
    -2 5 2 5.55
    -2 5 2 5.24
    2 5 -2 5.43
    -2 5 2 5.36
    2 5 -2 5.57
    -2 5 2 5.19
    -2 5 2 5.23
    2 5 -2 5.56
    -1 -5 2 0.33
    -1 -5 2 0.25
    -1 -5 2 0.5
    -1 -5 2 0.38
    -1 -5 2 0.35
    1 5 -2 0.44
    -1 5 2 0.41
    -1 5 2 0.38
    -1 5 2 0.37
    1 5 -2 0.32
    1 5 -2 0.23
    1 5 -2 0.35
    -1 5 2 0.42
    1 5 -2 0.4
    -1 5 2 0.31
    0 -5 2 17.28
    0 -5 -2 16.4
    0 5 -2 16.61
    0 5 -2 17.15
    0 5 -2 17.48
    0 5 -2 17.05
    0 5 -2 17.1
    0 5 2 17.1
    0 5 2 16.87
    0 5 -2 16.94
    0 5 2 17.16
    -1 -5 -2 94.76
    -1 -5 -2 93.38
    -1 -5 -2 98.87
    -1 -5 -2 97.05
    -1 -5 -2 95.48
    1 -5 2 97.43
    1 5 2 97.55
    -1 5 -2 95.24
    -1 5 -2 96.34
    -1 5 -2 96.89
    1 5 2 96.9
    1 5 2 95.8
    -1 5 -2 97.58
    -2 -5 -2 15.3
    -2 -5 -2 15.33
    -2 -5 -2 15.78
    -2 -5 -2 15.3
    2 -5 2 15.26
    -2 -5 -2 15.63
    2 5 2 15.24
    2 5 2 15.69
    2 5 2 14.66
    -3 -5 -2 8.65
    -3 -5 -2 9
    -3 -5 -2 9.07
    3 -5 2 8.88
    -3 -5 -2 8.28
    3 5 2 8.69
    3 5 2 8.86
    -3 5 -2 9.09
    -3 5 -2 8.62
    3 5 2 8.89
    -3 5 -2 9.16
    -3 5 -2 8.38
    -4 -5 -2 10.13
    -4 -5 -2 10.94
    -4 -5 -2 11.21
    4 -5 2 11.33
    4 5 2 11.23
    4 5 2 10.69
    -4 5 -2 10.53
    -4 5 -2 11.12
    4 5 2 11.13
    -4 5 -2 10.47
    5 -5 2 0.98
    -5 -5 -2 0.62
    -5 -5 -2 0.54
    -5 5 -2 0.83
    5 5 2 0.75
    5 5 2 0.55
    -5 5 -2 1
    -6 -5 -2 17.21
    -6 -5 -2 14.64
    -6 5 -2 15.38
    6 5 2 15.54
    -6 5 -2 15.36
    6 5 2 15.23
    -6 5 -2 15.12
    -7 -5 -2 7.21
    -7 -5 -2 5.44
    -7 5 -2 5.78
    7 5 2 7.02
    -7 5 -2 6.88
    7 5 2 6.1
    -8 -5 -2 -0.06
    -8 -5 -2 -0.14
    -8 5 -2 -0.01
    -8 5 -2 0.08
    8 5 2 -0.02
    -9 -5 -2 4.29
    -9 -5 -2 4.14
    -9 5 -2 3.52
    -9 5 -2 3.54
    -10 -5 -2 0.22
    -10 -5 -2 0.18
    -10 5 -2 -0.09
    -10 5 -2 -0.01
    -9 -6 2 0.53
    -9 6 2 0.41
    -9 6 2 0.4
    9 6 -2 0.59
    8 -6 -2 1.46
    -8 -6 2 1.28
    -8 6 2 1.32
    8 6 -2 1.25
    -8 6 2 1.09
    7 -6 -2 1.51
    -7 -6 2 1.02
    -7 -6 2 1.19
    7 6 -2 1.1
    -7 6 2 1.04
    -7 6 2 1.04
    7 6 -2 1.01
    6 -6 -2 0.16
    -6 -6 2 -0.01
    -6 -6 2 0.01
    -6 6 2 -0.08
    6 6 -2 0.09
    6 6 -2 -0.03
    6 6 -2 0.04
    -6 6 2 0.09
    -6 6 2 0.07
    5 -6 -2 2.05
    -5 -6 2 2.1
    -5 -6 2 2.11
    -5 6 2 2.09
    -5 6 2 1.94
    -5 6 2 2.2
    5 6 -2 2.62
    5 6 -2 1.87
    5 6 -2 1.88
    4 -6 -2 11.71
    -4 -6 2 11.15
    -4 -6 2 11.19
    4 6 -2 11.71
    4 6 -2 10.27
    -4 6 2 11.03
    4 6 -2 12.01
    4 6 -2 10.84
    -4 6 2 10.82
    -4 6 2 11.85
    -3 -6 2 0.14
    3 -6 -2 0.02
    3 -6 -2 -0.06
    -3 -6 2 0.06
    -3 -6 2 0.14
    3 6 -2 0.06
    3 6 -2 0.16
    3 6 -2 0.12
    3 6 -2 0.05
    -3 6 2 0.19
    -3 6 2 0.07
    -3 6 2 0.08
    -3 6 2 0.08
    2 -6 -2 0.49
    2 -6 -2 0.42
    -2 -6 2 0.32
    -2 -6 2 0.32
    -2 -6 2 0.44
    -2 -6 2 0.27
    -2 6 2 0.4
    2 6 -2 0.31
    2 6 -2 0.34
    2 6 -2 0.37
    -2 6 2 0.36
    2 6 -2 0.47
    -2 6 2 0.38
    -2 6 2 0.38
    -2 6 2 0.45
    2 6 -2 0.33
    1 -6 -2 4.68
    -1 -6 2 4.34
    -1 -6 2 4.69
    1 -6 -2 4.64
    1 -6 -2 4.34
    1 6 -2 4.38
    1 6 -2 4.61
    -1 6 2 4.49
    -1 6 2 4.64
    1 6 -2 4.3
    1 6 -2 4.65
    -1 6 2 4.57
    -1 6 2 4.5
    -1 6 2 4.42
    0 -6 2 4.71
    0 -6 -2 5.07
    0 6 -2 4.91
    0 6 -2 4.99
    0 6 2 4.96
    0 6 2 5.02
    0 6 -2 4.74
    0 6 2 4.8
    0 6 -2 4.97
    0 6 -2 5.09
    -1 -6 -2 4.63
    1 -6 2 5.03
    -1 -6 -2 5.28
    -1 -6 -2 4.72
    -1 6 -2 4.94
    -1 6 -2 4.84
    1 6 2 4.88
    1 6 2 4.97
    -1 6 -2 5.12
    -1 6 -2 4.86
    1 6 2 4.51
    -2 -6 -2 11.11
    -2 -6 -2 11.48
    2 -6 2 11.55
    -2 -6 -2 11.02
    -2 -6 -2 11.16
    2 6 2 10.83
    2 6 2 10.84
    2 6 2 11.67
    -3 -6 -2 0.99
    -3 -6 -2 1.41
    3 -6 2 1.25
    -3 -6 -2 1.4
    -3 -6 -2 1.23
    3 6 2 1.26
    3 6 2 1.27
    3 6 2 1.06
    -4 -6 -2 0.34
    -4 -6 -2 0.4
    4 -6 2 0.32
    4 6 2 0.3
    4 6 2 0.15
    -4 6 -2 0.24
    -4 6 -2 0.36
    4 6 2 0.15
    -4 6 -2 0.34
    5 -6 2 1.22
    -5 -6 -2 0.73
    -5 -6 -2 1.13
    -5 6 -2 1.32
    5 6 2 1.18
    5 6 2 0.9
    -5 6 -2 1.19
    -6 -6 -2 2.75
    -6 -6 -2 2.65
    6 -6 2 1.68
    6 6 2 3.01
    -6 6 -2 2.82
    6 6 2 3.09
    -6 6 -2 2.71
    -7 -6 -2 3.29
    -7 -6 -2 3.7
    -7 6 -2 3.54
    7 6 2 3.32
    7 6 2 2.72
    -7 6 -2 3.62
    -8 -6 -2 0.02
    -8 -6 -2 -0.11
    8 6 2 -0.07
    -8 6 -2 0.09
    -8 6 -2 -0.11
    -9 -6 -2 1.65
    -9 6 -2 1.68
    -9 6 -2 2.02
    -9 -7 2 0.51
    -9 7 2 0.65
    9 7 -2 0.58
    -9 7 2 0.95
    -8 -7 2 2.36
    8 -7 -2 2.38
    8 7 -2 2.38
    -8 7 2 2.19
    -8 7 2 2.15
    7 -7 -2 4.79
    -7 -7 2 5.41
    -7 7 2 4.52
    7 7 -2 4.44
    7 7 -2 4
    -7 7 2 3.85
    -6 -7 2 23.67
    6 -7 -2 23.79
    6 7 -2 20.82
    -6 7 2 22.27
    -6 7 2 22.98
    6 7 -2 23.27
    -5 -7 2 0.94
    5 -7 -2 1.34
    -5 7 2 0.89
    5 7 -2 1.17
    -5 7 2 1.04
    5 7 -2 0.83
    -5 7 2 1.14
    -4 -7 2 2.69
    4 -7 -2 2.79
    -4 7 2 2.67
    4 7 -2 2.52
    4 7 -2 2.53
    4 7 -2 2.33
    -4 7 2 2.89
    -4 7 2 2.5
    -3 -7 2 19.4
    3 -7 -2 19.23
    -3 -7 2 20.2
    3 -7 -2 20.27
    -3 -7 2 19.31
    -3 7 2 19.31
    -3 7 2 19.76
    3 7 -2 18.85
    -3 7 2 19.61
    3 7 -2 19.83
    3 7 -2 19.42
    3 7 -2 19.28
    2 -7 -2 81.23
    -2 -7 2 79.87
    2 -7 -2 79.49
    -2 -7 2 82.02
    2 7 -2 81
    -2 7 2 80.26
    -2 7 2 77.75
    -2 7 2 79.9
    -2 7 2 78.21
    2 7 -2 81.9
    2 7 -2 82.07
    2 7 -2 78.68
    1 -7 -2 0.47
    1 -7 -2 0.22
    -1 -7 2 0.45
    1 -7 -2 0.4
    1 7 -2 0.21
    -1 7 2 0.3
    1 7 -2 0.3
    -1 7 2 0.23
    -1 7 2 0.38
    1 7 -2 0.29
    -1 7 2 0.53
    1 7 -2 0.37
    0 -7 2 22.27
    0 -7 -2 23.03
    0 7 -2 23.05
    0 7 -2 22.48
    0 7 -2 22.26
    0 7 2 22.57
    0 7 2 23.5
    0 7 2 23.07
    0 7 -2 23.16
    0 7 -2 23.14
    -1 -7 -2 165.4
    1 -7 2 167.74
    -1 -7 -2 163.07
    -1 7 -2 166.83
    -1 7 -2 162.95
    1 7 2 163.72
    1 7 2 167.35
    1 7 2 166.82
    -1 7 -2 164.74
    -1 7 -2 163.33
    -2 -7 -2 1.22
    -2 -7 -2 1.37
    2 -7 2 1.58
    -2 7 -2 1.34
    -2 7 -2 1.53
    2 7 2 1.53
    2 7 2 1.12
    2 7 2 1.34
    -3 -7 -2 15.87
    -3 -7 -2 15.11
    -3 -7 -2 15.55
    3 -7 2 15.8
    -3 -7 -2 15.64
    3 7 2 15.66
    3 7 2 15.43
    3 7 2 15.11
    -4 -7 -2 3.8
    -4 -7 -2 4.47
    4 -7 2 3.9
    -4 7 -2 3.99
    4 7 2 4.12
    4 7 2 3.84
    -4 7 -2 4.22
    4 7 2 3.79
    5 -7 2 0.76
    -5 -7 -2 0.56
    -5 7 -2 0.76
    5 7 2 0.72
    5 7 2 1.29
    -5 7 -2 1.07
    6 -7 2 3.21
    -6 -7 -2 3.8
    -6 7 -2 3.87
    6 7 2 3.78
    -6 7 -2 3.99
    6 7 2 4.64
    -7 -7 -2 3.2
    7 7 2 3.53
    -7 7 -2 3.37
    7 7 2 4.06
    -7 7 -2 3.36
    -8 -7 -2 2.37
    8 7 2 2.48
    -8 7 -2 2.58
    -8 7 -2 2.04
    -9 -7 -2 1.79
    -9 7 -2 2.37
    9 7 2 2.52
    9 8 -2 2.63
    -9 8 2 2.44
    8 8 -2 0.52
    -8 8 2 0.41
    8 8 -2 0.92
    7 -8 -2 3.12
    -7 8 2 2.49
    7 8 -2 2.61
    -7 8 2 3.08
    7 8 -2 2.16
    6 -8 -2 2.58
    6 8 -2 3
    6 8 -2 2.36
    -6 8 2 2.91
    -6 8 2 2.8
    5 -8 -2 4.62
    -5 -8 2 4.76
    5 8 -2 5.19
    5 8 -2 5.48
    -5 8 2 5.58
    -5 8 2 5.29
    -5 8 2 6.21
    4 -8 -2 0.12
    -4 8 2 0.07
    -4 8 2 0.15
    -4 8 2 0.16
    4 8 -2 0.12
    4 8 -2 0.03
    -3 -8 2 0.11
    3 -8 -2 0.07
    3 8 -2 0.14
    -3 8 2 0.02
    -3 8 2 0.1
    3 8 -2 0.17
    3 8 -2 0.01
    -3 8 2 0.04
    -2 -8 2 0.79
    2 8 -2 0.45
    -2 8 2 0.73
    -2 8 2 0.89
    2 8 -2 0.7
    2 8 -2 0.6
    -2 8 2 0.7
    2 8 -2 0.63
    -1 -8 2 29.79
    1 -8 -2 31.88
    1 8 -2 30.95
    1 8 -2 31.31
    1 8 -2 31.02
    -1 8 2 30.32
    -1 8 2 30.33
    1 8 -2 31.85
    -1 8 2 31.2
    0 -8 2 17.03
    0 -8 -2 17.12
    0 8 -2 15.6
    0 8 2 16.22
    0 8 -2 15.78
    0 8 2 16.29
    0 8 -2 16.26
    0 8 2 16.26
    0 8 -2 15.99
    -1 -8 -2 11.31
    1 -8 2 11.38
    1 8 2 11.16
    -1 8 -2 11.02
    1 8 2 11.17
    -1 8 -2 11.34
    -1 8 -2 11.61
    -1 8 -2 11.2
    1 8 2 11.41
    2 -8 2 22.89
    -2 8 -2 23.65
    -2 8 -2 22.84
    2 8 2 23.39
    2 8 2 22.98
    2 8 2 23.44
    -2 8 -2 23.5
    -3 -8 -2 3.65
    3 -8 2 3.35
    -3 -8 -2 3.55
    3 8 2 4.12
    3 8 2 4.23
    3 8 2 4.15
    -4 -8 -2 0.34
    4 -8 2 0.4
    4 8 2 0.13
    4 8 2 0.28
    4 8 2 0.2
    -5 -8 -2 2.36
    5 -8 2 2.49
    5 8 2 2.24
    -5 8 -2 2.37
    5 8 2 2.56
    -6 -8 -2 2.41
    6 8 2 3.16
    -6 8 -2 2.73
    6 8 2 2.7
    -7 -8 -2 1.27
    7 8 2 0.74
    -7 8 -2 0.82
    7 8 2 0.68
    -8 -8 -2 0.28
    -8 8 -2 0.44
    8 8 2 0.2
    9 8 2 1.52
    -9 8 -2 1.18
    8 9 -2 1.22
    -8 9 2 1.84
    8 9 -2 1
    7 9 -2 11.53
    -7 9 2 12.61
    7 9 -2 13.72
    6 9 -2 12.19
    6 9 -2 11.71
    -6 9 2 11.32
    -5 9 2 7.76
    -5 9 2 7.6
    5 9 -2 7.85
    5 9 -2 6.56
    4 9 -2 -0.09
    -4 9 2 0.12
    4 9 -2 -0.01
    -4 9 2 0.19
    -4 9 2 0.16
    3 9 -2 2
    -3 9 2 1.51
    3 9 -2 1.38
    3 9 -2 1.8
    -3 9 2 1.81
    -3 9 2 1.58
    -2 -9 2 0.46
    -2 9 2 0.48
    -2 9 2 0.51
    2 9 -2 0.3
    -2 9 2 0.46
    2 9 -2 0.24
    2 9 -2 0.51
    -1 -9 2 -0.03
    1 9 -2 0.11
    -1 9 2 0.01
    1 9 -2 0.08
    -1 9 2 0.01
    1 9 -2 -0.12
    1 9 -2 -0.07
    -1 9 2 -0.05
    0 -9 2 0.53
    0 -9 -2 0.44
    0 9 -2 0.27
    0 9 -2 0.34
    0 9 2 0.17
    0 9 2 0.25
    0 9 -2 0.22
    0 9 2 0.27
    0 9 -2 0.51
    1 -9 2 -0.07
    -1 9 -2 -0.04
    -1 9 -2 0.02
    1 9 2 0.06
    -1 9 -2 0.05
    1 9 2 0
    1 9 2 -0.04
    -1 9 -2 0.02
    2 -9 2 2.58
    2 9 2 2.52
    2 9 2 2.66
    -2 9 -2 2.16
    2 9 2 2.25
    -2 9 -2 2.31
    3 -9 2 1.06
    3 9 2 0.99
    3 9 2 1.18
    3 9 2 0.9
    4 -9 2 -0.1
    4 9 2 -0.15
    4 9 2 -0.01
    5 -9 2 0
    5 9 2 0.15
    5 9 2 -0.18
    6 9 2 1.66
    6 9 2 1.42
    -6 9 -2 1.91
    -7 9 -2 0.06
    7 9 2 0.15
    7 9 2 0.16
    -8 9 -2 1.36
    8 9 2 1.05
    8 9 2 2.08
    8 10 -2 1.19
    -8 10 2 1.47
    8 10 -2 1.03
    7 10 -2 18.85
    7 10 -2 20.14
    -7 10 2 20.27
    -6 10 2 -0.03
    6 10 -2 -0.09
    6 10 -2 0.02
    -5 10 2 5.31
    5 10 -2 5.32
    5 10 -2 5
    4 10 -2 6.59
    4 10 -2 6.22
    -4 10 2 6.86
    -3 10 2 0.69
    -3 10 2 0.63
    3 10 -2 0.8
    3 10 -2 0.59
    3 10 -2 0.65
    -2 10 2 5.04
    2 10 -2 5.07
    2 10 -2 5.4
    -2 10 2 4.83
    -2 10 2 4.95
    2 10 -2 5.5
    -1 -10 2 6.57
    -1 10 2 6.16
    1 10 -2 6.05
    1 10 -2 6.41
    -1 10 2 6.35
    1 10 -2 6.08
    -1 10 2 6.25
    0 -10 2 0.24
    0 10 -2 0.37
    0 10 2 0.44
    0 10 -2 0.43
    0 10 -2 0.41
    0 10 -2 0.59
    0 10 2 0.48
    0 10 2 0.34
    1 -10 2 20.87
    1 10 2 20.67
    -1 10 -2 20.37
    1 10 2 19.43
    -1 10 -2 21.19
    -1 10 -2 21.41
    1 10 2 20.71
    -1 10 -2 20.48
    2 -10 2 52.61
    -2 10 -2 52.68
    -2 10 -2 54.48
    -2 10 -2 53.73
    2 10 2 53.25
    2 10 2 53.58
    -2 10 -2 52.12
    2 10 2 52.82
    3 -10 2 0.97
    3 10 2 0.66
    3 10 2 0.74
    3 10 2 0.54
    4 -10 2 2.03
    4 10 2 2.04
    4 10 2 2.22
    5 -10 2 -0.01
    5 10 2 -0.04
    5 10 2 -0.08
    6 10 2 1.43
    6 10 2 1.04
    7 10 2 0.98
    7 10 2 0.81
    8 10 2 2.11
    8 10 2 2.22
    7 11 -2 0.25
    7 11 -2 0.31
    6 11 -2 6.55
    6 11 -2 5.96
    5 11 -2 1.11
    5 11 -2 1.77
    -5 11 2 1.46
    4 11 -2 0.82
    4 11 -2 1.41
    -4 11 2 1.01
    3 11 -2 5.78
    -3 11 2 5.41
    3 11 -2 5.35
    3 11 -2 5.56
    2 11 -2 6.89
    -2 11 2 6.96
    2 11 -2 6.63
    -2 11 2 7.15
    2 11 -2 6.96
    1 11 -2 0.05
    1 11 -2 -0.05
    -1 11 2 0.08
    -1 11 2 0
    0 -11 2 0.22
    0 11 2 0.08
    0 11 -2 0.28
    0 11 2 0.24
    0 11 -2 0.25
    1 -11 2 8.48
    -1 11 -2 7.6
    1 11 2 7.51
    1 11 2 6.63
    -1 11 -2 7.18
    -1 11 -2 7.73
    1 11 2 7.7
    2 -11 2 1.52
    2 11 2 1.05
    2 11 2 1.34
    -2 11 -2 1.61
    2 11 2 1.24
    -2 11 -2 1.45
    3 -11 2 7.23
    3 11 2 7.77
    3 11 2 7.63
    3 11 2 7.39
    4 -11 2 -0.08
    4 11 2 0.04
    4 11 2 -0.03
    5 -11 2 1.47
    5 11 2 0.68
    5 11 2 1.17
    6 11 2 -0.08
    6 11 2 -0.16
    7 11 2 -0.04
    7 11 2 0.08
    6 12 -2 2.32
    6 12 -2 1.59
    5 12 -2 2.86
    5 12 -2 2.73
    4 12 -2 0.03
    4 12 -2 0.02
    -4 12 2 0.19
    3 12 -2 3.76
    -3 12 2 3.81
    3 12 -2 3.59
    -2 12 2 1.08
    2 12 -2 1.22
    2 12 -2 1.06
    -1 12 2 1.01
    1 12 -2 0.99
    1 12 -2 1.13
    -1 12 2 0.99
    0 12 2 0.5
    0 12 -2 0.4
    0 12 2 0.44
    0 12 -2 0.57
    1 -12 2 6.18
    1 12 2 5.7
    1 12 2 5.44
    -1 12 -2 5.29
    -1 12 -2 5.34
    2 -12 2 14.17
    2 12 2 13.04
    -2 12 -2 13.19
    2 12 2 13.78
    3 -12 2 1.2
    3 12 2 1.14
    3 12 2 1.08
    4 -12 2 0.42
    4 12 2 0.78
    4 12 2 0.34
    5 12 2 1.06
    5 12 2 1.19
    6 12 2 3.91
    6 12 2 4.41
    5 13 -2 5.71
    5 13 -2 6.6
    4 13 -2 0.3
    4 13 -2 0.28
    3 13 -2 13.23
    3 13 -2 12.97
    -3 13 2 12.9
    -2 13 2 11.88
    2 13 -2 12.7
    2 13 -2 11.04
    -1 13 2 0.08
    -1 13 2 0.16
    1 13 -2 -0.02
    1 13 -2 0.01
    0 13 2 1.44
    0 13 2 1.36
    0 13 -2 1.32
    0 13 -2 1.46
    -1 13 -2 0.59
    1 13 2 0.59
    1 13 2 0.86
    2 -13 2 0.42
    -2 13 -2 0.3
    2 13 2 0.41
    2 13 2 0.47
    3 -13 2 0.95
    3 13 2 1.06
    3 13 2 0.88
    4 -13 2 0.18
    4 13 2 0.09
    4 13 2 0.28
    5 13 2 1.74
    5 13 2 1.47
    3 14 -2 0.38
    3 14 -2 -0.14
    2 14 -2 2.62
    2 14 -2 2.83
    -2 14 2 3.09
    -1 14 2 0.06
    1 14 -2 0.15
    1 14 -2 0.03
    0 14 2 0.5
    0 14 2 0.14
    0 14 -2 0.34
    1 14 2 0.64
    -1 14 -2 0.69
    1 14 2 0.4
    2 14 2 0.85
    2 14 2 0.61
    3 -14 2 -0.09
    3 14 2 0.14
    3 14 2 -0.09
    1 15 -2 0.11
    0 15 -2 0.05
    0 15 2 -0.02
    10 0 -3 -0.02
    -10 0 3 -0.11
    -10 0 3 0.1
    9 0 -3 0.23
    -9 0 3 0.07
    -9 0 3 0.25
    8 0 -3 -0.07
    -8 0 3 -0.06
    -8 0 3 0.03
    -7 0 3 0.43
    -7 0 3 0.35
    7 0 -3 0.11
    -7 0 3 0.18
    -6 0 3 0.08
    6 0 -3 0.03
    -6 0 3 0.04
    -6 0 3 -0.06
    6 0 -3 -0.13
    5 0 -3 0.32
    5 0 -3 0.44
    5 0 -3 0.49
    -5 0 3 0.46
    -5 0 3 0.15
    -5 0 3 0.16
    -4 0 3 0.03
    4 0 -3 0.01
    4 0 -3 0.04
    4 0 -3 0.03
    -4 0 3 0
    -4 0 3 0.05
    4 0 -3 0.06
    4 0 -3 -0.04
    -3 0 3 22.36
    3 0 -3 23.24
    3 0 -3 22.45
    -3 0 3 23.34
    -3 0 3 23.29
    3 0 -3 22.52
    3 0 -3 22.77
    3 0 -3 23.38
    -2 0 3 -0.06
    -2 0 3 -0.01
    2 0 -3 -0.03
    2 0 -3 0.03
    2 0 -3 0
    2 0 -3 -0.07
    -2 0 3 0
    1 0 -3 4.89
    -1 0 3 5.28
    -1 0 3 5.37
    -1 0 3 5.07
    1 0 -3 5.19
    1 0 -3 5.05
    1 0 -3 4.97
    0 0 -3 -0.04
    0 0 -3 0.02
    0 0 3 0.01
    0 0 3 0.01
    0 0 3 -0.04
    0 0 3 0.01
    0 0 -3 -0.08
    0 0 -3 -0.06
    -1 0 -3 1.25
    1 0 3 1.13
    1 0 3 1.19
    -1 0 -3 1.16
    1 0 3 1.11
    -1 0 -3 1.23
    -1 0 -3 1.19
    1 0 3 1.19
    -2 0 -3 0.02
    2 0 3 0.01
    2 0 3 -0.06
    2 0 3 -0.05
    2 0 3 -0.11
    -2 0 -3 -0.03
    -2 0 -3 0.03
    2 0 3 -0.02
    -3 0 -3 228.23
    3 0 3 223.58
    3 0 3 220.48
    -3 0 -3 219.66
    -3 0 -3 215.98
    3 0 3 222.22
    3 0 3 223.33
    3 0 3 223.82
    -4 0 -3 0.01
    4 0 3 0.07
    -4 0 -3 0.07
    -4 0 -3 -0.03
    4 0 3 0.02
    4 0 3 0.06
    4 0 3 0.22
    5 0 3 20.2
    5 0 3 20.44
    5 0 3 20.16
    -5 0 -3 20.27
    -5 0 -3 19.31
    -5 0 -3 19.42
    6 0 3 0.03
    -6 0 -3 0.06
    -6 0 -3 0.15
    -6 0 -3 0.03
    6 0 3 0
    -7 0 -3 20.41
    7 0 3 19.77
    -7 0 -3 19.95
    -7 0 -3 20.1
    -8 0 -3 0.01
    8 0 3 -0.17
    -8 0 -3 -0.25
    -9 0 -3 -0.1
    -9 0 -3 0.14
    9 0 3 -0.06
    -10 0 -3 -0.05
    -10 0 -3 -0.22
    -10 -1 3 4.06
    -10 -1 3 5.79
    10 -1 -3 4.76
    -10 1 3 4.47
    -10 1 3 4.21
    10 1 -3 4.57
    9 -1 -3 -0.06
    9 -1 -3 0.3
    -9 -1 3 0.04
    -9 -1 3 0.12
    -9 1 3 -0.12
    -9 1 3 0.07
    9 1 -3 0.21
    8 -1 -3 1.38
    8 -1 -3 1.33
    -8 -1 3 1.79
    -8 -1 3 1.33
    -8 1 3 1.54
    -8 1 3 1.35
    8 1 -3 1.48
    -7 -1 3 0.08
    7 -1 -3 0.25
    -7 -1 3 0.58
    7 -1 -3 0.27
    7 1 -3 0.2
    7 1 -3 0.21
    -7 1 3 0.29
    -7 1 3 0.1
    -7 1 3 0.22
    -6 -1 3 22.91
    6 -1 -3 23.36
    6 -1 -3 24.22
    -6 -1 3 22.22
    -6 -1 3 22.66
    6 -1 -3 23.5
    -6 1 3 21.6
    6 1 -3 23.2
    6 1 -3 22.17
    -6 1 3 23.3
    6 1 -3 23.17
    -6 1 3 23.9
    -5 -1 3 2.77
    -5 -1 3 2.37
    5 -1 -3 2.37
    5 -1 -3 2.54
    -5 -1 3 2.21
    5 -1 -3 2.35
    5 -1 -3 2.51
    -5 1 3 2.59
    -5 1 3 2.31
    5 1 -3 2.17
    -5 1 3 2.37
    5 1 -3 2.54
    5 1 -3 2.65
    4 -1 -3 87.23
    -4 -1 3 89.09
    -4 -1 3 86.93
    4 -1 -3 86.73
    4 -1 -3 87.17
    4 -1 -3 88.92
    -4 -1 3 90.46
    4 -1 -3 88.61
    4 -1 -3 89.75
    4 1 -3 90.33
    4 1 -3 90.52
    4 1 -3 86.48
    4 1 -3 89.49
    -4 1 3 89
    -4 1 3 87.28
    -4 1 3 88.18
    4 1 -3 88.05
    3 -1 -3 70.21
    -3 -1 3 74.47
    -3 -1 3 72.81
    -3 -1 3 73.56
    3 -1 -3 71.12
    3 -1 -3 71.06
    3 -1 -3 70.45
    3 -1 -3 73.82
    3 -1 -3 73.02
    3 1 -3 73.2
    3 1 -3 73.15
    -3 1 3 73.21
    3 1 -3 73.07
    -3 1 3 72.58
    -3 1 3 72.87
    3 1 -3 73.35
    2 -1 -3 18.36
    -2 -1 3 18.46
    2 -1 -3 18.35
    2 -1 -3 18.02
    2 -1 -3 18.11
    -2 -1 3 18.25
    2 -1 -3 18.36
    -2 -1 3 18.19
    -2 1 3 18.02
    -2 1 3 18.66
    2 1 -3 18.32
    2 1 -3 18.16
    -2 1 3 18.32
    2 1 -3 18.14
    2 1 -3 17.87
    -1 -1 3 -0.12
    1 -1 -3 -0.02
    1 -1 -3 -0.04
    -1 -1 3 -0.03
    1 -1 -3 -0.02
    -1 -1 3 0.06
    1 -1 -3 -0.05
    -1 1 3 -0.06
    -1 1 3 -0.02
    -1 1 3 0.04
    1 1 -3 0.02
    1 1 -3 0.03
    1 1 -3 0
    -1 1 3 0.05
    1 1 -3 -0.01
    0 -1 3 11.38
    0 -1 -3 11.56
    0 -1 -3 10.76
    0 -1 3 11.52
    0 -1 -3 11.2
    0 -1 3 11.04
    0 -1 -3 11.49
    0 1 -3 11.18
    0 1 3 11.36
    0 1 -3 11.25
    0 1 -3 11.43
    0 1 3 10.99
    0 1 -3 11.45
    0 1 3 11.48
    -1 -1 -3 0.02
    1 -1 3 0.01
    1 -1 3 0.06
    1 -1 3 -0.01
    -1 -1 -3 0.04
    1 -1 3 0.01
    1 -1 3 0.08
    -1 -1 -3 0.05
    1 1 3 -0.02
    1 1 3 0
    -1 1 -3 0.05
    -1 1 -3 0.04
    -1 1 -3 0.06
    -1 1 -3 0.04
    1 1 3 0.04
    1 1 3 0.01
    2 -1 3 12.16
    2 -1 3 11.89
    -2 -1 -3 12.21
    -2 -1 -3 12.23
    2 -1 3 12.3
    -2 -1 -3 12.33
    2 -1 3 12.72
    2 1 3 12.65
    -2 1 -3 12.53
    2 1 3 11.95
    -2 1 -3 12.52
    2 1 3 11.89
    2 1 3 12.53
    -2 1 -3 12.21
    -3 -1 -3 3.62
    3 -1 3 3.3
    3 -1 3 3.33
    3 -1 3 3.38
    -3 -1 -3 2.9
    -3 -1 -3 3.3
    3 1 3 3.25
    3 1 3 3.5
    -3 1 -3 3.27
    3 1 3 2.98
    3 1 3 2.49
    -3 1 -3 3.34
    -3 1 -3 3.24
    4 -1 3 0.52
    4 -1 3 1.28
    -4 -1 -3 0.71
    4 -1 3 0.78
    -4 -1 -3 0.8
    4 -1 3 0.67
    -4 -1 -3 0.57
    4 1 3 0.9
    -4 1 -3 0.63
    4 1 3 0.57
    4 1 3 0.81
    -4 1 -3 0.98
    -4 1 -3 0.66
    -5 -1 -3 2.92
    5 -1 3 3.02
    5 -1 3 3.06
    -5 -1 -3 3.02
    -5 -1 -3 3.37
    5 -1 3 3
    -5 -1 -3 2.99
    5 1 3 3.24
    5 1 3 3.08
    -5 1 -3 3.35
    -5 1 -3 3.36
    -5 1 -3 3.31
    -6 -1 -3 0.46
    -6 -1 -3 0.3
    -6 -1 -3 0.29
    6 -1 3 0.5
    -6 1 -3 0.3
    -6 1 -3 0.44
    -6 1 -3 0.33
    -6 1 -3 0.42
    6 1 3 0.19
    7 -1 3 3.51
    -7 -1 -3 3.4
    -7 -1 -3 3.7
    -7 -1 -3 3.14
    -7 1 -3 3.91
    -7 1 -3 3.61
    -7 1 -3 3.43
    -8 -1 -3 3.26
    8 -1 3 2.58
    -8 -1 -3 3.04
    -8 1 -3 2.65
    8 1 3 2.82
    -8 1 -3 2.26
    -8 1 -3 3.06
    -9 -1 -3 1.01
    -9 -1 -3 0.45
    -9 1 -3 0.64
    9 1 3 0.96
    -9 1 -3 1.16
    -10 -1 -3 0.71
    -10 -1 -3 0.97
    -10 1 -3 0.77
    -10 1 -3 0.94
    10 -2 -3 -0.1
    -10 -2 3 0.01
    -10 -2 3 0.05
    -10 2 3 -0.11
    10 2 -3 -0.28
    -10 2 3 -0.16
    -9 -2 3 14.7
    -9 -2 3 12.44
    9 -2 -3 15.94
    9 2 -3 15.68
    -9 2 3 14.83
    -9 2 3 13.97
    -8 -2 3 13.12
    8 -2 -3 11.63
    -8 -2 3 13.59
    -8 2 3 12.31
    -8 2 3 13.04
    8 2 -3 11.71
    -8 2 3 13.46
    7 -2 -3 4.65
    -7 -2 3 4.38
    -7 -2 3 4.36
    7 -2 -3 4.38
    7 2 -3 4.16
    7 2 -3 4.3
    -7 2 3 4.29
    -7 2 3 4.52
    -7 2 3 3.99
    -6 -2 3 4.58
    6 -2 -3 4.48
    -6 -2 3 4.81
    -6 -2 3 4.34
    6 -2 -3 4.36
    6 2 -3 4.84
    6 2 -3 5.39
    -6 2 3 4.64
    -6 2 3 4.69
    6 2 -3 5.24
    -6 2 3 4.21
    -5 -2 3 81.53
    -5 -2 3 79.61
    -5 -2 3 80.8
    -5 -2 3 81.41
    5 -2 -3 81.27
    5 -2 -3 81.04
    5 -2 -3 81.42
    5 2 -3 84.17
    -5 2 3 80.23
    5 2 -3 80.08
    5 2 -3 82
    -5 2 3 82.29
    5 2 -3 79.75
    -5 2 3 82.24
    -4 -2 3 4.02
    4 -2 -3 4.18
    4 -2 -3 4.43
    -4 -2 3 4.03
    4 -2 -3 3.71
    -4 -2 3 3.9
    -4 -2 3 3.61
    4 -2 -3 4.98
    4 2 -3 3.98
    4 2 -3 4.07
    -4 2 3 3.61
    4 2 -3 3.84
    -4 2 3 4.11
    -4 2 3 3.92
    4 2 -3 3.87
    3 -2 -3 22.34
    -3 -2 3 23.58
    -3 -2 3 22.17
    3 -2 -3 22.22
    3 -2 -3 22.57
    3 -2 -3 22.69
    3 -2 -3 21.8
    -3 -2 3 22.98
    3 2 -3 22.62
    3 2 -3 22.15
    -3 2 3 21.71
    -3 2 3 22.24
    3 2 -3 22.38
    -3 2 3 22.67
    3 2 -3 23.2
    3 2 -3 22.4
    2 -2 -3 3.45
    -2 -2 3 3.41
    -2 -2 3 3.94
    2 -2 -3 3.41
    2 -2 -3 3.3
    -2 -2 3 3.35
    2 -2 -3 3.31
    -2 2 3 3.48
    2 2 -3 3.41
    2 2 -3 3.39
    -2 2 3 3.74
    2 2 -3 3.83
    2 2 -3 3.13
    -2 2 3 3.79
    -2 2 3 3.26
    1 -2 -3 18.42
    1 -2 -3 17.69
    -1 -2 3 18.62
    -1 -2 3 19.13
    1 -2 -3 17.91
    -1 -2 3 18.51
    1 2 -3 18.89
    1 2 -3 18.41
    -1 2 3 18.54
    1 2 -3 17.83
    -1 2 3 19.05
    -1 2 3 18.14
    1 2 -3 18.45
    -1 2 3 18.54
    0 -2 -3 3.43
    0 -2 3 3.45
    0 -2 3 3.36
    0 -2 -3 2.96
    0 -2 -3 3.17
    0 2 -3 3.24
    0 2 3 3.07
    0 2 3 3.17
    0 2 -3 3.15
    0 2 3 2.93
    0 2 3 3.81
    -1 -2 -3 8.98
    1 -2 3 8.61
    -1 -2 -3 8.63
    -1 -2 -3 9.29
    1 2 3 8.6
    -1 2 -3 8.93
    1 2 3 8.9
    -1 2 -3 8.95
    -1 2 -3 9.14
    -1 2 -3 8.82
    -1 2 -3 9.15
    1 2 3 9.06
    -2 -2 -3 1.86
    -2 -2 -3 2.08
    -2 -2 -3 1.98
    2 -2 3 2.02
    -2 2 -3 2
    -2 2 -3 1.85
    -2 2 -3 2.11
    2 2 3 1.94
    2 2 3 1.65
    2 2 3 1.95
    2 2 3 2.11
    -2 2 -3 1.83
    -3 -2 -3 0.79
    -3 -2 -3 0.65
    3 -2 3 0.72
    -3 -2 -3 0.67
    -3 2 -3 0.67
    3 2 3 0.79
    3 2 3 0.75
    -3 2 -3 0.78
    3 2 3 1.08
    -3 2 -3 0.6
    -4 -2 -3 1.49
    -4 -2 -3 1.31
    4 -2 3 1.16
    -4 -2 -3 1.12
    -4 -2 -3 1.29
    4 -2 3 1.35
    4 2 3 1.35
    -4 2 -3 1.26
    -4 2 -3 1.02
    4 2 3 1.32
    -4 2 -3 1.2
    5 -2 3 22.64
    -5 -2 -3 23.28
    -5 -2 -3 21.77
    -5 -2 -3 23.27
    5 -2 3 22.15
    -5 -2 -3 21.91
    5 2 3 23.1
    5 2 3 22.52
    -5 2 -3 21.41
    -5 2 -3 22.8
    -5 2 -3 22.82
    -6 -2 -3 1.31
    -6 -2 -3 1.18
    -6 -2 -3 1.3
    6 2 3 0.91
    6 2 3 1.16
    -6 2 -3 1.04
    -6 2 -3 1.23
    -6 2 -3 1.4
    -7 -2 -3 0.1
    -7 -2 -3 0.12
    -7 2 -3 -0.13
    7 2 3 0.03
    -7 2 -3 -0.03
    -7 2 -3 0.07
    -8 -2 -3 17.29
    -8 -2 -3 19
    -8 2 -3 17.24
    -8 2 -3 17.79
    -8 2 -3 17.62
    -9 -2 -3 2.58
    -9 -2 -3 2.75
    9 2 3 2.53
    -9 2 -3 3.1
    -9 2 -3 2.61
    -10 -2 -3 0.88
    -10 -2 -3 0.74
    -10 2 -3 0.41
    -10 2 -3 0.31
    10 -3 -3 0.1
    -10 -3 3 0.41
    -10 -3 3 -0.02
    -10 3 3 -0.01
    -10 3 3 -0.18
    -9 -3 3 -0.03
    -9 -3 3 0.06
    9 -3 -3 0.09
    9 3 -3 -0.02
    -9 3 3 0
    -9 3 3 -0.15
    -8 -3 3 2.95
    -8 -3 3 2.29
    8 -3 -3 2.81
    -8 3 3 2.41
    8 3 -3 2.6
    8 3 -3 2.23
    -8 3 3 2.43
    -8 3 3 2.48
    -7 -3 3 0.13
    -7 -3 3 -0.11
    7 -3 -3 0.04
    -7 3 3 -0.03
    -7 3 3 0.16
    7 3 -3 0.06
    -7 3 3 0.05
    7 3 -3 -0.08
    7 3 -3 -0.03
    6 -3 -3 0.4
    -6 -3 3 0.59
    -6 -3 3 0.02
    -6 3 3 0.27
    6 3 -3 0.25
    6 3 -3 0.49
    6 3 -3 0.05
    -6 3 3 0.31
    -6 3 3 0.35
    -5 -3 3 28.91
    5 -3 -3 30.82
    -5 -3 3 30.66
    -5 -3 3 31.3
    -5 -3 3 30.88
    5 3 -3 29.99
    -5 3 3 30.66
    5 3 -3 30.6
    5 3 -3 30.69
    -5 3 3 29.98
    5 3 -3 30.05
    -5 3 3 30.95
    -4 -3 3 13.52
    4 -3 -3 13.89
    -4 -3 3 12.35
    -4 -3 3 12.36
    4 -3 -3 12.75
    -4 -3 3 13.11
    4 -3 -3 13.75
    -4 3 3 13.06
    -4 3 3 13.25
    4 3 -3 13.21
    4 3 -3 13.71
    4 3 -3 13.95
    4 3 -3 13.5
    -4 3 3 13.64
    -3 -3 3 13.99
    3 -3 -3 14.89
    3 -3 -3 14.07
    -3 -3 3 14.25
    -3 -3 3 14.13
    -3 -3 3 13.93
    3 -3 -3 14.83
    3 3 -3 14.29
    3 3 -3 14.08
    3 3 -3 13.4
    -3 3 3 14.43
    3 3 -3 13.56
    -3 3 3 14.46
    3 3 -3 13.87
    -3 3 3 14.89
    -2 -3 3 4.08
    -2 -3 3 4.03
    2 -3 -3 4.06
    -2 -3 3 4.17
    2 -3 -3 4.17
    -2 -3 3 4.17
    2 3 -3 3.75
    2 3 -3 3.93
    -2 3 3 4.12
    2 3 -3 4.09
    -2 3 3 3.95
    2 3 -3 4.1
    -2 3 3 4.02
    -2 3 3 4.08
    -1 -3 3 12.36
    -1 -3 3 12.87
    -1 -3 3 12.65
    -1 -3 3 11.84
    1 -3 -3 12.72
    1 -3 -3 12.84
    -1 3 3 12.71
    1 3 -3 12.74
    1 3 -3 12.72
    1 3 -3 12.16
    -1 3 3 12.58
    1 3 -3 12.58
    -1 3 3 12.87
    -1 3 3 12.89
    0 -3 -3 120.39
    0 -3 -3 122.63
    0 -3 3 118.06
    0 -3 3 114.87
    0 -3 -3 120.3
    0 3 -3 125.68
    0 3 3 120.85
    0 3 -3 124.54
    0 3 3 123
    0 3 -3 121.76
    0 3 3 122.24
    1 -3 3 6.93
    -1 -3 -3 6.83
    -1 -3 -3 6.43
    -1 -3 -3 6.54
    -1 3 -3 6.62
    1 3 3 6.62
    -1 3 -3 6.55
    -1 3 -3 6.62
    -1 3 -3 7.01
    1 3 3 6.51
    -1 3 -3 7.01
    1 3 3 6.73
    -2 -3 -3 0.06
    -2 -3 -3 0.1
    -2 -3 -3 0.08
    -2 -3 -3 -0.07
    -2 -3 -3 0.02
    2 -3 3 0.11
    -2 3 -3 0.04
    2 3 3 0.17
    -2 3 -3 0.03
    -2 3 -3 0.05
    2 3 3 0.06
    -2 3 -3 0.1
    -2 3 -3 0.01
    -2 3 -3 0.27
    2 3 3 0.14
    -3 -3 -3 0.31
    3 -3 3 0.21
    -3 -3 -3 0.23
    -3 -3 -3 0.33
    -3 -3 -3 0.22
    -3 3 -3 0.29
    -3 3 -3 0.27
    -3 3 -3 0.4
    -3 3 -3 0.18
    3 3 3 0.25
    3 3 3 0.25
    3 3 3 0.26
    -3 3 -3 0.26
    -4 -3 -3 83.12
    -4 -3 -3 82.13
    -4 -3 -3 85.77
    4 -3 3 82.83
    -4 -3 -3 84.72
    -4 3 -3 84.02
    4 3 3 83.3
    -4 3 -3 82.11
    4 3 3 86.8
    -4 3 -3 84.7
    -4 3 -3 84.2
    4 3 3 83.24
    -5 -3 -3 3.83
    5 -3 3 3.94
    -5 -3 -3 3.36
    -5 -3 -3 4.04
    -5 -3 -3 3.91
    -5 3 -3 3.97
    5 3 3 3.66
    -5 3 -3 4.01
    -5 3 -3 4.09
    5 3 3 3.57
    5 3 3 3.85
    6 -3 3 8.35
    -6 -3 -3 8.3
    -6 -3 -3 7.99
    -6 3 -3 9.31
    -6 3 -3 8.62
    -6 3 -3 8.2
    6 3 3 8.15
    6 3 3 8.27
    -7 -3 -3 8.44
    -7 -3 -3 8.01
    -7 3 -3 7.54
    7 3 3 8.03
    -7 3 -3 7.85
    -7 3 -3 7.75
    -8 -3 -3 5.8
    -8 -3 -3 5.79
    -8 3 -3 5.27
    -8 3 -3 6.28
    -9 -3 -3 18.84
    -9 -3 -3 17.56
    -9 3 -3 18.24
    -9 3 -3 18.51
    -10 -3 -3 5.87
    -10 -3 -3 5.69
    -10 3 -3 5.28
    -10 3 -3 6.33
    -10 -4 3 0.27
    10 -4 -3 0.33
    -10 -4 3 0.26
    -10 4 3 0.62
    -10 4 3 -0.02
    -9 -4 3 6.49
    9 -4 -3 4.57
    -9 -4 3 4.79
    9 4 -3 4.92
    -9 4 3 4.83
    -9 4 3 5.76
    -8 -4 3 13.73
    -8 -4 3 12.6
    8 -4 -3 12.89
    -8 4 3 11.96
    8 4 -3 11.74
    8 4 -3 12.41
    -8 4 3 13.46
    7 -4 -3 2.68
    -7 -4 3 2.81
    -7 -4 3 2.83
    7 4 -3 2.69
    7 4 -3 3.4
    7 4 -3 2.83
    -7 4 3 3.05
    -7 4 3 3.11
    -7 4 3 2.64
    -6 -4 3 4.72
    -6 -4 3 4.07
    6 -4 -3 4.21
    -6 4 3 4.81
    6 4 -3 5.31
    -6 4 3 4.55
    6 4 -3 4.39
    6 4 -3 4.75
    -6 4 3 4.05
    5 -4 -3 15.71
    -5 -4 3 16.62
    -5 -4 3 15.58
    -5 -4 3 16.99
    -5 4 3 16.09
    -5 4 3 16.09
    5 4 -3 15.83
    5 4 -3 16.96
    5 4 -3 16.25
    5 4 -3 16.52
    -5 4 3 16.43
    4 -4 -3 16.64
    -4 -4 3 16.18
    -4 -4 3 16.84
    -4 -4 3 16.64
    4 -4 -3 16.82
    -4 -4 3 17.55
    4 4 -3 17.06
    -4 4 3 17.1
    4 4 -3 17.02
    4 4 -3 17.35
    4 4 -3 16.75
    -4 4 3 17.56
    -4 4 3 17.02
    -3 -4 3 0.88
    3 -4 -3 0.98
    -3 -4 3 1.36
    -3 -4 3 1.28
    -3 -4 3 1.4
    3 -4 -3 0.96
    3 -4 -3 1.07
    3 4 -3 0.97
    -3 4 3 1.15
    3 4 -3 1.28
    -3 4 3 0.94
    -3 4 3 1.09
    3 4 -3 1.33
    -3 4 3 1.25
    3 4 -3 1.22
    -2 -4 3 3.24
    2 -4 -3 3.38
    -2 -4 3 3.21
    -2 -4 3 2.88
    -2 -4 3 2.85
    2 -4 -3 2.83
    2 4 -3 2.8
    -2 4 3 3.16
    -2 4 3 2.98
    2 4 -3 2.88
    2 4 -3 3.14
    -2 4 3 2.92
    -2 4 3 3.08
    2 4 -3 2.9
    -1 -4 3 5.91
    1 -4 -3 4.92
    -1 -4 3 5.94
    -1 -4 3 5.93
    1 4 -3 5.8
    1 4 -3 5.67
    1 4 -3 5.78
    1 4 -3 6.03
    -1 4 3 6.02
    -1 4 3 6.32
    -1 4 3 6.29
    0 -4 -3 66.54
    0 -4 3 63.88
    0 -4 -3 66.72
    0 -4 -3 64.15
    0 4 -3 65.86
    0 4 -3 67.47
    0 4 3 65.37
    0 4 -3 65.35
    0 4 3 64.96
    0 4 -3 65.38
    0 4 3 65.63
    0 4 -3 64.54
    0 4 -3 65.78
    -1 -4 -3 2.75
    1 -4 3 2.95
    -1 -4 -3 2.77
    -1 -4 -3 2.35
    -1 -4 -3 2.75
    1 4 3 2.35
    -1 4 -3 2.53
    1 4 3 2.48
    1 4 3 2.37
    -1 4 -3 2.63
    -1 4 -3 2.32
    -1 4 -3 2.57
    -2 -4 -3 0.61
    -2 -4 -3 0.7
    -2 -4 -3 0.62
    -2 -4 -3 0.75
    2 -4 3 0.68
    -2 -4 -3 0.9
    -2 -4 -3 0.65
    2 4 3 0.69
    2 4 3 0.73
    -2 4 -3 0.73
    2 4 3 0.54
    -2 4 -3 0.78
    -2 4 -3 0.98
    -2 4 -3 0.61
    -3 -4 -3 1.7
    -3 -4 -3 1.7
    -3 -4 -3 2.07
    -3 -4 -3 1.93
    3 -4 3 1.69
    3 4 3 1.44
    -3 4 -3 1.9
    3 4 3 1.58
    -3 4 -3 1.79
    3 4 3 1.5
    -3 4 -3 1.93
    -3 4 -3 2.08
    -4 -4 -3 5.03
    4 -4 3 4.23
    -4 -4 -3 4.67
    -4 -4 -3 4.17
    -4 -4 -3 4.69
    4 4 3 4.42
    -4 4 -3 4.52
    -4 4 -3 4.72
    4 4 3 4.7
    -4 4 -3 4.72
    -4 4 -3 4.79
    4 4 3 4.53
    -5 -4 -3 2.92
    -5 -4 -3 2.45
    -5 -4 -3 2.65
    -5 -4 -3 2.32
    5 -4 3 2.53
    5 4 3 2.67
    5 4 3 2.98
    -5 4 -3 3.02
    -5 4 -3 3.05
    -5 4 -3 2.69
    -6 -4 -3 1.4
    6 -4 3 1.56
    -6 -4 -3 1.38
    6 4 3 1.8
    6 4 3 1.41
    -6 4 -3 1.61
    -6 4 -3 1.54
    -6 4 -3 1.57
    -7 -4 -3 -0.03
    -7 -4 -3 -0.09
    -7 4 -3 -0.16
    -7 4 -3 -0.07
    7 4 3 0.13
    -7 4 -3 0.01
    -8 -4 -3 2.77
    -8 -4 -3 2.19
    -8 4 -3 3.37
    8 4 3 2.21
    -8 4 -3 3
    -9 -4 -3 3.08
    -9 -4 -3 2.93
    -9 4 -3 3.27
    -9 4 -3 3.29
    -10 -4 -3 1.16
    -10 -4 -3 0.62
    -10 4 -3 0.52
    -10 4 -3 0.53
    -10 -5 3 0.12
    -10 5 3 0.33
    -10 5 3 0.34
    -9 -5 3 -0.33
    -9 -5 3 0.09
    9 -5 -3 0.32
    -9 5 3 0.37
    -9 5 3 0.16
    -8 -5 3 0.04
    8 -5 -3 -0.03
    -8 -5 3 0.09
    -8 5 3 -0.07
    -8 5 3 0.04
    8 5 -3 -0.07
    8 5 -3 -0.07
    -7 -5 3 0.09
    -7 -5 3 0.38
    7 -5 -3 0.31
    7 5 -3 0.39
    7 5 -3 0.29
    7 5 -3 0.28
    -7 5 3 0.3
    -7 5 3 0.18
    -7 5 3 0.27
    -6 -5 3 0.12
    -6 -5 3 0.06
    6 -5 -3 0.14
    6 5 -3 0.04
    6 5 -3 -0.06
    6 5 -3 -0.06
    -6 5 3 0
    -6 5 3 0
    -6 5 3 0.09
    -5 -5 3 14.1
    5 -5 -3 14.27
    -5 -5 3 14.13
    5 5 -3 14.31
    5 5 -3 13.06
    5 5 -3 13.83
    -5 5 3 13.86
    -5 5 3 13.8
    -5 5 3 14.32
    -4 -5 3 6.38
    4 -5 -3 7.11
    4 -5 -3 6.4
    -4 -5 3 5.77
    -4 -5 3 7.03
    4 5 -3 6.95
    4 5 -3 6.43
    4 5 -3 7.09
    -4 5 3 7.02
    -4 5 3 6.88
    4 5 -3 6.38
    -4 5 3 7.11
    3 -5 -3 1.44
    -3 -5 3 1.16
    -3 -5 3 1.34
    3 -5 -3 1.33
    -3 -5 3 1.36
    -3 5 3 1.55
    -3 5 3 1.27
    3 5 -3 1.47
    3 5 -3 1.49
    -3 5 3 1.32
    3 5 -3 0.99
    3 5 -3 1.07
    -3 5 3 1.16
    -2 -5 3 8.88
    2 -5 -3 7.96
    -2 -5 3 9.07
    -2 -5 3 8.7
    -2 -5 3 8.35
    2 -5 -3 8.61
    -2 5 3 8.36
    -2 5 3 8.61
    -2 5 3 8.78
    2 5 -3 8.41
    2 5 -3 8.93
    -2 5 3 8.83
    2 5 -3 8.76
    2 5 -3 8.72
    -1 -5 3 10.08
    -1 -5 3 9.9
    -1 -5 3 9.86
    1 -5 -3 8.38
    -1 -5 3 9.91
    -1 -5 3 8.84
    1 5 -3 9.58
    1 5 -3 10.69
    1 5 -3 9.68
    -1 5 3 9.74
    -1 5 3 9.77
    -1 5 3 9.66
    1 5 -3 9.88
    0 -5 3 4.74
    0 -5 -3 4.82
    0 -5 3 5.07
    0 -5 -3 4.85
    0 -5 -3 4.86
    0 5 -3 4.97
    0 5 -3 5.02
    0 5 3 4.72
    0 5 -3 4.99
    0 5 -3 4.88
    0 5 3 4.89
    0 5 3 4.77
    0 5 -3 4.81
    0 5 -3 5.05
    -1 -5 -3 65.5
    -1 -5 -3 66.3
    1 -5 3 66.08
    -1 -5 -3 66.73
    -1 -5 -3 65.54
    1 5 3 64.21
    -1 5 -3 65.83
    1 5 3 69.57
    1 5 3 66.21
    -1 5 -3 65.84
    -1 5 -3 67.48
    -1 5 -3 66.83
    -2 -5 -3 6.45
    2 -5 3 6.13
    -2 -5 -3 6.39
    -2 -5 -3 6.57
    -2 -5 -3 6.42
    -2 -5 -3 6.32
    -2 5 -3 6.07
    -2 5 -3 6.02
    2 5 3 6.58
    -2 5 -3 6.04
    2 5 3 6.33
    -2 5 -3 6.14
    2 5 3 5.86
    -3 -5 -3 0.6
    -3 -5 -3 0.79
    -3 -5 -3 0.57
    -3 -5 -3 0.84
    -3 -5 -3 0.72
    3 -5 3 0.35
    -3 5 -3 0.66
    -3 5 -3 0.63
    3 5 3 0.83
    3 5 3 0.37
    3 5 3 0.78
    -3 5 -3 0.67
    -3 5 -3 0.66
    -4 -5 -3 19.89
    -4 -5 -3 20.99
    4 -5 3 20.8
    -4 -5 -3 20.34
    -4 -5 -3 17.59
    -4 5 -3 21.62
    4 5 3 20.56
    4 5 3 20.06
    -4 5 -3 21.35
    -4 5 -3 21.75
    4 5 3 21.6
    -5 -5 -3 0.11
    5 -5 3 0.2
    -5 -5 -3 0.48
    5 5 3 0.08
    -5 5 -3 0.05
    -5 5 -3 0.1
    5 5 3 0.15
    -5 5 -3 0.1
    -6 -5 -3 12.44
    -6 -5 -3 12.05
    6 -5 3 13.92
    -6 5 -3 12.86
    6 5 3 13.61
    -6 5 -3 12.52
    6 5 3 12.39
    -6 5 -3 11.79
    -7 -5 -3 12.51
    -7 -5 -3 12.37
    -7 5 -3 12.59
    7 5 3 11.27
    -7 5 -3 12.91
    7 5 3 13.07
    -8 -5 -3 1.5
    -8 -5 -3 1.04
    8 5 3 1.58
    -8 5 -3 1.34
    -8 5 -3 1.51
    -9 -5 -3 0.24
    -9 -5 -3 0.11
    -9 5 -3 -0.05
    -9 5 -3 0.05
    -10 -5 -3 1.3
    -10 -5 -3 0.96
    -10 5 -3 0.86
    -10 5 -3 1.18
    -9 -6 3 -0.03
    9 -6 -3 0.17
    -9 6 3 0.06
    9 6 -3 0.08
    -9 6 3 0
    -8 -6 3 0.04
    8 -6 -3 -0.09
    8 6 -3 -0.15
    -8 6 3 0.06
    8 6 -3 0.14
    -8 6 3 0.1
    -7 -6 3 0.03
    7 -6 -3 0.1
    -7 -6 3 0.24
    -7 6 3 0.1
    7 6 -3 0.23
    -7 6 3 0.18
    7 6 -3 0.23
    7 6 -3 -0.07
    -6 -6 3 0.32
    -6 -6 3 0.03
    6 -6 -3 0.55
    -6 6 3 0.18
    -6 6 3 0.17
    6 6 -3 0.31
    -6 6 3 0.12
    6 6 -3 0.14
    6 6 -3 0.13
    -5 -6 3 0.07
    5 -6 -3 0.06
    -5 -6 3 0
    5 6 -3 -0.07
    -5 6 3 0
    -5 6 3 0
    -5 6 3 0.04
    5 6 -3 -0.05
    5 6 -3 0.03
    4 -6 -3 5.84
    -4 -6 3 5.39
    4 -6 -3 6.08
    -4 -6 3 5.52
    -4 6 3 5.77
    4 6 -3 5.72
    -4 6 3 5.37
    4 6 -3 5.84
    -4 6 3 6.06
    4 6 -3 5.43
    -3 -6 3 16.43
    -3 -6 3 16.02
    3 -6 -3 16.09
    3 -6 -3 16.06
    -3 -6 3 16.55
    -3 6 3 16.65
    3 6 -3 16.04
    -3 6 3 16.57
    3 6 -3 15.09
    3 6 -3 16.24
    3 6 -3 17.37
    -3 6 3 16.84
    2 -6 -3 11.29
    -2 -6 3 10.07
    -2 -6 3 10.72
    -2 -6 3 10.48
    -2 -6 3 11.19
    2 -6 -3 10.74
    2 6 -3 11.6
    -2 6 3 10.74
    2 6 -3 10.45
    -2 6 3 11.09
    -2 6 3 10.76
    -2 6 3 10.29
    2 6 -3 10.96
    2 6 -3 10.8
    -1 -6 3 55.27
    -1 -6 3 52.51
    -1 6 3 54.01
    -1 6 3 55.44
    1 6 -3 53.72
    1 6 -3 53.3
    1 6 -3 54.18
    -1 6 3 54.38
    -1 6 3 53.06
    1 6 -3 53.74
    1 6 -3 54.07
    0 -6 3 16.75
    0 -6 -3 16.43
    0 6 3 16.31
    0 6 -3 16.61
    0 6 -3 16.06
    0 6 -3 16.58
    0 6 3 16.45
    0 6 3 16.62
    0 6 -3 16.39
    0 6 -3 17.03
    -1 -6 -3 0.83
    -1 -6 -3 1.04
    1 -6 3 1.07
    -1 -6 -3 0.97
    1 6 3 0.84
    -1 6 -3 1.22
    -1 6 -3 0.99
    -1 6 -3 1.07
    -1 6 -3 1.01
    -1 6 -3 0.96
    1 6 3 0.71
    1 6 3 1.07
    -1 6 -3 0.88
    -2 -6 -3 103.34
    -2 -6 -3 106.25
    2 -6 3 100.1
    -2 -6 -3 101.67
    2 6 3 103.11
    -2 6 -3 103.35
    -2 6 -3 100
    2 6 3 104.09
    -2 6 -3 103.02
    -2 6 -3 99.53
    2 6 3 100.92
    -3 -6 -3 17.16
    3 -6 3 17.14
    -3 -6 -3 16.28
    -3 -6 -3 16.92
    -3 -6 -3 17.18
    -3 -6 -3 18
    3 6 3 17.35
    -3 6 -3 17.58
    3 6 3 18.03
    -3 6 -3 17.09
    -3 6 -3 16.64
    3 6 3 17.24
    -3 6 -3 16.82
    -4 -6 -3 0.87
    -4 -6 -3 0.76
    -4 -6 -3 1.01
    4 -6 3 1.02
    -4 6 -3 0.97
    4 6 3 0.65
    -4 6 -3 0.87
    4 6 3 1.18
    4 6 3 1.14
    -5 -6 -3 13.22
    5 -6 3 13.26
    -5 -6 -3 11.72
    5 6 3 12.99
    -5 6 -3 12.56
    5 6 3 11.98
    -5 6 -3 12.19
    -6 -6 -3 28.01
    -6 -6 -3 27.67
    6 -6 3 28.13
    6 6 3 28.74
    6 6 3 28.99
    -6 6 -3 27.31
    -6 6 -3 27.95
    -6 6 -3 27.43
    -7 -6 -3 11.92
    -7 -6 -3 11.9
    -7 6 -3 12.11
    7 6 3 11.49
    -7 6 -3 12.36
    7 6 3 11.85
    -8 -6 -3 0.38
    -8 -6 -3 0.46
    8 6 3 0.51
    -8 6 -3 0.52
    -8 6 -3 0.41
    -9 -6 -3 2.18
    -9 6 -3 1.48
    -9 6 -3 1.49
    -9 -7 3 15.29
    9 -7 -3 16.08
    -9 7 3 16.84
    9 7 -3 17.38
    -9 7 3 17.39
    8 -7 -3 0.28
    -8 -7 3 0.39
    8 7 -3 0.37
    -8 7 3 0.14
    -8 7 3 0.38
    8 7 -3 0.41
    -7 -7 3 2.12
    7 -7 -3 2.75
    7 7 -3 2.63
    7 7 -3 2.52
    -7 7 3 2.41
    -7 7 3 2.25
    -6 -7 3 1.79
    6 -7 -3 1.64
    6 7 -3 1.48
    -6 7 3 2.03
    6 7 -3 1.24
    6 7 -3 1.46
    -6 7 3 1.65
    -5 -7 3 0.13
    5 -7 -3 -0.01
    -5 7 3 0.09
    5 7 -3 0.05
    5 7 -3 0
    5 7 -3 -0.06
    -5 7 3 0.01
    -5 7 3 0.05
    4 -7 -3 3.4
    4 -7 -3 2.95
    -4 -7 3 3.44
    -4 7 3 3.32
    4 7 -3 3.47
    -4 7 3 3.51
    4 7 -3 3.69
    4 7 -3 3.19
    -4 7 3 3.45
    3 -7 -3 2.47
    3 -7 -3 2.41
    -3 -7 3 2
    -3 -7 3 2.48
    -3 -7 3 2.13
    -3 7 3 2.38
    3 7 -3 2.25
    3 7 -3 2.19
    -3 7 3 2.06
    -3 7 3 2.2
    3 7 -3 2.24
    3 7 -3 2.82
    -2 -7 3 2.84
    2 -7 -3 2.77
    2 -7 -3 2.21
    -2 -7 3 3.18
    2 7 -3 2.74
    2 7 -3 2.82
    2 7 -3 2.82
    -2 7 3 2.95
    -2 7 3 2.94
    -2 7 3 3.04
    2 7 -3 3.17
    2 7 -3 2.96
    1 -7 -3 60.1
    -1 -7 3 59.99
    1 -7 -3 59.66
    -1 7 3 60.74
    1 7 -3 59.17
    -1 7 3 60.79
    1 7 -3 61.74
    1 7 -3 60.44
    -1 7 3 58.8
    1 7 -3 59.87
    0 -7 3 18.56
    0 7 -3 18.75
    0 7 -3 18.59
    0 7 -3 18.97
    0 7 3 17.41
    0 7 3 18.44
    0 7 3 19.05
    0 7 -3 18.19
    1 -7 3 0.18
    -1 -7 -3 0.21
    -1 7 -3 0.26
    -1 7 -3 0.42
    -1 7 -3 0.28
    -1 7 -3 0.17
    -1 7 -3 0.19
    1 7 3 0.18
    1 7 3 0.11
    1 7 3 0.2
    -2 -7 -3 34.17
    -2 -7 -3 34.21
    2 -7 3 35.94
    -2 7 -3 34.09
    -2 7 -3 35.3
    -2 7 -3 33.13
    -2 7 -3 35.24
    2 7 3 34.26
    2 7 3 34.23
    2 7 3 34.1
    3 -7 3 1.08
    -3 -7 -3 1.19
    -3 -7 -3 1.06
    -3 7 -3 0.93
    3 7 3 1.01
    3 7 3 1.22
    3 7 3 0.81
    -4 -7 -3 0.54
    -4 -7 -3 0.38
    -4 -7 -3 0.26
    -4 -7 -3 0.39
    4 -7 3 0.2
    4 7 3 0.32
    4 7 3 0.38
    4 7 3 0.25
    -4 7 -3 0.44
    -4 7 -3 0.37
    5 -7 3 0.54
    -5 -7 -3 0.83
    5 7 3 0.61
    5 7 3 0.54
    -5 7 -3 0.64
    -5 7 -3 0.71
    -6 -7 -3 0.43
    6 -7 3 0.62
    6 7 3 0.39
    -6 7 -3 0.54
    -6 7 -3 0.45
    6 7 3 0.32
    -6 7 -3 0.35
    -7 -7 -3 -0.01
    7 7 3 0.11
    -7 7 -3 0.15
    -7 7 -3 0.07
    7 7 3 0.15
    -8 -7 -3 0.29
    8 7 3 0.31
    -8 7 -3 0.06
    -8 7 -3 0.02
    -9 -7 -3 0
    9 7 3 -0.1
    -9 7 -3 0.2
    9 8 -3 0.04
    -9 8 3 0.15
    8 -8 -3 1.98
    -8 8 3 2.08
    8 8 -3 1.7
    -8 8 3 2.1
    8 8 -3 2.29
    7 -8 -3 2.24
    -7 8 3 2.62
    7 8 -3 2.19
    7 8 -3 2.42
    -7 8 3 2.81
    6 -8 -3 14.54
    6 8 -3 14.56
    -6 8 3 15.2
    -6 8 3 15.48
    6 8 -3 15.98
    5 -8 -3 1.13
    5 8 -3 0.65
    5 8 -3 0.94
    -5 8 3 0.76
    -5 8 3 0.69
    -4 -8 3 1.4
    4 -8 -3 1.29
    -4 8 3 0.98
    -4 8 3 1.37
    4 8 -3 1.23
    4 8 -3 1.27
    -4 8 3 1.13
    -3 -8 3 0.19
    3 -8 -3 0.11
    -3 8 3 0.07
    -3 8 3 -0.03
    3 8 -3 0.1
    3 8 -3 -0.11
    -3 8 3 0.16
    2 -8 -3 11.83
    -2 -8 3 12.23
    2 8 -3 12.18
    -2 8 3 11.27
    2 8 -3 12.26
    2 8 -3 12.27
    -2 8 3 12.21
    2 8 -3 11.99
    -2 8 3 11.91
    -1 -8 3 12.78
    1 8 -3 12.96
    1 8 -3 13.17
    -1 8 3 12.74
    1 8 -3 12.52
    -1 8 3 12.58
    -1 8 3 12.23
    1 8 -3 12.97
    0 -8 3 8.13
    0 8 -3 8.22
    0 8 3 7.61
    0 8 -3 7.85
    0 8 -3 7.32
    0 8 3 8.36
    0 8 3 7.77
    0 8 -3 8.03
    1 -8 3 19.36
    -1 8 -3 18.52
    1 8 3 18.38
    1 8 3 18.22
    -1 8 -3 18.21
    1 8 3 19.2
    -1 8 -3 19.37
    -1 8 -3 18.83
    2 -8 3 34.02
    2 8 3 34.46
    -2 8 -3 32.36
    -2 8 -3 32.98
    2 8 3 31.92
    2 8 3 32.58
    -3 -8 -3 3.13
    3 -8 3 2.95
    3 8 3 3.38
    3 8 3 2.83
    3 8 3 2.76
    -4 -8 -3 2.75
    4 -8 3 2.82
    -4 -8 -3 3.15
    4 8 3 2.54
    4 8 3 2.85
    4 8 3 2.54
    -5 -8 -3 6.44
    -5 -8 -3 6.39
    5 -8 3 6
    5 8 3 6.35
    5 8 3 6.33
    -5 8 -3 6.31
    -6 -8 -3 4.73
    6 -8 3 4.55
    6 8 3 4.81
    6 8 3 4.91
    -6 8 -3 4.91
    -6 8 -3 5.13
    -7 -8 -3 1.18
    -7 8 -3 1.82
    7 8 3 1.53
    7 8 3 1.24
    -8 -8 -3 2.35
    8 8 3 2.64
    -8 8 -3 2.66
    9 8 3 2.2
    -9 8 -3 2.47
    -8 9 3 0.91
    8 9 -3 0.39
    8 9 -3 0.91
    7 9 -3 1.39
    -7 9 3 1.03
    7 9 -3 0.88
    -6 9 3 0.76
    6 9 -3 0.62
    -6 9 3 0.78
    6 9 -3 0.82
    5 9 -3 0.06
    -5 9 3 0.14
    -5 9 3 0.19
    5 9 -3 0.28
    -4 9 3 16.79
    4 9 -3 16.23
    4 9 -3 16.61
    -4 9 3 15.96
    -3 -9 3 12.68
    3 9 -3 12.98
    -3 9 3 13.46
    -3 9 3 12.28
    3 9 -3 13.5
    -3 9 3 12.85
    -2 -9 3 2.22
    -2 9 3 2.05
    2 9 -3 1.76
    -2 9 3 1.97
    2 9 -3 1.94
    -2 9 3 1.94
    2 9 -3 1.93
    -1 -9 3 3.36
    -1 9 3 3.61
    -1 9 3 3.6
    1 9 -3 3.63
    1 9 -3 3.99
    1 9 -3 3.69
    -1 9 3 3.65
    1 9 -3 4.09
    0 -9 3 0.43
    0 9 -3 0.37
    0 9 3 0.47
    0 9 -3 0.19
    0 9 -3 0.48
    0 9 -3 0.33
    0 9 3 0.37
    0 9 3 0.33
    1 -9 3 -0.1
    1 9 3 0.04
    1 9 3 -0.06
    -1 9 -3 0
    -1 9 -3 -0.02
    -1 9 -3 0.03
    1 9 3 0.02
    -1 9 -3 -0.07
    2 -9 3 5.17
    2 9 3 4.71
    -2 9 -3 4.83
    -2 9 -3 5.02
    2 9 3 5.47
    2 9 3 5.43
    3 -9 3 0.28
    3 9 3 0.59
    3 9 3 0.63
    3 9 3 0.7
    4 -9 3 0.23
    4 9 3 0.12
    4 9 3 0.22
    5 -9 3 3.46
    5 9 3 3.25
    5 9 3 4.09
    6 -9 3 3.54
    -6 9 -3 3.53
    6 9 3 2.89
    6 9 3 2.35
    7 9 3 2.23
    -7 9 -3 2.3
    7 9 3 1.65
    8 9 3 0.65
    -8 9 -3 0.94
    -7 10 3 0
    7 10 -3 -0.02
    7 10 -3 -0.09
    6 10 -3 16.61
    6 10 -3 15.16
    -6 10 3 15.54
    5 10 -3 0.18
    -5 10 3 0.06
    5 10 -3 0.11
    -4 10 3 6.25
    4 10 -3 5.2
    -4 10 3 6.63
    4 10 -3 5.96
    -3 10 3 13.32
    -3 10 3 12.92
    3 10 -3 12.91
    3 10 -3 13.27
    -2 -10 3 3.99
    -2 10 3 4.23
    2 10 -3 4.02
    2 10 -3 4.07
    -2 10 3 4.33
    2 10 -3 4.17
    -2 10 3 4.04
    -1 -10 3 2.93
    1 10 -3 3.23
    -1 10 3 2.95
    -1 10 3 3.03
    1 10 -3 3.12
    -1 10 3 3.02
    1 10 -3 3.25
    0 -10 3 -0.02
    0 10 3 -0.08
    0 10 -3 -0.05
    0 10 -3 -0.1
    0 10 3 0.01
    0 10 -3 0.16
    0 10 -3 -0.01
    0 10 3 0.11
    1 -10 3 10.51
    1 10 3 10.49
    1 10 3 10.31
    -1 10 -3 11.08
    1 10 3 9.95
    -1 10 -3 10.62
    -1 10 -3 10.48
    -1 10 -3 10.86
    2 -10 3 0.81
    2 10 3 1.06
    -2 10 -3 1.01
    -2 10 -3 0.98
    -2 10 -3 1.04
    2 10 3 0.82
    -2 10 -3 1.09
    2 10 3 0.67
    3 -10 3 3.62
    3 10 3 3.35
    3 10 3 3.46
    3 10 3 3.11
    4 -10 3 1.08
    4 10 3 0.53
    4 10 3 0.62
    5 -10 3 0.19
    5 10 3 0.2
    5 10 3 0.65
    6 -10 3 0.1
    6 10 3 -0.14
    6 10 3 -0.09
    7 10 3 -0.02
    7 10 3 0.35
    7 11 -3 0.35
    7 11 -3 0.21
    6 11 -3 1.13
    6 11 -3 0.85
    -6 11 3 1.21
    -5 11 3 0.28
    5 11 -3 0.35
    5 11 -3 0.51
    4 11 -3 -0.05
    -4 11 3 0.09
    4 11 -3 0
    -3 11 3 10.39
    3 11 -3 10.54
    -3 11 3 10.28
    3 11 -3 8.51
    -2 11 3 13.53
    2 11 -3 13.67
    2 11 -3 16.04
    -2 11 3 13.82
    -1 -11 3 1.97
    -1 11 3 2.32
    1 11 -3 2.23
    1 11 -3 2.27
    -1 11 3 2.64
    0 -11 3 0.27
    0 11 -3 0.23
    0 11 3 0.05
    0 11 3 0.11
    0 11 -3 0.28
    1 -11 3 26.41
    -1 11 -3 27.44
    1 11 3 26.49
    1 11 3 26
    -1 11 -3 26.22
    1 11 3 25.54
    2 -11 3 5.16
    2 11 3 5.01
    -2 11 -3 5.16
    2 11 3 5.47
    2 11 3 5.52
    -2 11 -3 5.3
    3 -11 3 36.41
    3 11 3 35.37
    3 11 3 36.5
    4 -11 3 0.82
    4 11 3 1.46
    4 11 3 1.12
    5 -11 3 0.88
    5 11 3 0.39
    5 11 3 0.45
    6 11 3 5.2
    6 11 3 4.52
    7 11 3 6.69
    7 11 3 4.82
    6 12 -3 0.28
    6 12 -3 0.08
    5 12 -3 0.15
    5 12 -3 0.06
    -4 12 3 0.01
    4 12 -3 -0.09
    4 12 -3 -0.2
    3 12 -3 0.55
    3 12 -3 0.57
    -3 12 3 0.3
    2 12 -3 1.86
    -2 12 3 1.24
    2 12 -3 1.09
    -2 12 3 1.65
    -1 12 3 11.95
    1 12 -3 11.43
    1 12 -3 12.53
    -1 12 3 12.04
    0 -12 3 0.23
    0 12 -3 0.38
    0 12 3 0.02
    0 12 3 0.14
    0 12 -3 0.14
    1 -12 3 6.77
    -1 12 -3 6.17
    1 12 3 6.95
    1 12 3 6.42
    -1 12 -3 6.13
    2 -12 3 39.83
    -2 12 -3 38.39
    2 12 3 40.57
    2 12 3 37.81
    3 -12 3 1.46
    3 12 3 1.19
    3 12 3 1.31
    4 -12 3 0.12
    4 12 3 0.02
    4 12 3 -0.08
    5 -12 3 5.22
    5 12 3 4.53
    5 12 3 4.79
    6 12 3 2.14
    6 12 3 2.46
    5 13 -3 1.63
    5 13 -3 1.49
    4 13 -3 -0.03
    4 13 -3 0.09
    3 13 -3 7.01
    -3 13 3 6.73
    3 13 -3 6.48
    2 13 -3 2.71
    -2 13 3 3.19
    2 13 -3 3.16
    -1 13 3 4.09
    1 13 -3 4.22
    -1 13 3 4.84
    1 13 -3 3.93
    0 13 -3 1.4
    0 13 -3 1.16
    0 13 3 1.54
    0 13 3 2.2
    1 -13 3 0.77
    1 13 3 0.83
    -1 13 -3 0.97
    1 13 3 0.77
    2 -13 3 3.41
    2 13 3 3.9
    -2 13 -3 3.48
    2 13 3 3.81
    3 -13 3 0.2
    3 13 3 -0.15
    3 13 3 0.26
    4 -13 3 -0.21
    4 13 3 -0.1
    4 13 3 0.12
    5 -13 3 0.37
    5 13 3 0.49
    5 13 3 0.7
    -3 14 3 3.41
    3 14 -3 3.19
    3 14 -3 3.64
    2 14 -3 0.61
    -2 14 3 0.58
    2 14 -3 0.67
    1 14 -3 -0.02
    -1 14 3 0.07
    1 14 -3 0.28
    0 14 -3 8.83
    0 14 3 9.25
    0 14 3 8.44
    1 14 3 0.05
    1 14 3 0.04
    -1 14 -3 0.11
    2 14 3 0.04
    2 14 3 -0.02
    3 -14 3 2.14
    3 14 3 2.53
    3 14 3 3.18
    -10 0 4 7.91
    10 0 -4 7.1
    -10 0 4 7.1
    -9 0 4 -0.09
    -9 0 4 -0.05
    9 0 -4 -0.08
    -8 0 4 1.02
    -8 0 4 1.47
    8 0 -4 1.25
    -7 0 4 0.06
    7 0 -4 0.16
    -7 0 4 0.07
    -7 0 4 0.03
    -6 0 4 2.14
    -6 0 4 2.02
    6 0 -4 2.45
    -6 0 4 2.07
    6 0 -4 1.94
    6 0 -4 2.69
    5 0 -4 -0.04
    5 0 -4 0
    -5 0 4 -0.01
    5 0 -4 0.07
    -5 0 4 0.01
    -5 0 4 0.01
    5 0 -4 -0.03
    -4 0 4 0.18
    -4 0 4 0.04
    4 0 -4 0.16
    -4 0 4 0.18
    4 0 -4 0.29
    4 0 -4 0.26
    4 0 -4 0.24
    4 0 -4 0.03
    3 0 -4 -0.03
    3 0 -4 0
    -3 0 4 0.08
    3 0 -4 0.02
    3 0 -4 0.05
    -3 0 4 -0.11
    3 0 -4 0.04
    -3 0 4 -0.03
    2 0 -4 6.32
    -2 0 4 6.26
    2 0 -4 5.75
    2 0 -4 6.8
    -2 0 4 6.74
    2 0 -4 6.52
    -2 0 4 6.87
    2 0 -4 6.39
    -1 0 4 0.05
    -1 0 4 -0.02
    1 0 -4 0.04
    1 0 -4 -0.03
    1 0 -4 0.01
    -1 0 4 0.02
    1 0 -4 0.01
    0 0 4 10.67
    0 0 4 10.56
    0 0 -4 10.67
    0 0 -4 10.73
    0 0 -4 10.21
    0 0 4 10.64
    0 0 4 10.36
    0 0 -4 10.3
    1 0 4 -0.05
    1 0 4 -0.01
    -1 0 -4 0.02
    1 0 4 0.11
    -1 0 -4 -0.01
    -1 0 -4 0.04
    -1 0 -4 -0.03
    1 0 4 -0.03
    -2 0 -4 382.24
    -2 0 -4 382.96
    2 0 4 395.32
    2 0 4 384.74
    2 0 4 397.31
    -2 0 -4 385.4
    -2 0 -4 386.14
    -2 0 -4 384.36
    2 0 4 389.85
    2 0 4 382.93
    3 0 4 -0.03
    -3 0 -4 -0.01
    -3 0 -4 0.03
    3 0 4 0.02
    3 0 4 -0.02
    -3 0 -4 0.02
    3 0 4 0.05
    3 0 4 0.01
    4 0 4 71.75
    4 0 4 71.87
    -4 0 -4 71.92
    4 0 4 73.85
    -4 0 -4 71.98
    -4 0 -4 71.16
    4 0 4 71.75
    -5 0 -4 -0.08
    -5 0 -4 -0.04
    5 0 4 -0.08
    -5 0 -4 0
    5 0 4 0
    5 0 4 0.02
    5 0 4 -0.04
    -6 0 -4 1.49
    6 0 4 2.12
    -6 0 -4 1.71
    6 0 4 1.83
    -6 0 -4 1.67
    7 0 4 -0.04
    -7 0 -4 -0.03
    -7 0 -4 -0.11
    -7 0 -4 0
    -8 0 -4 2.12
    -8 0 -4 2.13
    8 0 4 2.33
    -9 0 -4 0.06
    9 0 4 0.01
    -9 0 -4 -0.11
    -10 0 -4 3.09
    -10 0 -4 1.9
    -10 -1 4 1.81
    10 -1 -4 2.07
    -10 -1 4 1.5
    -10 1 4 1.56
    10 1 -4 1.62
    -10 1 4 1.67
    9 -1 -4 2.1
    -9 -1 4 3.19
    9 -1 -4 2.58
    -9 -1 4 3.47
    9 1 -4 2.25
    -9 1 4 2.4
    -9 1 4 3.34
    -8 -1 4 -0.06
    8 -1 -4 0.15
    -8 -1 4 -0.04
    8 -1 -4 0.21
    8 1 -4 0.05
    -8 1 4 0.18
    -8 1 4 0.43
    -7 -1 4 0.17
    7 -1 -4 0.11
    7 -1 -4 0.26
    -7 -1 4 0.3
    -7 1 4 0.2
    -7 1 4 0.17
    7 1 -4 0.18
    7 1 -4 0.18
    -7 1 4 0.43
    -6 -1 4 2.45
    6 -1 -4 2.67
    6 -1 -4 2.49
    -6 -1 4 1.97
    6 -1 -4 2.6
    -6 -1 4 2.28
    -6 1 4 2.4
    -6 1 4 2.09
    6 1 -4 2.36
    6 1 -4 2.39
    6 1 -4 2.59
    -6 1 4 2.21
    5 -1 -4 4.48
    -5 -1 4 4.34
    5 -1 -4 4.39
    -5 -1 4 3.84
    5 -1 -4 4.35
    5 -1 -4 4.54
    5 -1 -4 4.7
    -5 -1 4 4.06
    5 1 -4 4.37
    5 1 -4 4.45
    5 1 -4 4.64
    5 1 -4 4.34
    -5 1 4 4.21
    -5 1 4 4.84
    -5 1 4 4.29
    -4 -1 4 14
    4 -1 -4 13.32
    4 -1 -4 13.66
    4 -1 -4 14.18
    4 -1 -4 13.9
    -4 -1 4 14.61
    -4 -1 4 13.65
    -4 1 4 13.77
    4 1 -4 13.75
    -4 1 4 13.78
    4 1 -4 13.58
    4 1 -4 13.88
    -4 1 4 14.22
    4 1 -4 13.75
    4 1 -4 13.9
    -3 -1 4 2.19
    3 -1 -4 1.78
    3 -1 -4 1.36
    -3 -1 4 1.65
    3 -1 -4 1.91
    3 -1 -4 1.84
    3 -1 -4 1.75
    -3 -1 4 1.4
    3 1 -4 2.05
    3 1 -4 1.46
    3 1 -4 1.72
    3 1 -4 1.79
    -3 1 4 1.44
    -3 1 4 1.75
    -3 1 4 1.5
    2 -1 -4 -0.03
    2 -1 -4 0.02
    2 -1 -4 -0.04
    -2 -1 4 0.09
    -2 -1 4 0.09
    2 -1 -4 0.06
    -2 -1 4 0.03
    2 -1 -4 0.1
    2 1 -4 0.08
    2 1 -4 0.01
    2 1 -4 0.03
    -2 1 4 0.06
    -2 1 4 0.02
    2 1 -4 0.04
    -2 1 4 0.04
    1 -1 -4 13.82
    -1 -1 4 13.35
    -1 -1 4 13.79
    -1 -1 4 13.61
    1 -1 -4 13.86
    1 -1 -4 13.98
    -1 1 4 14.26
    -1 1 4 13.76
    1 1 -4 13.69
    1 1 -4 14.08
    1 1 -4 13.77
    -1 1 4 13.71
    -1 1 4 13.44
    0 -1 -4 8.34
    0 -1 4 8.28
    0 -1 4 8.71
    0 -1 -4 8.31
    0 -1 -4 8.09
    0 -1 -4 8.29
    0 -1 4 8.3
    0 1 -4 8.15
    0 1 -4 8.11
    0 1 -4 8.37
    0 1 4 8.69
    0 1 4 7.81
    0 1 4 8.33
    0 1 -4 8.37
    1 -1 4 0.52
    1 -1 4 0.5
    1 -1 4 0.51
    -1 -1 -4 0.46
    -1 -1 -4 0.44
    -1 -1 -4 0.56
    1 -1 4 0.61
    1 -1 4 0.49
    1 1 4 0.57
    -1 1 -4 0.49
    -1 1 -4 0.56
    1 1 4 0.45
    1 1 4 0.44
    1 1 4 0.6
    -1 1 -4 0.39
    2 -1 4 38.03
    2 -1 4 38.3
    -2 -1 -4 38.14
    -2 -1 -4 37.32
    2 -1 4 37.63
    -2 -1 -4 37.1
    2 -1 4 37.57
    -2 -1 -4 36.92
    2 -1 4 37.61
    -2 -1 -4 38.2
    2 1 4 36.16
    2 1 4 36.95
    -2 1 -4 36.94
    -2 1 -4 38.37
    -2 1 -4 37.49
    2 1 4 36.96
    -2 1 -4 38.41
    -2 1 -4 38.05
    2 1 4 37.47
    2 1 4 37.56
    3 -1 4 66.8
    -3 -1 -4 66.4
    3 -1 4 68.4
    3 -1 4 68.71
    3 -1 4 68.09
    -3 -1 -4 66.19
    -3 -1 -4 69.38
    3 1 4 68.53
    -3 1 -4 67.75
    3 1 4 66.5
    3 1 4 69.69
    3 1 4 67.27
    -3 1 -4 68.62
    3 1 4 67.55
    -3 1 -4 66.62
    4 -1 4 15.66
    4 -1 4 15.15
    4 -1 4 15.76
    -4 -1 -4 15.58
    -4 -1 -4 16.07
    -4 -1 -4 15.44
    4 -1 4 16.02
    4 1 4 16.02
    -4 1 -4 15.58
    4 1 4 15.25
    4 1 4 15.18
    -4 1 -4 15.79
    4 1 4 15.64
    -4 1 -4 16.61
    -5 -1 -4 1.61
    5 -1 4 1.85
    5 -1 4 1.98
    -5 -1 -4 1.82
    -5 -1 -4 2.15
    5 -1 4 1.74
    5 1 4 1.9
    5 1 4 1.55
    -5 1 -4 1.68
    5 1 4 2.26
    -5 1 -4 2.01
    -5 1 -4 1.55
    -6 -1 -4 -0.12
    -6 -1 -4 0.04
    6 -1 4 -0.01
    -6 -1 -4 0.09
    -6 1 -4 0.15
    -6 1 -4 0.04
    6 1 4 -0.03
    6 1 4 0.03
    -7 -1 -4 0.16
    -7 -1 -4 0.17
    7 -1 4 0.28
    -7 -1 -4 0.19
    -7 1 -4 0.29
    -7 1 -4 0.16
    7 1 4 0.04
    -7 1 -4 0.3
    -8 -1 -4 0.16
    -8 -1 -4 0.31
    -8 1 -4 0.25
    -8 1 -4 0.58
    8 1 4 0.26
    -8 1 -4 0.47
    -9 -1 -4 4.24
    -9 -1 -4 4.2
    9 1 4 4.66
    -9 1 -4 3.8
    -9 1 -4 4.77
    -10 -1 -4 2.56
    -10 -1 -4 1.9
    -10 1 -4 1.8
    -10 1 -4 1.95
    -10 -2 4 2.97
    10 -2 -4 3.03
    -10 -2 4 3.38
    10 2 -4 2.75
    -10 2 4 2.22
    -10 2 4 2.98
    -9 -2 4 9.48
    -9 -2 4 10.27
    9 -2 -4 9.67
    -9 2 4 9.41
    -9 2 4 9.73
    9 2 -4 8.68
    8 -2 -4 12.61
    -8 -2 4 13.59
    -8 -2 4 13.89
    -8 2 4 14.03
    -8 2 4 13.95
    8 2 -4 12.63
    7 -2 -4 3.44
    -7 -2 4 3.06
    7 -2 -4 3.84
    -7 -2 4 3.6
    7 2 -4 3.04
    7 2 -4 3.41
    -7 2 4 3.01
    -7 2 4 3.36
    -7 2 4 3.15
    -6 -2 4 0.49
    6 -2 -4 0.74
    6 -2 -4 0.53
    -6 -2 4 0.59
    -6 2 4 1.02
    -6 2 4 0.7
    6 2 -4 0.64
    6 2 -4 0.48
    6 2 -4 0.71
    -6 2 4 0.67
    -5 -2 4 47.78
    -5 -2 4 47.85
    -5 -2 4 47.92
    5 -2 -4 50.04
    -5 -2 4 49.43
    5 -2 -4 48.45
    5 -2 -4 49.56
    5 -2 -4 49.21
    -5 2 4 47.54
    5 2 -4 48.12
    5 2 -4 49.42
    5 2 -4 48.78
    -5 2 4 49.23
    5 2 -4 47.81
    -5 2 4 48.76
    -4 -2 4 0.66
    4 -2 -4 0.5
    -4 -2 4 0.51
    4 -2 -4 0.57
    4 -2 -4 0.49
    4 -2 -4 0.71
    4 -2 -4 0.83
    -4 -2 4 0.66
    -4 2 4 0.96
    4 2 -4 0.69
    -4 2 4 0.71
    4 2 -4 0.51
    4 2 -4 0.74
    4 2 -4 0.59
    4 2 -4 0.51
    -4 2 4 0.38
    -3 -2 4 27.55
    3 -2 -4 29.4
    -3 -2 4 28.68
    -3 -2 4 27.77
    3 -2 -4 27.68
    3 -2 -4 27.94
    3 -2 -4 28.43
    3 -2 -4 27.81
    3 2 -4 26.64
    -3 2 4 28.14
    3 2 -4 27.28
    -3 2 4 28.05
    3 2 -4 26.8
    -3 2 4 28.12
    3 2 -4 28.06
    -2 -2 4 5.34
    -2 -2 4 5.63
    2 -2 -4 5.02
    2 -2 -4 4.88
    2 -2 -4 4.95
    -2 -2 4 5.64
    2 -2 -4 5.33
    2 -2 -4 5.03
    2 2 -4 5.14
    -2 2 4 5
    -2 2 4 5.12
    -2 2 4 5.24
    2 2 -4 5.11
    2 2 -4 5.26
    2 2 -4 5.43
    -2 2 4 5.38
    1 -2 -4 2.49
    1 -2 -4 2.59
    1 -2 -4 2.46
    -1 -2 4 2.8
    -1 -2 4 2.28
    1 -2 -4 2.83
    -1 -2 4 2.77
    1 2 -4 2.53
    1 2 -4 2.42
    1 2 -4 2.66
    1 2 -4 2.58
    -1 2 4 2.39
    -1 2 4 2.55
    -1 2 4 2.72
    -1 2 4 2.46
    0 -2 -4 73.63
    0 -2 4 74.7
    0 -2 -4 74.03
    0 -2 4 73.88
    0 -2 -4 77.27
    0 -2 4 73.14
    0 2 -4 74.46
    0 2 4 75.96
    0 2 -4 72.36
    0 2 4 73.28
    0 2 -4 74.59
    0 2 4 74.01
    0 2 4 76.61
    -1 -2 -4 12.05
    -1 -2 -4 12.37
    1 -2 4 12.24
    1 -2 4 12.4
    1 -2 4 11.8
    -1 -2 -4 12.08
    1 -2 4 10.43
    -1 2 -4 12.82
    1 2 4 12.17
    1 2 4 12.37
    -1 2 -4 12.53
    1 2 4 12.25
    -1 2 -4 12.74
    1 2 4 12.44
    -2 -2 -4 1.65
    -2 -2 -4 1.51
    -2 -2 -4 1.54
    2 -2 4 1.49
    -2 -2 -4 1.36
    2 -2 4 1.56
    -2 2 -4 1.35
    -2 2 -4 1.51
    -2 2 -4 1.51
    2 2 4 1.44
    2 2 4 1.46
    -2 2 -4 1.75
    2 2 4 1.32
    2 2 4 1.59
    -3 -2 -4 0.04
    3 -2 4 0.18
    3 -2 4 0.31
    -3 -2 -4 0.16
    -3 -2 -4 0.06
    -3 2 -4 0.15
    3 2 4 0.13
    -3 2 -4 0.08
    3 2 4 0.06
    -3 2 -4 0.07
    3 2 4 0.09
    3 2 4 0.18
    -4 -2 -4 11.58
    -4 -2 -4 11.84
    4 -2 4 12.1
    4 -2 4 12.05
    -4 -2 -4 12.48
    4 2 4 12.21
    -4 2 -4 11.75
    -4 2 -4 12.27
    -4 2 -4 11.84
    4 2 4 10.87
    -5 -2 -4 8.68
    -5 -2 -4 8.5
    5 -2 4 8.7
    -5 -2 -4 9.16
    -5 -2 -4 8.62
    5 2 4 8.73
    -5 2 -4 8.34
    5 2 4 8.68
    -5 2 -4 9.72
    5 2 4 9.34
    -5 2 -4 9.05
    6 -2 4 1.76
    -6 -2 -4 1.98
    -6 -2 -4 1.54
    -6 -2 -4 1.57
    6 2 4 1.52
    -6 2 -4 2.04
    -6 2 -4 1.66
    6 2 4 1.83
    -7 -2 -4 2.16
    -7 -2 -4 2.36
    -7 2 -4 1.96
    -7 2 -4 2.36
    -7 2 -4 2.23
    7 2 4 2.27
    -8 -2 -4 4.27
    -8 -2 -4 4
    -8 2 -4 3.82
    -8 2 -4 4.28
    -8 2 -4 4.48
    8 2 4 4.79
    -9 -2 -4 0.13
    -9 -2 -4 -0.03
    -9 2 -4 0.19
    9 2 4 0.15
    -9 2 -4 -0.05
    -10 -2 -4 0.06
    -10 -2 -4 -0.11
    -10 2 -4 0.15
    -10 2 -4 0.12
    -10 -3 4 3.52
    10 -3 -4 3.47
    -10 -3 4 3.35
    10 3 -4 3.68
    -10 3 4 2.73
    -10 3 4 3.46
    -9 -3 4 13.65
    9 -3 -4 11.92
    -9 -3 4 12.98
    9 3 -4 11.18
    -9 3 4 12.29
    -9 3 4 11.99
    8 -3 -4 0.15
    -8 -3 4 0.07
    -8 -3 4 0.3
    -8 3 4 -0.14
    -8 3 4 0.1
    8 3 -4 0.04
    -8 3 4 0.02
    8 3 -4 0.04
    -7 -3 4 22.94
    7 -3 -4 23.05
    -7 -3 4 23.41
    7 3 -4 23.22
    -7 3 4 23.68
    7 3 -4 24.05
    7 3 -4 24.69
    -7 3 4 23.85
    -7 3 4 24.3
    -6 -3 4 10.06
    6 -3 -4 9.31
    -6 -3 4 8.19
    -6 3 4 8.91
    -6 3 4 9.77
    6 3 -4 9.5
    6 3 -4 8.27
    6 3 -4 8.84
    -6 3 4 10.34
    5 -3 -4 15.66
    -5 -3 4 14.9
    -5 -3 4 14.99
    5 -3 -4 16.1
    -5 -3 4 14.75
    -5 -3 4 15.12
    5 -3 -4 15.91
    -5 3 4 15.43
    5 3 -4 15.45
    -5 3 4 15.53
    5 3 -4 15.9
    -5 3 4 15.73
    5 3 -4 16.21
    4 -3 -4 119.38
    4 -3 -4 120.76
    4 -3 -4 120.32
    -4 -3 4 117.01
    -4 -3 4 123.13
    4 -3 -4 121.75
    -4 -3 4 121.68
    -4 -3 4 119.35
    4 -3 -4 119.64
    4 3 -4 117.94
    -4 3 4 120.1
    4 3 -4 117.13
    4 3 -4 118.8
    -4 3 4 118.33
    4 3 -4 117.1
    -4 3 4 115.81
    4 3 -4 121.96
    -3 -3 4 2.66
    3 -3 -4 2.29
    -3 -3 4 2.78
    -3 -3 4 2.56
    -3 -3 4 2.71
    3 -3 -4 2.51
    3 -3 -4 2.58
    3 -3 -4 2.66
    3 3 -4 2.75
    -3 3 4 2.56
    3 3 -4 1.95
    -3 3 4 2.86
    3 3 -4 2.47
    3 3 -4 2.72
    -3 3 4 2.65
    -3 3 4 2.64
    2 -3 -4 0.54
    -2 -3 4 0.45
    -2 -3 4 0.51
    2 -3 -4 0.39
    -2 -3 4 0.55
    -2 -3 4 0.41
    2 -3 -4 0.41
    2 3 -4 0.44
    2 3 -4 0.35
    -2 3 4 0.48
    -2 3 4 0.49
    2 3 -4 0.41
    -2 3 4 0.46
    2 3 -4 0.33
    -2 3 4 0.57
    -1 -3 4 49.53
    1 -3 -4 50.52
    1 -3 -4 48.88
    -1 -3 4 48.99
    1 -3 -4 48.46
    -1 -3 4 50.09
    -1 -3 4 50.15
    1 3 -4 50.37
    1 3 -4 50.08
    1 3 -4 49.37
    -1 3 4 50.14
    -1 3 4 48.26
    -1 3 4 49.6
    -1 3 4 50.33
    1 3 -4 50.15
    0 -3 -4 120.42
    0 -3 4 120.32
    0 -3 4 118.38
    0 -3 -4 118.84
    0 -3 -4 119.71
    0 -3 4 117.7
    0 3 -4 120.43
    0 3 4 119.9
    0 3 4 116.14
    0 3 4 116.63
    0 3 4 118.76
    0 3 -4 117.06
    0 3 -4 119.49
    1 -3 4 45.06
    -1 -3 -4 47.33
    -1 -3 -4 44.98
    -1 -3 -4 47.58
    1 3 4 47.65
    -1 3 -4 45.68
    -1 3 -4 46.27
    1 3 4 46.58
    -1 3 -4 47.25
    1 3 4 46.89
    -1 3 -4 46.21
    -2 -3 -4 1.04
    2 -3 4 1.13
    -2 -3 -4 1.17
    -2 -3 -4 1.05
    2 -3 4 1.18
    -2 -3 -4 1.12
    2 3 4 1.09
    2 3 4 1.24
    -2 3 -4 1.02
    -2 3 -4 1.14
    2 3 4 0.97
    -2 3 -4 0.95
    -2 3 -4 1.16
    3 -3 4 45.5
    -3 -3 -4 45.02
    -3 -3 -4 45.05
    -3 -3 -4 44.67
    -3 -3 -4 45.32
    3 3 4 44.74
    -3 3 -4 43.56
    -3 3 -4 44.61
    3 3 4 44.61
    3 3 4 45.15
    -3 3 -4 44.41
    -3 3 -4 44.7
    -4 -3 -4 1.5
    -4 -3 -4 1.87
    -4 -3 -4 1.56
    -4 -3 -4 1.62
    4 -3 4 1.63
    -4 3 -4 1.38
    4 3 4 1.3
    4 3 4 1.87
    -4 3 -4 1.53
    4 3 4 1.32
    -4 3 -4 1.77
    -5 -3 -4 24.14
    -5 -3 -4 24.53
    5 -3 4 24.42
    -5 -3 -4 24.07
    -5 -3 -4 25.41
    -5 3 -4 24.27
    -5 3 -4 25.79
    5 3 4 24.98
    5 3 4 24.46
    -5 3 -4 24.62
    -6 -3 -4 2.49
    6 -3 4 3.09
    -6 -3 -4 2.75
    6 3 4 2.59
    -6 3 -4 2.82
    6 3 4 3.18
    -6 3 -4 3.02
    -7 -3 -4 0.76
    -7 -3 -4 0.88
    -7 3 -4 0.89
    -7 3 -4 0.77
    -7 3 -4 1.03
    7 3 4 1.27
    -8 -3 -4 6.89
    -8 -3 -4 6.42
    -8 3 -4 6.68
    -8 3 -4 6.48
    -9 -3 -4 6.29
    -9 -3 -4 6.18
    -9 3 -4 6.93
    9 3 4 6.89
    -9 3 -4 6.1
    -10 -3 -4 0.84
    -10 -3 -4 0.43
    -10 3 -4 0.81
    -10 3 -4 1.03
    -10 -4 4 0.67
    10 -4 -4 0.52
    -10 -4 4 0.43
    -10 4 4 0.74
    -10 4 4 0.63
    10 4 -4 0.49
    -9 -4 4 0.5
    -9 -4 4 0.67
    9 -4 -4 0.76
    -9 4 4 0.69
    9 4 -4 0.52
    -9 4 4 0.6
    -8 -4 4 6
    8 -4 -4 5.17
    -8 -4 4 5.23
    -8 4 4 5.25
    8 4 -4 6.22
    8 4 -4 5.05
    -8 4 4 5.85
    7 -4 -4 6.33
    -7 -4 4 5.8
    -7 -4 4 5.73
    7 4 -4 5.54
    -7 4 4 5.54
    7 4 -4 5.77
    -7 4 4 5.23
    -7 4 4 5.49
    7 4 -4 5.67
    -6 -4 4 -0.08
    -6 -4 4 0.01
    6 -4 -4 -0.09
    6 4 -4 0.13
    -6 4 4 -0.04
    -6 4 4 0.04
    -6 4 4 0
    6 4 -4 0.05
    6 4 -4 0.04
    -5 -4 4 12.5
    -5 -4 4 12.91
    5 -4 -4 12.2
    5 -4 -4 13.53
    -5 -4 4 13
    -5 4 4 11.22
    5 4 -4 11.42
    5 4 -4 12.74
    -5 4 4 12.48
    5 4 -4 12.64
    -5 4 4 11.51
    5 4 -4 12.72
    -4 -4 4 3.05
    -4 -4 4 3.41
    4 -4 -4 2.61
    4 -4 -4 3.03
    -4 -4 4 3.03
    -4 -4 4 3.21
    -4 4 4 3
    4 4 -4 2.68
    4 4 -4 3.4
    4 4 -4 2.7
    -4 4 4 3.27
    -4 4 4 3.03
    4 4 -4 2.8
    3 -4 -4 0.92
    -3 -4 4 1.06
    -3 -4 4 1.03
    -3 -4 4 0.9
    3 -4 -4 0.93
    3 -4 -4 0.62
    -3 -4 4 0.87
    3 4 -4 1.04
    -3 4 4 0.81
    3 4 -4 0.93
    3 4 -4 0.97
    -3 4 4 0.9
    3 4 -4 0.91
    3 4 -4 0.81
    -3 4 4 0.79
    -2 -4 4 3.85
    -2 -4 4 4.59
    -2 -4 4 4.22
    2 -4 -4 3.63
    2 -4 -4 4.03
    -2 -4 4 3.98
    -2 4 4 3.83
    2 4 -4 3.96
    2 4 -4 4.01
    -2 4 4 4.04
    2 4 -4 4.24
    2 4 -4 3.88
    -2 4 4 3.99
    1 -4 -4 4.26
    1 -4 -4 4.49
    -1 -4 4 4.13
    -1 -4 4 4.21
    -1 -4 4 4.21
    -1 -4 4 4.14
    1 -4 -4 4.39
    -1 4 4 3.93
    1 4 -4 4.66
    -1 4 4 4.35
    -1 4 4 4.18
    1 4 -4 4.17
    -1 4 4 4.41
    1 4 -4 4.18
    1 4 -4 4.27
    0 -4 4 6.26
    0 -4 4 6.08
    0 -4 -4 5.86
    0 -4 -4 6.34
    0 -4 -4 6.47
    0 4 4 6.47
    0 4 -4 5.99
    0 4 4 6.76
    0 4 -4 6.11
    0 4 -4 6.34
    0 4 4 6.14
    -1 -4 -4 0.6
    -1 -4 -4 0.93
    1 -4 4 0.85
    -1 -4 -4 0.6
    -1 -4 -4 0.65
    -1 4 -4 0.59
    1 4 4 0.77
    -1 4 -4 0.65
    1 4 4 0.89
    -1 4 -4 0.72
    1 4 4 0.69
    -1 4 -4 0.8
    -1 4 -4 0.65
    -2 -4 -4 1.46
    -2 -4 -4 1.63
    -2 -4 -4 1.53
    2 -4 4 1.7
    -2 -4 -4 1.62
    -2 4 -4 1.73
    -2 4 -4 1.62
    2 4 4 1.62
    -2 4 -4 1.59
    2 4 4 1.6
    2 4 4 1.51
    -2 4 -4 1.62
    -2 4 -4 1.65
    -3 -4 -4 27.59
    -3 -4 -4 28.68
    -3 -4 -4 26.77
    3 -4 4 27.66
    -3 -4 -4 28.12
    -3 -4 -4 27.7
    -3 -4 -4 26.97
    -3 4 -4 27.41
    -3 4 -4 27.97
    -3 4 -4 27.32
    3 4 4 27.59
    -3 4 -4 27.83
    -3 4 -4 27.62
    3 4 4 28.6
    -3 4 -4 27.59
    3 4 4 27.36
    -4 -4 -4 6.63
    4 -4 4 7.21
    -4 -4 -4 6.81
    -4 -4 -4 7.11
    -4 -4 -4 6.72
    -4 4 -4 7.27
    -4 4 -4 6.96
    4 4 4 7.14
    -4 4 -4 6.99
    4 4 4 6.65
    4 4 4 6.87
    5 -4 4 1.62
    -5 -4 -4 1.46
    -5 -4 -4 1.4
    -5 -4 -4 1.38
    5 4 4 1.92
    -5 4 -4 1.5
    -5 4 -4 1.5
    -5 4 -4 1.54
    5 4 4 1.95
    -6 -4 -4 7.01
    6 -4 4 6.29
    -6 -4 -4 6.33
    -6 4 -4 6.27
    -6 4 -4 6.66
    -6 4 -4 5.78
    6 4 4 6.25
    6 4 4 6.16
    -7 -4 -4 0.17
    -7 -4 -4 -0.04
    -7 4 -4 0
    -7 4 -4 -0.02
    7 4 4 -0.22
    -8 -4 -4 0.34
    -8 -4 -4 0.41
    -8 4 -4 0.12
    -8 4 -4 0.24
    8 4 4 0.36
    -9 -4 -4 20.64
    -9 -4 -4 21.51
    -9 4 -4 20.67
    -9 4 -4 20.22
    -10 -4 -4 -0.06
    -10 -4 -4 -0.08
    -10 4 -4 0.2
    -10 4 -4 0.09
    -10 -5 4 0.79
    10 -5 -4 1.5
    -10 5 4 1.26
    -10 5 4 1.23
    -9 -5 4 0.27
    9 -5 -4 0.3
    -9 -5 4 0.19
    9 5 -4 0.31
    -9 5 4 0.29
    -9 5 4 0.17
    8 -5 -4 0.17
    -8 -5 4 0.09
    -8 -5 4 0.37
    8 5 -4 0.23
    -8 5 4 0.17
    -8 5 4 -0.08
    8 5 -4 0.25
    -7 -5 4 0.63
    7 -5 -4 0.62
    -7 -5 4 0.81
    7 5 -4 0.99
    -7 5 4 0.8
    -7 5 4 0.55
    7 5 -4 0.73
    7 5 -4 0.81
    6 -5 -4 5.01
    -6 -5 4 4.04
    -6 -5 4 4.51
    6 5 -4 4.57
    -6 5 4 4.94
    6 5 -4 3.76
    -6 5 4 4.5
    -6 5 4 4.42
    6 5 -4 4.18
    -5 -5 4 3.42
    5 -5 -4 3.39
    -5 -5 4 4.03
    5 -5 -4 3.33
    -5 5 4 3.57
    -5 5 4 3.53
    5 5 -4 3.65
    5 5 -4 3.74
    -5 5 4 3.19
    5 5 -4 3.34
    -4 -5 4 0.93
    -4 -5 4 0.98
    4 -5 -4 0.6
    4 -5 -4 0.6
    -4 -5 4 0.87
    -4 5 4 0.83
    -4 5 4 1.04
    -4 5 4 0.78
    4 5 -4 0.78
    4 5 -4 0.73
    4 5 -4 0.63
    4 5 -4 0.63
    -3 -5 4 32.67
    -3 -5 4 30.86
    3 -5 -4 31.44
    3 -5 -4 30.61
    -3 -5 4 30.83
    3 5 -4 31.18
    -3 5 4 32.72
    -3 5 4 31.47
    3 5 -4 30.33
    3 5 -4 31.53
    -3 5 4 30.48
    3 5 -4 29.46
    2 -5 -4 0.03
    -2 -5 4 0.08
    -2 -5 4 0.04
    2 -5 -4 0.07
    -2 -5 4 -0.01
    -2 5 4 0.2
    -2 5 4 -0.01
    2 5 -4 0.24
    -2 5 4 0.15
    2 5 -4 0.05
    2 5 -4 0.16
    2 5 -4 0.07
    -1 -5 4 10.27
    1 -5 -4 9.43
    -1 -5 4 9.67
    -1 -5 4 9.23
    -1 -5 4 9.48
    -1 5 4 9.77
    1 5 -4 9.94
    1 5 -4 9.11
    1 5 -4 9.59
    1 5 -4 10.17
    -1 5 4 9.78
    -1 5 4 9.8
    0 -5 -4 16.96
    0 -5 -4 17.68
    0 -5 4 15.45
    0 -5 4 16.59
    0 -5 -4 16.14
    0 5 4 16.72
    0 5 4 16.98
    0 5 -4 16.55
    0 5 -4 17.11
    0 5 -4 16.51
    0 5 -4 16.51
    0 5 4 17.19
    -1 -5 -4 7.55
    -1 -5 -4 8.23
    -1 -5 -4 7.67
    -1 -5 -4 7.45
    1 -5 4 7.86
    1 5 4 8.06
    -1 5 -4 7.95
    1 5 4 7.49
    -1 5 -4 8.16
    -1 5 -4 7.55
    -1 5 -4 7.92
    1 5 4 7.71
    -1 5 -4 7.48
    -2 -5 -4 21.15
    -2 -5 -4 20.73
    -2 -5 -4 20.42
    2 -5 4 20.9
    -2 -5 -4 21.11
    -2 5 -4 20.92
    -2 5 -4 20.84
    2 5 4 20.58
    -2 5 -4 20.11
    2 5 4 20.19
    -2 5 -4 20.72
    2 5 4 20.17
    -2 5 -4 19.91
    -3 -5 -4 46.75
    3 -5 4 46.42
    -3 -5 -4 46.43
    -3 -5 -4 46.6
    -3 -5 -4 47.42
    -3 -5 -4 48.21
    -3 -5 -4 44.73
    -3 5 -4 46.97
    3 5 4 46.45
    -3 5 -4 45.76
    3 5 4 47.32
    3 5 4 45.09
    -3 5 -4 46.42
    -3 5 -4 45.71
    -3 5 -4 45.42
    -3 5 -4 46.28
    -4 -5 -4 4.2
    -4 -5 -4 4.19
    -4 -5 -4 3.6
    4 -5 4 4.09
    -4 -5 -4 4.55
    -4 -5 -4 4.09
    4 5 4 4.09
    4 5 4 3.65
    -4 5 -4 4.2
    -4 5 -4 4.39
    4 5 4 4.11
    -4 5 -4 4.44
    -5 -5 -4 -0.03
    -5 -5 -4 0.24
    5 -5 4 -0.04
    -5 5 -4 0.16
    5 5 4 0.05
    -5 5 -4 0.12
    -5 5 -4 0.19
    5 5 4 0.06
    -6 -5 -4 1.54
    -6 -5 -4 1.37
    6 -5 4 1.32
    6 5 4 1.56
    -6 5 -4 1.56
    -6 5 -4 1.75
    6 5 4 2.01
    -6 5 -4 1.72
    -7 -5 -4 4.46
    7 -5 4 5.31
    -7 -5 -4 4.94
    -7 5 -4 5.06
    7 5 4 5.13
    -7 5 -4 4.64
    7 5 4 5.24
    -8 -5 -4 12.17
    -8 -5 -4 13.69
    -8 5 -4 12.91
    8 5 4 13.47
    -8 5 -4 12.65
    -9 -5 -4 1.52
    -9 -5 -4 1.1
    -9 5 -4 1.55
    -9 5 -4 1.77
    9 -6 -4 0.25
    -9 -6 4 0.05
    -9 6 4 0.23
    9 6 -4 -0.01
    -9 6 4 0.36
    -8 -6 4 0.07
    8 -6 -4 0.05
    8 6 -4 0.09
    -8 6 4 0.22
    8 6 -4 0.33
    -8 6 4 0.06
    -7 -6 4 5.06
    7 -6 -4 5.28
    7 6 -4 4.73
    7 6 -4 4.63
    -7 6 4 4.62
    -7 6 4 4.99
    7 6 -4 5.67
    6 -6 -4 -0.15
    -6 -6 4 -0.09
    -6 -6 4 -0.08
    6 6 -4 0.2
    6 6 -4 0.04
    -6 6 4 0.11
    -6 6 4 0.09
    -6 6 4 -0.07
    6 6 -4 -0.02
    5 -6 -4 -0.06
    5 -6 -4 0.11
    -5 -6 4 -0.05
    -5 -6 4 0.14
    -5 6 4 0.04
    -5 6 4 0.12
    5 6 -4 -0.1
    5 6 -4 -0.17
    -5 6 4 0.02
    5 6 -4 -0.03
    4 -6 -4 0.23
    -4 -6 4 0.14
    4 -6 -4 0.15
    -4 -6 4 0.09
    -4 6 4 0.29
    4 6 -4 0.15
    4 6 -4 0.26
    4 6 -4 0.13
    -4 6 4 0.17
    -4 6 4 0.28
    -3 -6 4 6.18
    3 -6 -4 6.36
    -3 -6 4 6.46
    3 -6 -4 6.47
    -3 -6 4 6.27
    -3 6 4 6.27
    3 6 -4 5.51
    3 6 -4 6.5
    3 6 -4 5.83
    3 6 -4 5.76
    -3 6 4 6.32
    -3 6 4 6.41
    -2 -6 4 101.76
    -2 -6 4 103.65
    2 -6 -4 102.84
    -2 -6 4 102.41
    2 6 -4 102.96
    2 6 -4 104.4
    -2 6 4 100.62
    -2 6 4 101.41
    2 6 -4 101.7
    2 6 -4 103.82
    -2 6 4 103.76
    -1 -6 4 8.55
    -1 -6 4 9.31
    -1 6 4 8.59
    1 6 -4 8.68
    1 6 -4 9.78
    1 6 -4 8.9
    -1 6 4 9.06
    -1 6 4 9.09
    0 -6 -4 0.03
    0 -6 4 0.03
    0 6 -4 0.07
    0 6 4 0.04
    0 6 4 -0.07
    0 6 -4 0.05
    0 6 -4 -0.03
    0 6 -4 -0.03
    0 6 4 -0.03
    0 6 -4 0
    -1 -6 -4 23.14
    -1 -6 -4 23.57
    1 -6 4 23.47
    -1 -6 -4 23.31
    1 6 4 23.25
    -1 6 -4 23.67
    -1 6 -4 22.76
    -1 6 -4 22.44
    -1 6 -4 23.16
    -1 6 -4 23.24
    1 6 4 23.27
    -1 6 -4 23
    1 6 4 23.03
    -2 -6 -4 1.97
    -2 -6 -4 1.91
    -2 -6 -4 1.99
    2 -6 4 2.13
    -2 6 -4 1.82
    2 6 4 1.82
    -2 6 -4 1.57
    2 6 4 1.44
    -2 6 -4 1.96
    2 6 4 1.58
    -2 6 -4 1.66
    -3 -6 -4 16.59
    -3 -6 -4 16.36
    -3 -6 -4 15.71
    3 -6 4 16.94
    -3 -6 -4 16.23
    -3 6 -4 16.43
    3 6 4 17.36
    -3 6 -4 17
    -3 6 -4 16.78
    3 6 4 16.66
    3 6 4 16.76
    -4 -6 -4 4.48
    -4 -6 -4 4.25
    4 -6 4 4.48
    -4 -6 -4 4.02
    -4 -6 -4 3.81
    4 6 4 3.97
    4 6 4 4.12
    -4 6 -4 4.33
    -4 6 -4 4.2
    4 6 4 3.96
    -4 6 -4 4.33
    -5 -6 -4 3.26
    -5 -6 -4 3.1
    -5 -6 -4 3.22
    5 -6 4 3.12
    -5 6 -4 3.22
    5 6 4 3.97
    -5 6 -4 3.1
    -5 6 -4 3.27
    5 6 4 3.69
    -6 -6 -4 29.95
    -6 -6 -4 30.04
    6 -6 4 30.53
    -6 6 -4 31.97
    6 6 4 28.7
    -6 6 -4 30.35
    6 6 4 30.78
    -6 6 -4 30.64
    -7 -6 -4 17.35
    -7 -6 -4 18.46
    7 -6 4 18.9
    7 6 4 17.77
    -7 6 -4 18.34
    7 6 4 17.3
    -7 6 -4 19.14
    -8 -6 -4 0.19
    -8 -6 -4 -0.02
    8 6 4 0.1
    -8 6 -4 -0.05
    -8 6 -4 -0.08
    -9 -6 -4 0.13
    -9 6 -4 0.21
    -9 6 -4 0.39
    -9 -7 4 -0.16
    9 -7 -4 0
    -9 7 4 -0.02
    9 7 -4 -0.15
    -9 7 4 -0.23
    -8 -7 4 1.08
    8 -7 -4 1.56
    8 7 -4 1.38
    8 7 -4 0.95
    -8 7 4 1.44
    -8 7 4 1.47
    7 -7 -4 -0.11
    -7 -7 4 0.01
    -7 7 4 0.42
    7 7 -4 -0.1
    -7 7 4 0.17
    7 7 -4 -0.03
    7 7 -4 0.41
    6 -7 -4 0.39
    -6 -7 4 0.24
    6 7 -4 0.31
    6 7 -4 0.17
    -6 7 4 0.31
    6 7 -4 0.07
    -6 7 4 0.34
    5 -7 -4 0.25
    -5 -7 4 0.28
    5 7 -4 0.26
    -5 7 4 0.12
    -5 7 4 0.29
    -5 7 4 0.39
    5 7 -4 0.33
    5 7 -4 0.26
    -4 -7 4 1.17
    4 -7 -4 1.42
    4 -7 -4 1.38
    -4 7 4 1.25
    4 7 -4 1.18
    4 7 -4 1
    4 7 -4 1.18
    -4 7 4 1.44
    -4 7 4 1.24
    3 -7 -4 0.06
    -3 -7 4 -0.03
    3 -7 -4 0.06
    -3 -7 4 0.12
    -3 7 4 0.12
    3 7 -4 0.08
    3 7 -4 -0.02
    -3 7 4 0.11
    3 7 -4 0.02
    -3 7 4 -0.03
    -2 -7 4 0.03
    2 -7 -4 0.14
    -2 -7 4 0.01
    2 -7 -4 0.05
    2 7 -4 0.03
    2 7 -4 0.03
    2 7 -4 0.04
    2 7 -4 0.02
    -2 7 4 0.13
    -2 7 4 0.1
    -2 7 4 -0.01
    -1 -7 4 3.34
    -1 7 4 2.89
    1 7 -4 3.27
    -1 7 4 2.73
    -1 7 4 3.12
    1 7 -4 3.2
    1 7 -4 2.83
    0 -7 4 -0.01
    0 7 -4 0
    0 7 -4 0
    0 7 4 0.06
    0 7 -4 0.09
    0 7 4 -0.02
    0 7 4 -0.08
    0 7 -4 0
    -1 -7 -4 6
    1 -7 4 6.72
    -1 7 -4 6.32
    -1 7 -4 6.19
    1 7 4 6.52
    1 7 4 6.41
    1 7 4 6.74
    -1 7 -4 6.47
    -1 7 -4 6.39
    -2 -7 -4 2.73
    2 -7 4 2.72
    -2 -7 -4 3.02
    -2 7 -4 2.93
    -2 7 -4 2.94
    2 7 4 2.89
    2 7 4 2.9
    2 7 4 2.64
    -2 7 -4 3.09
    -3 -7 -4 1.55
    3 -7 4 1.65
    3 7 4 1.52
    3 7 4 1.57
    3 7 4 1.4
    -3 7 -4 1.68
    -3 7 -4 1.58
    -4 -7 -4 0.06
    -4 -7 -4 0.12
    4 -7 4 -0.02
    -4 7 -4 0.03
    -4 7 -4 0
    4 7 4 0.15
    4 7 4 0
    4 7 4 0.09
    -5 -7 -4 1.78
    -5 -7 -4 1.25
    5 -7 4 1.5
    -5 7 -4 1.31
    5 7 4 1.22
    -5 7 -4 1.23
    5 7 4 1.61
    -5 7 -4 1.36
    -6 -7 -4 17.96
    6 -7 4 16.28
    -6 7 -4 16.96
    6 7 4 18.53
    -6 7 -4 18.31
    -6 7 -4 18.36
    6 7 4 18.53
    -6 7 -4 18.94
    7 -7 4 5.83
    -7 -7 -4 5.72
    -7 7 -4 5.77
    7 7 4 5.89
    -7 7 -4 6.53
    7 7 4 5.39
    -8 -7 -4 0.13
    -8 7 -4 0.15
    -8 7 -4 0
    8 7 4 0.06
    -9 -7 -4 1.69
    -9 7 -4 1.82
    9 -8 -4 1.39
    8 -8 -4 3.8
    -8 8 4 4.04
    -8 8 4 3.99
    8 8 -4 4.75
    8 8 -4 4.12
    7 -8 -4 0.57
    7 8 -4 0.76
    7 8 -4 0.85
    -7 8 4 0.58
    -7 8 4 0.65
    6 -8 -4 1.35
    6 8 -4 1.2
    6 8 -4 1.67
    -6 8 4 1.22
    -6 8 4 1.37
    5 -8 -4 5.48
    -5 8 4 5.18
    5 8 -4 5.61
    -5 8 4 5.33
    5 8 -4 4.44
    4 -8 -4 18.82
    -4 -8 4 19.47
    -4 8 4 18.77
    -4 8 4 18.59
    4 8 -4 17.91
    4 8 -4 18.27
    -4 8 4 18.79
    -3 -8 4 1.8
    3 -8 -4 1.17
    -3 8 4 1.07
    -3 8 4 1.28
    3 8 -4 1.04
    3 8 -4 1.08
    -3 8 4 1.31
    2 -8 -4 3.31
    -2 -8 4 3.02
    2 -8 -4 3.24
    -2 8 4 3.03
    2 8 -4 2.85
    2 8 -4 2.72
    -2 8 4 2.72
    -2 8 4 2.86
    1 -8 -4 2.03
    -1 -8 4 1.92
    1 -8 -4 1.87
    1 8 -4 2
    -1 8 4 1.71
    1 8 -4 2.04
    -1 8 4 1.9
    1 8 -4 2.13
    -1 8 4 2.2
    0 -8 4 0.61
    0 8 -4 0.53
    0 8 4 0.4
    0 8 4 0.6
    0 8 4 0.76
    0 8 -4 0.86
    0 8 -4 0.73
    0 8 -4 0.76
    1 -8 4 15.41
    1 8 4 15.55
    -1 8 -4 14.5
    -1 8 -4 15.43
    1 8 4 16.4
    -1 8 -4 14.93
    -1 8 -4 14.78
    1 8 4 15.15
    2 -8 4 0.11
    2 8 4 0.14
    -2 8 -4 0.09
    -2 8 -4 0.09
    2 8 4 0.21
    -2 8 -4 0.16
    2 8 4 0.18
    3 -8 4 12.56
    -3 -8 -4 12.39
    3 8 4 13.62
    -3 8 -4 12.51
    -3 8 -4 12.63
    3 8 4 12.63
    3 8 4 12.68
    -4 -8 -4 0.19
    4 -8 4 -0.03
    4 8 4 0.05
    -4 8 -4 0.07
    4 8 4 0.19
    -5 -8 -4 0.04
    -5 -8 -4 -0.04
    5 -8 4 0.19
    5 8 4 0.03
    -5 8 -4 -0.01
    -5 8 -4 -0.02
    5 8 4 -0.04
    6 -8 4 3.74
    -6 -8 -4 3.43
    -6 -8 -4 3.56
    6 8 4 3.95
    6 8 4 3.81
    -6 8 -4 3.56
    -7 -8 -4 1.35
    -7 -8 -4 1.28
    7 -8 4 0.99
    7 8 4 1.75
    7 8 4 1.63
    -7 8 -4 1.47
    -8 -8 -4 1.09
    -8 -8 -4 2.3
    -8 8 -4 1.42
    8 8 4 1.51
    8 9 -4 1.26
    8 9 -4 1.22
    -8 9 4 1.26
    7 9 -4 0.18
    -7 9 4 0.15
    7 9 -4 0.1
    6 9 -4 -0.07
    6 9 -4 -0.1
    -6 9 4 0.16
    -6 9 4 0.13
    -5 9 4 5.42
    5 9 -4 5.19
    -5 9 4 5.53
    5 9 -4 5.75
    -4 9 4 18.06
    4 9 -4 18.12
    4 9 -4 17.5
    -4 9 4 18.17
    -3 -9 4 29.27
    -3 9 4 30.31
    3 9 -4 29.07
    -3 9 4 29.51
    -3 9 4 30.89
    3 9 -4 31
    -2 -9 4 0.05
    2 9 -4 0.12
    -2 9 4 0.16
    -2 9 4 0.12
    2 9 -4 0.43
    -2 9 4 0.1
    -1 -9 4 6.93
    -1 9 4 7.66
    -1 9 4 6.94
    1 9 -4 6.92
    1 9 -4 7.12
    -1 9 4 6.69
    0 -9 4 5.85
    0 9 -4 6.18
    0 9 -4 5.68
    0 9 4 6.02
    0 9 4 5.85
    0 9 -4 5.85
    0 9 -4 5.62
    0 9 4 6.07
    1 -9 4 6.44
    1 9 4 6.27
    -1 9 -4 5.75
    -1 9 -4 6.57
    1 9 4 6.64
    1 9 4 6.03
    -1 9 -4 6.29
    -1 9 -4 6.64
    2 -9 4 0.44
    -2 9 -4 0.6
    -2 9 -4 0.65
    2 9 4 0.59
    -2 9 -4 0.61
    2 9 4 0.46
    -2 9 -4 0.62
    2 9 4 0.69
    3 -9 4 5.18
    3 9 4 5.59
    3 9 4 5.8
    3 9 4 5.69
    -3 9 -4 5.54
    4 -9 4 3.16
    4 9 4 3.17
    4 9 4 2.31
    5 -9 4 3.18
    -5 9 -4 2.72
    5 9 4 2.44
    5 9 4 2.84
    6 -9 4 0.11
    6 9 4 -0.01
    -6 9 -4 0.11
    6 9 4 0.14
    7 9 4 0.2
    7 9 4 0
    -7 9 -4 0.15
    8 9 4 1.34
    -8 9 -4 0.57
    -8 9 -4 0.7
    7 10 -4 0.14
    7 10 -4 0.01
    -7 10 4 0.02
    6 10 -4 0.27
    -6 10 4 0.63
    6 10 -4 0.13
    -5 10 4 0.21
    5 10 -4 0.28
    5 10 -4 0.16
    4 10 -4 1.16
    -4 10 4 1.07
    4 10 -4 1.23
    -4 10 4 1.16
    3 10 -4 0.26
    -3 10 4 0
    3 10 -4 0.06
    -3 10 4 0.17
    -2 -10 4 1.56
    2 10 -4 1.35
    -2 10 4 1.52
    -2 10 4 1.19
    -2 10 4 1.68
    2 10 -4 1.37
    -1 -10 4 0.62
    -1 10 4 0.52
    1 10 -4 0.11
    -1 10 4 0.54
    1 10 -4 0.56
    -1 10 4 0.49
    0 -10 4 0.23
    0 10 -4 0.39
    0 10 4 0.11
    0 10 -4 0.12
    0 10 4 0.2
    0 10 -4 0.04
    0 10 4 0.11
    1 -10 4 0.47
    -1 10 -4 0.47
    -1 10 -4 0.61
    -1 10 -4 0.6
    1 10 4 0.48
    1 10 4 0.43
    1 10 4 0.51
    -1 10 -4 0.47
    2 -10 4 7.76
    2 10 4 8.67
    -2 10 -4 7.27
    -2 10 -4 8.05
    -2 10 -4 7.91
    2 10 4 7.82
    -2 10 -4 7.87
    2 10 4 8.06
    3 -10 4 0.82
    -3 10 -4 1
    3 10 4 0.72
    3 10 4 1.04
    3 10 4 1
    4 -10 4 0.39
    4 10 4 0.49
    4 10 4 0.58
    5 -10 4 0.64
    5 10 4 0.11
    5 10 4 0.23
    6 -10 4 0.15
    6 10 4 -0.03
    6 10 4 0.07
    7 10 4 0.08
    7 10 4 0.13
    7 11 -4 0.25
    7 11 -4 0.03
    -7 11 4 -0.03
    6 11 -4 4.53
    -6 11 4 4.44
    6 11 -4 3.65
    -5 11 4 2.12
    5 11 -4 3.43
    5 11 -4 2.37
    4 11 -4 3.55
    4 11 -4 3.73
    -4 11 4 3.43
    -3 11 4 1.5
    3 11 -4 1.37
    3 11 -4 0.97
    -3 11 4 0.96
    2 11 -4 0.73
    -2 11 4 0.82
    2 11 -4 1.29
    -2 11 4 0.83
    -1 -11 4 13.3
    -1 11 4 12.42
    1 11 -4 12.22
    -1 11 4 12.7
    1 11 -4 12.41
    0 -11 4 0.66
    0 11 4 0.42
    0 11 -4 0.46
    0 11 4 0.17
    0 11 -4 0.4
    1 -11 4 3.37
    1 11 4 2.85
    -1 11 -4 3.1
    1 11 4 3.18
    1 11 4 2.88
    -1 11 -4 3.21
    2 -11 4 59.65
    -2 11 -4 59.41
    2 11 4 60.44
    2 11 4 60.5
    2 11 4 60.01
    -2 11 -4 60.6
    3 -11 4 8.03
    3 11 4 7.12
    3 11 4 6.9
    4 -11 4 0.25
    4 11 4 0.84
    4 11 4 0.43
    5 -11 4 -0.09
    5 11 4 0.19
    5 11 4 0.01
    6 -11 4 2.15
    6 11 4 2.54
    6 11 4 3.1
    7 11 4 2.38
    7 11 4 2.56
    6 12 -4 0.34
    6 12 -4 0.05
    5 12 -4 3.33
    -5 12 4 3.78
    5 12 -4 4.4
    -4 12 4 -0.14
    4 12 -4 0.02
    4 12 -4 -0.04
    3 12 -4 5.96
    -3 12 4 5.41
    3 12 -4 4.9
    -2 12 4 34.7
    2 12 -4 35.79
    -2 12 4 37.1
    2 12 -4 34.84
    -1 12 4 5.58
    -1 12 4 6.16
    1 12 -4 6.17
    1 12 -4 6.15
    0 -12 4 0.85
    0 12 4 0.55
    0 12 4 0.48
    0 12 -4 0.93
    0 12 -4 0.61
    1 -12 4 14.03
    -1 12 -4 14.68
    1 12 4 13.93
    1 12 4 14.72
    2 -12 4 10.02
    -2 12 -4 10.01
    2 12 4 10.05
    2 12 4 9.79
    3 -12 4 21.94
    3 12 4 19.39
    3 12 4 19.5
    4 -12 4 2.04
    4 12 4 1.56
    4 12 4 2.22
    5 -12 4 1.63
    5 12 4 1.33
    5 12 4 0.78
    6 -12 4 3.81
    6 12 4 3.51
    6 12 4 3.44
    5 13 -4 0.35
    5 13 -4 0.24
    4 13 -4 0.11
    4 13 -4 -0.07
    -4 13 4 0.01
    3 13 -4 1.66
    -3 13 4 1.44
    3 13 -4 1.68
    2 13 -4 0.11
    2 13 -4 -0.08
    -2 13 4 0.06
    -1 13 4 1.47
    -1 13 4 0.88
    1 13 -4 1.04
    1 13 -4 1.18
    0 13 4 -0.08
    0 13 4 0.29
    0 13 -4 0.1
    0 13 -4 0.05
    1 -13 4 -0.04
    -1 13 -4 0.16
    1 13 4 0.12
    1 13 4 -0.1
    2 -13 4 2.25
    2 13 4 2.8
    2 13 4 2.57
    -2 13 -4 2.71
    3 -13 4 0.2
    3 13 4 0.44
    3 13 4 0.13
    4 -13 4 1.69
    4 13 4 2.16
    4 13 4 1.57
    5 -13 4 0.57
    5 13 4 0.24
    5 13 4 0.13
    -3 14 4 0.22
    3 14 -4 -0.08
    3 14 -4 -0.02
    2 14 -4 6.48
    -2 14 4 7.26
    2 14 -4 7.05
    -1 14 4 8.02
    1 14 -4 9.1
    1 14 -4 8.87
    -1 14 4 8.95
    0 14 -4 0.06
    0 14 4 -0.06
    0 14 4 0.1
    1 14 4 4.68
    -1 14 -4 4.35
    1 14 4 4.95
    2 -14 4 0.29
    2 14 4 0.5
    2 14 4 1.17
    3 -14 4 0.4
    3 14 4 0.51
    3 14 4 0.34
    -10 0 5 -0.01
    10 0 -5 -0.03
    -10 0 5 0.12
    9 0 -5 4.16
    -9 0 5 3.65
    -9 0 5 3.45
    -8 0 5 0.01
    8 0 -5 -0.05
    -8 0 5 0.14
    -7 0 5 0.35
    -7 0 5 0.14
    7 0 -5 -0.01
    -6 0 5 0.02
    -6 0 5 0.06
    6 0 -5 -0.02
    -6 0 5 0.06
    6 0 -5 -0.01
    -5 0 5 0.22
    -5 0 5 0.01
    5 0 -5 0.28
    5 0 -5 0.27
    5 0 -5 0.15
    5 0 -5 0.13
    -5 0 5 0.27
    5 0 -5 0.35
    -4 0 5 -0.01
    -4 0 5 0.02
    -4 0 5 -0.04
    4 0 -5 -0.03
    4 0 -5 0.06
    4 0 -5 -0.07
    4 0 -5 0.02
    4 0 -5 0.03
    4 0 -5 -0.1
    -3 0 5 24.24
    -3 0 5 24.3
    3 0 -5 23.85
    3 0 -5 24.46
    -3 0 5 24.65
    3 0 -5 24.79
    3 0 -5 23.69
    2 0 -5 0.38
    -2 0 5 -0.09
    -2 0 5 0.01
    -2 0 5 0.06
    2 0 -5 -0.05
    2 0 -5 0.01
    2 0 -5 0.06
    2 0 -5 -0.03
    -1 0 5 47.21
    1 0 -5 44.67
    1 0 -5 47.45
    -1 0 5 46.01
    1 0 -5 45.34
    -1 0 5 46.29
    0 0 5 -0.02
    0 0 -5 0.02
    0 0 5 -0.08
    0 0 -5 -0.02
    0 0 -5 -0.07
    0 0 -5 -0.04
    0 0 5 0.04
    0 0 5 0.05
    1 0 5 -0.02
    1 0 5 0
    -1 0 -5 0.03
    -1 0 -5 -0.03
    1 0 5 0.12
    -1 0 -5 0.05
    -1 0 -5 0.02
    1 0 5 0
    -2 0 -5 0.03
    -2 0 -5 0.07
    2 0 5 0.02
    2 0 5 -0.01
    -2 0 -5 0.07
    2 0 5 -0.02
    2 0 5 0.04
    2 0 5 0.02
    -3 0 -5 42.89
    3 0 5 41.46
    3 0 5 41.77
    3 0 5 42.27
    -3 0 -5 42.83
    -3 0 -5 42.09
    3 0 5 43.55
    -3 0 -5 42.24
    3 0 5 41.81
    -3 0 -5 43.57
    4 0 5 -0.02
    4 0 5 0.04
    -4 0 -5 0.02
    -4 0 -5 0.1
    4 0 5 0.14
    -4 0 -5 0.06
    4 0 5 0.04
    4 0 5 -0.01
    -5 0 -5 1.62
    -5 0 -5 2.09
    5 0 5 2.13
    5 0 5 2.15
    -5 0 -5 1.96
    5 0 5 1.88
    -6 0 -5 0.05
    -6 0 -5 0.09
    6 0 5 0.01
    -7 0 -5 0
    -7 0 -5 0.06
    -7 0 -5 0.24
    7 0 5 -0.04
    -8 0 -5 0.11
    8 0 5 0.19
    -8 0 -5 -0.08
    -9 0 -5 1.62
    9 0 5 1.44
    -9 0 -5 1.88
    -10 0 -5 -0.04
    -10 0 -5 0.06
    10 -1 -5 3.16
    -10 -1 5 4.1
    -10 -1 5 3.58
    10 1 -5 2.94
    -10 1 5 3.57
    -10 1 5 3.44
    9 -1 -5 0.73
    -9 -1 5 0.63
    -9 -1 5 0.73
    9 1 -5 0.79
    -9 1 5 0.29
    -9 1 5 0.7
    -8 -1 5 1.3
    -8 -1 5 1.15
    8 -1 -5 1.28
    8 1 -5 1.77
    -8 1 5 1.46
    -8 1 5 1.47
    -7 -1 5 -0.16
    7 -1 -5 -0.07
    -7 -1 5 0.21
    7 1 -5 -0.13
    -7 1 5 -0.17
    7 1 -5 0.17
    -7 1 5 0
    -7 1 5 -0.05
    -6 -1 5 0.29
    6 -1 -5 -0.07
    -6 -1 5 0.04
    -6 -1 5 0.24
    6 -1 -5 0.12
    6 -1 -5 0.32
    6 -1 -5 0.16
    -6 1 5 0.13
    -6 1 5 0.15
    6 1 -5 0.33
    6 1 -5 0.14
    -6 1 5 0.15
    6 1 -5 0.23
    5 -1 -5 2.65
    5 -1 -5 2.77
    -5 -1 5 2.63
    -5 -1 5 2.53
    5 -1 -5 2.4
    5 -1 -5 2.23
    5 -1 -5 2.64
    -5 -1 5 2.25
    5 1 -5 2.55
    -5 1 5 2.52
    5 1 -5 2.63
    5 1 -5 2.41
    5 1 -5 2.41
    -5 1 5 2.16
    -5 1 5 2.73
    4 -1 -5 29.61
    -4 -1 5 29.27
    -4 -1 5 29.34
    -4 -1 5 30.02
    4 -1 -5 31.11
    4 -1 -5 29.95
    4 -1 -5 29.98
    4 -1 -5 28.33
    4 1 -5 29.24
    -4 1 5 29.62
    4 1 -5 29.58
    -4 1 5 28.59
    -4 1 5 30.66
    4 1 -5 31.16
    4 1 -5 29.71
    4 1 -5 30.67
    3 -1 -5 13.82
    -3 -1 5 13.46
    3 -1 -5 13.01
    3 -1 -5 13.9
    3 -1 -5 13.63
    3 -1 -5 14.44
    -3 -1 5 14.11
    -3 -1 5 13.16
    -3 1 5 12.71
    3 1 -5 13.69
    3 1 -5 12.89
    3 1 -5 13.45
    3 1 -5 13.81
    -3 1 5 13.38
    -3 1 5 12.93
    -2 -1 5 10.22
    2 -1 -5 9.77
    2 -1 -5 10.25
    2 -1 -5 10.4
    -2 -1 5 9.88
    2 -1 -5 9.71
    2 -1 -5 9.93
    -2 -1 5 9.55
    -2 1 5 9.33
    -2 1 5 9.56
    2 1 -5 9.52
    2 1 -5 10.44
    2 1 -5 10.43
    -2 1 5 9.92
    -1 -1 5 145.42
    -1 -1 5 145.91
    1 -1 -5 146.86
    1 -1 -5 147.34
    -1 -1 5 145.19
    1 -1 -5 151.13
    -1 1 5 143.84
    -1 1 5 145.05
    1 1 -5 147.98
    1 1 -5 145.85
    -1 1 5 145.15
    1 1 -5 141.08
    0 -1 -5 34.59
    0 -1 5 32.76
    0 -1 -5 33.54
    0 -1 -5 34.12
    0 -1 -5 32.2
    0 -1 5 33.61
    0 -1 5 32.77
    0 1 -5 33.62
    0 1 5 33.66
    0 1 -5 33.8
    0 1 -5 33.91
    0 1 5 33.78
    0 1 5 32.64
    0 1 -5 32.63
    -1 -1 -5 4.97
    -1 -1 -5 4.48
    -1 -1 -5 4.39
    1 -1 5 4.43
    -1 -1 -5 4.61
    1 -1 5 4.68
    1 -1 5 4.47
    1 -1 5 4.46
    1 -1 5 4.57
    1 1 5 4.86
    -1 1 -5 5.14
    -1 1 -5 4.61
    1 1 5 4.68
    -1 1 -5 4.41
    1 1 5 4.68
    1 1 5 4.73
    -2 -1 -5 14.33
    -2 -1 -5 14.62
    2 -1 5 14.48
    2 -1 5 13.56
    -2 -1 -5 14.43
    2 -1 5 14.52
    2 -1 5 14.31
    2 -1 5 14.37
    -2 1 -5 15.13
    -2 1 -5 14.35
    2 1 5 13.85
    2 1 5 11.71
    2 1 5 14.17
    2 1 5 13.88
    2 1 5 13.9
    -2 1 -5 14.15
    3 -1 5 152.82
    -3 -1 -5 152.46
    3 -1 5 152.45
    3 -1 5 152.11
    3 -1 5 149.6
    3 -1 5 154.19
    -3 -1 -5 154.3
    -3 -1 -5 152.72
    -3 -1 -5 152.46
    -3 -1 -5 151.69
    3 1 5 153.1
    -3 1 -5 152.24
    3 1 5 149.4
    -3 1 -5 155.58
    -3 1 -5 154.8
    3 1 5 151.16
    3 1 5 148.53
    -3 1 -5 156.42
    3 1 5 151.76
    -3 1 -5 151.74
    -4 -1 -5 14.95
    -4 -1 -5 15.24
    4 -1 5 14.14
    4 -1 5 15.03
    -4 -1 -5 14.66
    4 -1 5 15.59
    4 -1 5 14.56
    4 1 5 14.16
    -4 1 -5 14.54
    4 1 5 14.45
    4 1 5 14.35
    -4 1 -5 15.17
    4 1 5 15.22
    -4 1 -5 14.88
    4 1 5 15.43
    5 -1 5 27.55
    -5 -1 -5 27.37
    -5 -1 -5 27.69
    -5 -1 -5 28.21
    5 -1 5 28.9
    5 -1 5 28.65
    -5 1 -5 27.39
    5 1 5 26.76
    5 1 5 27.29
    5 1 5 27.26
    -5 1 -5 29.18
    5 1 5 27.73
    -5 1 -5 29.19
    5 1 5 28.7
    -6 -1 -5 -0.07
    6 -1 5 0.04
    -6 -1 -5 0.31
    -6 -1 -5 0.01
    6 -1 5 0.27
    6 1 5 0.09
    -6 1 -5 0.2
    6 1 5 0.15
    -6 1 -5 -0.03
    -7 -1 -5 1.88
    -7 -1 -5 2.48
    7 -1 5 2.09
    -7 1 -5 2.44
    -7 1 -5 2.04
    -7 1 -5 1.83
    7 1 5 2.53
    -8 -1 -5 4.16
    -8 -1 -5 4.39
    8 1 5 4.77
    -8 1 -5 3.55
    -8 1 -5 4.81
    -9 -1 -5 -0.08
    -9 -1 -5 0.27
    9 1 5 -0.01
    -9 1 -5 0.04
    -9 1 -5 -0.02
    -10 -1 -5 -0.18
    -10 -1 -5 -0.11
    -10 1 -5 0.11
    -10 1 -5 0.12
    -10 -2 5 2.68
    -10 -2 5 2.12
    10 -2 -5 2.17
    10 2 -5 3.04
    -10 2 5 2.73
    -10 2 5 3.37
    9 -2 -5 2.22
    -9 -2 5 1.46
    -9 -2 5 2.08
    9 2 -5 1.76
    -9 2 5 1.51
    -9 2 5 1.45
    -8 -2 5 1.07
    8 -2 -5 0.95
    8 -2 -5 1.67
    -8 -2 5 1.42
    8 2 -5 1.02
    -8 2 5 0.68
    -8 2 5 1.27
    -7 -2 5 3.26
    7 -2 -5 3.28
    7 -2 -5 4.06
    -7 -2 5 3.79
    -7 2 5 3.57
    7 2 -5 4.73
    -7 2 5 3.95
    7 2 -5 3.62
    -7 2 5 3.64
    6 -2 -5 3.89
    -6 -2 5 3.14
    -6 -2 5 3.54
    6 -2 -5 3.65
    6 -2 -5 3.6
    -6 2 5 3.5
    6 2 -5 3.65
    6 2 -5 4.12
    -6 2 5 3.76
    -6 2 5 3.39
    6 2 -5 3.69
    -5 -2 5 26.4
    5 -2 -5 27.18
    5 -2 -5 26.82
    -5 -2 5 26.48
    -5 -2 5 26.73
    5 -2 -5 27.14
    5 -2 -5 26.94
    5 2 -5 27.46
    -5 2 5 26.91
    5 2 -5 27.03
    -5 2 5 26.4
    5 2 -5 26.91
    -5 2 5 26.18
    5 2 -5 27
    4 -2 -5 19.16
    4 -2 -5 19.13
    4 -2 -5 19.32
    -4 -2 5 17.91
    4 -2 -5 19.06
    -4 -2 5 18.71
    4 -2 -5 18.18
    -4 -2 5 17.75
    -4 2 5 18.8
    4 2 -5 18.44
    4 2 -5 17.26
    -4 2 5 18.99
    -4 2 5 16.8
    4 2 -5 18.65
    4 2 -5 18.56
    4 2 -5 19.12
    -3 -2 5 1.44
    3 -2 -5 1.54
    3 -2 -5 1.64
    -3 -2 5 1.4
    3 -2 -5 1.43
    3 -2 -5 1.63
    -3 -2 5 1.8
    3 -2 -5 1.28
    -3 2 5 1.42
    3 2 -5 1.64
    3 2 -5 1.51
    3 2 -5 1.32
    -3 2 5 1.49
    -3 2 5 1.48
    3 2 -5 1.48
    2 -2 -5 1.03
    -2 -2 5 0.77
    -2 -2 5 1.12
    2 -2 -5 0.96
    2 -2 -5 0.89
    2 -2 -5 1.08
    2 -2 -5 1.04
    -2 -2 5 0.85
    2 2 -5 0.86
    -2 2 5 0.85
    -2 2 5 0.86
    -2 2 5 1.41
    -2 2 5 1.03
    2 2 -5 0.84
    2 2 -5 1.04
    2 2 -5 1.28
    -1 -2 5 2.38
    -1 -2 5 2.38
    1 -2 -5 2.64
    1 -2 -5 2.55
    1 -2 -5 2.54
    -1 -2 5 2.72
    1 -2 -5 2.35
    -1 2 5 2.58
    -1 2 5 2.69
    1 2 -5 2.75
    1 2 -5 1.96
    1 2 -5 2.49
    -1 2 5 2.48
    -1 2 5 2.57
    0 -2 -5 66.47
    0 -2 -5 67.59
    0 -2 5 67.24
    0 -2 -5 67.72
    0 -2 5 69.27
    0 -2 5 66.83
    0 2 5 67.66
    0 2 -5 67.74
    0 2 -5 65.84
    0 2 5 69.25
    0 2 5 68.66
    0 2 -5 65.78
    1 -2 5 9.72
    -1 -2 -5 10.1
    -1 -2 -5 9.67
    1 -2 5 9.37
    -1 -2 -5 9.27
    1 -2 5 9.74
    1 2 5 9.54
    -1 2 -5 9.47
    1 2 5 8.98
    -1 2 -5 9.35
    -1 2 -5 9.11
    1 2 5 9.54
    1 2 5 9.59
    2 -2 5 0.06
    -2 -2 -5 0
    2 -2 5 0.06
    -2 -2 -5 0.13
    2 -2 5 -0.06
    2 -2 5 0.01
    -2 -2 -5 -0.01
    2 2 5 0
    -2 2 -5 0.03
    2 2 5 0.12
    -2 2 -5 0.05
    2 2 5 -0.01
    -2 2 -5 0
    2 2 5 0
    2 2 5 0.03
    3 -2 5 9.3
    -3 -2 -5 9.37
    -3 -2 -5 9.57
    -3 -2 -5 8.97
    -3 -2 -5 9.13
    -3 -2 -5 8.92
    3 -2 5 8.95
    3 2 5 8.88
    -3 2 -5 9.44
    3 2 5 9.36
    3 2 5 10.14
    -3 2 -5 9.25
    3 2 5 9.41
    3 2 5 9.1
    -3 2 -5 9.36
    -3 2 -5 9.71
    -3 2 -5 9.45
    4 -2 5 3.77
    -4 -2 -5 4.05
    4 -2 5 3.77
    -4 -2 -5 3.3
    -4 -2 -5 3.54
    -4 2 -5 4.04
    -4 2 -5 4.23
    4 2 5 3.78
    4 2 5 4.43
    -4 2 -5 3.91
    4 2 5 4.09
    -5 -2 -5 7.59
    -5 -2 -5 7.05
    -5 -2 -5 7.62
    5 -2 5 7.43
    5 2 5 7.57
    5 2 5 7.62
    -5 2 -5 7.28
    5 2 5 6.89
    -5 2 -5 7.82
    -5 2 -5 7.59
    -6 -2 -5 0.37
    6 -2 5 0.47
    -6 -2 -5 0.47
    -6 -2 -5 0.59
    6 2 5 0.31
    -6 2 -5 0.47
    -6 2 -5 0.53
    6 2 5 0.48
    -7 -2 -5 0.34
    -7 -2 -5 0.41
    7 2 5 0.38
    7 2 5 0.3
    -7 2 -5 0.44
    -7 2 -5 0.51
    -8 -2 -5 0
    -8 -2 -5 0.05
    8 2 5 0.03
    -8 2 -5 0.12
    -8 2 -5 -0.13
    -9 -2 -5 1.44
    -9 -2 -5 1.23
    -9 2 -5 1.06
    -9 2 -5 1.41
    9 2 5 1.34
    -10 -2 -5 0.31
    -10 -2 -5 0.01
    -10 2 -5 0.04
    -10 2 -5 -0.07
    -10 -3 5 0.22
    10 -3 -5 0.2
    -10 -3 5 -0.16
    -10 3 5 0.09
    10 3 -5 -0.04
    -10 3 5 0.13
    -9 -3 5 8.53
    -9 -3 5 8.03
    9 -3 -5 7.79
    9 3 -5 9.56
    -9 3 5 9.27
    -9 3 5 9
    8 -3 -5 49.89
    -8 -3 5 53.78
    -8 -3 5 50.81
    -8 3 5 50.59
    -8 3 5 50.08
    8 3 -5 51.53
    8 3 -5 53.75
    -7 -3 5 10.92
    7 -3 -5 10.54
    -7 -3 5 11.53
    -7 3 5 11.23
    -7 3 5 10.65
    -7 3 5 11.19
    7 3 -5 11.8
    7 3 -5 11.89
    6 -3 -5 2.66
    -6 -3 5 2.43
    -6 -3 5 2.64
    6 -3 -5 2.83
    6 -3 -5 2.74
    6 3 -5 1.98
    6 3 -5 2.52
    6 3 -5 2.49
    -6 3 5 2.9
    -6 3 5 2.67
    -6 3 5 2.46
    5 -3 -5 35.46
    -5 -3 5 35.07
    -5 -3 5 35.98
    -5 -3 5 37.23
    5 -3 -5 36.31
    5 -3 -5 36.03
    -5 3 5 34.7
    5 3 -5 33.83
    5 3 -5 36.77
    -5 3 5 35.06
    -5 3 5 35.31
    5 3 -5 33.73
    5 3 -5 35.38
    -4 -3 5 1.79
    -4 -3 5 1.88
    4 -3 -5 1.8
    -4 -3 5 2.34
    4 -3 -5 1.82
    4 -3 -5 1.96
    -4 -3 5 1.61
    4 -3 -5 1.93
    -4 3 5 1.83
    4 3 -5 1.45
    4 3 -5 1.57
    4 3 -5 2.11
    4 3 -5 2.15
    4 3 -5 1.89
    -4 3 5 1.55
    -4 3 5 1.64
    3 -3 -5 16.55
    -3 -3 5 15.61
    -3 -3 5 16.89
    3 -3 -5 16.89
    -3 -3 5 17.28
    3 -3 -5 16.29
    3 -3 -5 16.66
    3 3 -5 15.67
    -3 3 5 17.18
    3 3 -5 16.44
    -3 3 5 16.45
    -3 3 5 16.59
    3 3 -5 16.87
    3 3 -5 16.58
    -3 3 5 16.97
    -2 -3 5 6.69
    2 -3 -5 7.05
    -2 -3 5 7.19
    -2 -3 5 7.22
    2 -3 -5 7.67
    2 -3 -5 6.89
    2 -3 -5 6.98
    2 3 -5 7.3
    -2 3 5 7.32
    -2 3 5 7.57
    -2 3 5 7.48
    2 3 -5 6.76
    2 3 -5 7.04
    -2 3 5 7.31
    2 3 -5 7.63
    -1 -3 5 0.26
    1 -3 -5 0.06
    -1 -3 5 0.28
    1 -3 -5 0.43
    1 -3 -5 0.21
    -1 -3 5 0.28
    1 3 -5 0.43
    -1 3 5 0.17
    -1 3 5 0.22
    -1 3 5 0.16
    -1 3 5 0.18
    1 3 -5 0.19
    1 3 -5 0.2
    1 3 -5 0.24
    0 -3 -5 36.71
    0 -3 5 36.26
    0 -3 -5 36.84
    0 -3 -5 37.28
    0 -3 5 31.08
    0 -3 5 37.68
    0 3 -5 37.3
    0 3 -5 37.37
    0 3 5 36.91
    0 3 5 36.93
    0 3 -5 36.55
    0 3 5 35.92
    0 3 5 36.39
    -1 -3 -5 15.02
    1 -3 5 14.68
    -1 -3 -5 14.4
    1 -3 5 13.51
    -1 -3 -5 14.55
    -1 3 -5 14.88
    1 3 5 14.7
    -1 3 -5 14.88
    1 3 5 14.03
    1 3 5 14.63
    1 3 5 13.96
    -1 3 -5 14.33
    2 -3 5 5.72
    -2 -3 -5 5.74
    -2 -3 -5 6.44
    -2 -3 -5 6.07
    -2 3 -5 6.3
    2 3 5 5.61
    2 3 5 6.38
    -2 3 -5 6.09
    2 3 5 5.93
    -2 3 -5 5.84
    2 3 5 5.71
    -3 -3 -5 4.3
    -3 -3 -5 3.48
    -3 -3 -5 3.62
    -3 -3 -5 4
    -3 -3 -5 4.08
    3 -3 5 3.84
    3 -3 5 3.7
    3 3 5 3.82
    3 3 5 3.62
    -3 3 -5 3.82
    -3 3 -5 4.08
    -3 3 -5 3.71
    3 3 5 4.43
    3 3 5 4.07
    -3 3 -5 3.91
    4 -3 5 0.88
    -4 -3 -5 0.8
    -4 -3 -5 1.08
    -4 -3 -5 1.14
    -4 -3 -5 1.22
    -4 3 -5 1.19
    -4 3 -5 1.1
    -4 3 -5 0.99
    4 3 5 0.95
    4 3 5 0.79
    -4 3 -5 0.96
    4 3 5 1
    -5 -3 -5 0.14
    5 -3 5 0.25
    -5 -3 -5 0.23
    -5 -3 -5 0.11
    -5 -3 -5 0.13
    5 3 5 0.37
    -5 3 -5 0.14
    -5 3 -5 0.36
    -5 3 -5 0.18
    5 3 5 0.18
    -6 -3 -5 0.05
    6 -3 5 0.21
    -6 -3 -5 0.07
    6 3 5 -0.01
    -6 3 -5 0.09
    -6 3 -5 0.16
    6 3 5 -0.02
    7 -3 5 0.03
    -7 -3 -5 0.08
    -7 -3 -5 0.06
    -7 3 -5 0.16
    -7 3 -5 0.01
    7 3 5 0.42
    -8 -3 -5 0.22
    -8 -3 -5 0.16
    8 3 5 0.26
    -8 3 -5 0.1
    -8 3 -5 0.52
    -9 -3 -5 1.22
    -9 -3 -5 1.7
    9 3 5 1.42
    -9 3 -5 1.1
    -9 3 -5 0.97
    -10 -3 -5 0.21
    -10 -3 -5 0.66
    -10 3 -5 0.23
    -10 3 -5 0.43
    10 -4 -5 0.27
    -10 -4 5 0.7
    -10 -4 5 0.08
    -10 4 5 0.79
    10 4 -5 0.63
    -10 4 5 0.99
    9 -4 -5 1.9
    -9 -4 5 2.21
    -9 -4 5 2.13
    9 4 -5 1.66
    -9 4 5 2.28
    -9 4 5 1.71
    -8 -4 5 3.4
    -8 -4 5 2.19
    8 -4 -5 3.42
    8 4 -5 3.44
    -8 4 5 2.63
    8 4 -5 2.42
    -8 4 5 2.55
    7 -4 -5 0.71
    -7 -4 5 0.75
    -7 -4 5 0.85
    7 4 -5 0.81
    7 4 -5 1.16
    -7 4 5 0.53
    7 4 -5 0.94
    -7 4 5 0.91
    -7 4 5 1.17
    6 -4 -5 1.42
    -6 -4 5 1.43
    -6 -4 5 1.46
    6 -4 -5 0.84
    6 4 -5 1.27
    -6 4 5 1.12
    -6 4 5 1.33
    6 4 -5 1.22
    6 4 -5 1.06
    -6 4 5 1.12
    -5 -4 5 -0.03
    5 -4 -5 0.25
    5 -4 -5 0.26
    -5 -4 5 0.09
    5 4 -5 0.3
    -5 4 5 0.26
    5 4 -5 0.29
    -5 4 5 -0.05
    -5 4 5 0.25
    5 4 -5 0.13
    4 -4 -5 16.59
    -4 -4 5 14.95
    -4 -4 5 15.53
    -4 -4 5 15.17
    4 -4 -5 15.22
    -4 4 5 15.17
    -4 4 5 15.69
    4 4 -5 16.36
    4 4 -5 16.08
    -4 4 5 15.78
    4 4 -5 15.75
    4 4 -5 15.46
    4 4 -5 15.58
    -3 -4 5 14.78
    -3 -4 5 15.33
    -3 -4 5 15.58
    3 -4 -5 14.62
    3 -4 -5 14.88
    -3 -4 5 15.98
    3 4 -5 15.53
    -3 4 5 14.04
    3 4 -5 15.25
    3 4 -5 15.11
    -3 4 5 14.62
    -3 4 5 15.03
    3 4 -5 15.36
    -2 -4 5 38.05
    -2 -4 5 37.85
    2 -4 -5 38.38
    2 -4 -5 37.54
    -2 -4 5 39.43
    -2 -4 5 38.58
    2 4 -5 37.24
    -2 4 5 40.31
    2 4 -5 38.67
    -2 4 5 37.23
    -2 4 5 38.6
    2 4 -5 36.85
    -2 4 5 38.95
    2 4 -5 37.56
    -1 -4 5 13.84
    -1 -4 5 13.22
    1 -4 -5 14.08
    1 -4 -5 14.28
    1 -4 -5 13.81
    -1 -4 5 13.58
    -1 -4 5 14.6
    1 4 -5 13.24
    1 4 -5 13.68
    1 4 -5 13.96
    -1 4 5 15.02
    -1 4 5 13.64
    -1 4 5 14.18
    1 4 -5 13.88
    -1 4 5 13.95
    0 -4 -5 7.58
    0 -4 5 8.08
    0 -4 -5 7.76
    0 -4 -5 7.66
    0 -4 5 8.78
    0 4 -5 7.49
    0 4 5 7.62
    0 4 -5 7.56
    0 4 5 7.44
    0 4 5 8.39
    0 4 -5 7.96
    0 4 5 7.93
    -1 -4 -5 46.05
    1 -4 5 45.15
    -1 -4 -5 45.97
    -1 -4 -5 45.26
    1 -4 5 46.18
    -1 4 -5 45.87
    1 4 5 45.92
    -1 4 -5 47.63
    1 4 5 45.36
    1 4 5 46.89
    -1 4 -5 45.8
    -1 4 -5 45.95
    2 -4 5 48.58
    -2 -4 -5 50.88
    -2 -4 -5 49.57
    -2 -4 -5 51.26
    -2 4 -5 50.03
    2 4 5 50.33
    2 4 5 51.04
    -2 4 -5 50.12
    -2 4 -5 50.97
    2 4 5 51.04
    -2 4 -5 50.68
    -3 -4 -5 2.39
    3 -4 5 2.2
    -3 -4 -5 2.3
    -3 -4 -5 2.28
    -3 -4 -5 2.05
    -3 -4 -5 2.16
    3 4 5 2.49
    3 4 5 2.14
    -3 4 -5 2.24
    -3 4 -5 2.37
    -3 4 -5 2.56
    -3 4 -5 2.47
    3 4 5 2.52
    -4 -4 -5 71.61
    4 -4 5 71.58
    -4 -4 -5 68.25
    -4 -4 -5 70.9
    -4 -4 -5 69.22
    -4 -4 -5 68.75
    -4 -4 -5 72.44
    4 4 5 70.18
    -4 4 -5 70.54
    4 4 5 71.49
    -4 4 -5 70.87
    -4 4 -5 70.01
    4 4 5 67.91
    -4 4 -5 70.4
    5 -4 5 2.24
    -5 -4 -5 1.85
    -5 -4 -5 2.57
    -5 -4 -5 2.09
    -5 4 -5 2.3
    -5 4 -5 2.55
    5 4 5 2.41
    -5 4 -5 2.29
    5 4 5 2.6
    6 -4 5 0.09
    -6 -4 -5 0.2
    -6 -4 -5 0.25
    -6 4 -5 0.21
    -6 4 -5 0.36
    6 4 5 0.1
    6 4 5 0.32
    -7 -4 -5 21.02
    7 -4 5 21.97
    -7 -4 -5 21.1
    -7 4 -5 21.64
    7 4 5 20.26
    -7 4 -5 22.03
    -8 -4 -5 22.01
    -8 -4 -5 22.42
    -8 4 -5 21.06
    -8 4 -5 22.77
    -9 -4 -5 2.1
    -9 -4 -5 1.88
    -9 4 -5 1.29
    9 4 5 1.2
    -9 4 -5 1.66
    -10 -4 -5 1.75
    -10 -4 -5 2.84
    -10 4 -5 2.07
    -10 4 -5 2.52
    9 -5 -5 1.35
    -9 -5 5 1.82
    -9 5 5 1.52
    9 5 -5 1.61
    -9 5 5 2.05
    8 -5 -5 11.53
    -8 -5 5 11.67
    -8 -5 5 12.89
    8 5 -5 12.3
    8 5 -5 12.79
    -8 5 5 11.87
    -8 5 5 12.89
    7 -5 -5 18.13
    -7 -5 5 17.31
    -7 -5 5 17.57
    -7 5 5 18.16
    -7 5 5 17.96
    7 5 -5 18.77
    7 5 -5 17.45
    7 5 -5 17.99
    6 -5 -5 0.35
    -6 -5 5 0.5
    -6 -5 5 0.81
    6 -5 -5 0.49
    6 5 -5 0.49
    -6 5 5 0.51
    -6 5 5 0.48
    6 5 -5 0.59
    -6 5 5 0.81
    6 5 -5 0.62
    5 -5 -5 0.41
    5 -5 -5 0.45
    -5 -5 5 0.66
    -5 -5 5 0.26
    -5 5 5 0.56
    5 5 -5 0.5
    5 5 -5 0.54
    -5 5 5 0.35
    5 5 -5 0.48
    -5 5 5 0.38
    4 -5 -5 0.01
    -4 -5 5 0.09
    4 -5 -5 0.21
    -4 -5 5 0.37
    4 5 -5 0.18
    -4 5 5 0.23
    -4 5 5 0.29
    4 5 -5 0.08
    -4 5 5 0.16
    4 5 -5 0.29
    4 5 -5 0.14
    3 -5 -5 33.1
    -3 -5 5 33.36
    -3 -5 5 32.52
    -3 -5 5 32.71
    3 5 -5 31.83
    3 5 -5 32.59
    -3 5 5 33.29
    3 5 -5 32.74
    3 5 -5 31.82
    3 5 -5 32.8
    -3 5 5 32.1
    -3 5 5 31.53
    -2 -5 5 23.71
    -2 -5 5 22.99
    2 -5 -5 23.45
    -2 -5 5 22.93
    2 -5 -5 22.35
    2 5 -5 22.18
    -2 5 5 21.94
    -2 5 5 23.17
    -2 5 5 23.55
    2 5 -5 22.13
    2 5 -5 22.41
    2 5 -5 23.36
    1 -5 -5 3.07
    -1 -5 5 2.8
    -1 -5 5 3.06
    1 -5 -5 2.76
    1 5 -5 3.04
    1 5 -5 2.94
    1 5 -5 2.78
    -1 5 5 3.05
    -1 5 5 3.13
    -1 5 5 2.88
    -1 5 5 3.03
    1 5 -5 3.05
    0 -5 -5 72.26
    0 -5 -5 74.26
    0 -5 -5 72.5
    0 -5 5 71.17
    0 5 5 71.94
    0 5 -5 72.21
    0 5 -5 71.16
    0 5 -5 73.07
    0 5 5 72.55
    0 5 -5 73.27
    0 5 5 73.6
    -1 -5 -5 10.01
    -1 -5 -5 10.26
    1 -5 5 10.3
    -1 -5 -5 10.66
    -1 5 -5 9.82
    -1 5 -5 9.91
    -1 5 -5 9.81
    -1 5 -5 10.28
    1 5 5 9.89
    1 5 5 10.01
    1 5 5 10.82
    2 -5 5 2.57
    -2 -5 -5 2.77
    -2 -5 -5 3.04
    -2 -5 -5 2.84
    -2 -5 -5 3.05
    -2 5 -5 2.91
    2 5 5 3.08
    -2 5 -5 2.98
    2 5 5 2.71
    2 5 5 3.03
    -2 5 -5 2.86
    -2 5 -5 3.19
    -2 5 -5 2.82
    -3 -5 -5 53.92
    -3 -5 -5 62.44
    -3 -5 -5 60.4
    -3 5 -5 59.61
    -3 5 -5 59.37
    3 5 5 57.91
    3 5 5 57.79
    -3 5 -5 58.5
    3 5 5 58.27
    -3 5 -5 56.26
    -4 -5 -5 0.27
    -4 -5 -5 0.3
    4 -5 5 0.3
    -4 -5 -5 0.27
    -4 -5 -5 0.31
    4 5 5 0.33
    -4 5 -5 0.2
    4 5 5 0.35
    -4 5 -5 0.29
    4 5 5 0.33
    -4 5 -5 0.16
    -4 5 -5 0.28
    -5 -5 -5 0.25
    -5 -5 -5 0.31
    5 -5 5 0.31
    -5 -5 -5 0.41
    -5 -5 -5 0.36
    -5 5 -5 0.27
    5 5 5 0.2
    -5 5 -5 0.51
    -5 5 -5 0.18
    -5 5 -5 0.34
    5 5 5 0.19
    -6 -5 -5 7.66
    -6 -5 -5 8.33
    6 -5 5 8.39
    -6 -5 -5 8.95
    6 5 5 8.56
    -6 5 -5 7.96
    -6 5 -5 8.64
    6 5 5 8.1
    -7 -5 -5 0.69
    7 -5 5 0.75
    -7 -5 -5 1.03
    -7 5 -5 0.91
    -7 5 -5 0.84
    7 5 5 1.28
    -8 -5 -5 5.43
    -8 -5 -5 5.15
    8 5 5 4.98
    -8 5 -5 5.64
    -8 5 -5 4.71
    -9 -5 -5 8.58
    -9 -5 -5 9.12
    -9 5 -5 7.89
    -9 5 -5 6.57
    9 5 5 6.96
    9 -6 -5 0.68
    -9 -6 5 0.71
    9 6 -5 0.16
    9 6 -5 0.29
    -9 6 5 0.62
    -9 6 5 0.25
    8 -6 -5 5.07
    -8 -6 5 5.63
    -8 6 5 5.07
    8 6 -5 4.81
    8 6 -5 4.64
    -8 6 5 5.4
    -7 -6 5 -0.06
    7 -6 -5 -0.02
    7 6 -5 0.22
    7 6 -5 -0.07
    -7 6 5 -0.01
    7 6 -5 0.09
    -7 6 5 -0.12
    6 -6 -5 2.69
    -6 -6 5 3.04
    6 6 -5 2.95
    6 6 -5 2.64
    -6 6 5 1.99
    -6 6 5 2.37
    -6 6 5 2.74
    6 6 -5 2.79
    5 -6 -5 2.33
    5 -6 -5 2.6
    -5 -6 5 2.15
    -5 6 5 2.19
    5 6 -5 2.55
    -5 6 5 2.67
    -5 6 5 2.26
    5 6 -5 2.31
    5 6 -5 2.2
    4 -6 -5 0.37
    -4 -6 5 0.34
    -4 -6 5 0.38
    4 -6 -5 0.28
    4 6 -5 0.37
    4 6 -5 0.52
    -4 6 5 0.48
    -4 6 5 0.41
    4 6 -5 0.37
    -4 6 5 0.47
    -3 -6 5 18.83
    3 -6 -5 20.02
    3 -6 -5 18.82
    -3 -6 5 19.89
    -3 -6 5 20.34
    3 6 -5 18.87
    -3 6 5 19.75
    -3 6 5 19.17
    3 6 -5 19.93
    3 6 -5 19.21
    3 6 -5 19.14
    -3 6 5 19.69
    2 -6 -5 7.45
    -2 -6 5 7.3
    -2 -6 5 7.63
    -2 6 5 7.57
    2 6 -5 7.32
    2 6 -5 6.75
    2 6 -5 7.78
    -2 6 5 7.38
    -2 6 5 7.2
    2 6 -5 7.27
    1 -6 -5 17.57
    -1 -6 5 18.33
    -1 -6 5 18.23
    -1 6 5 18.26
    -1 6 5 17.99
    1 6 -5 18.41
    1 6 -5 18.4
    1 6 -5 18.75
    -1 6 5 17.99
    1 6 -5 18.27
    0 -6 -5 18.73
    0 -6 -5 18.37
    0 -6 5 18.53
    0 6 -5 17.3
    0 6 -5 17.87
    0 6 -5 18.16
    0 6 -5 17.7
    0 6 5 17.83
    0 6 5 17.56
    0 6 5 17.92
    1 -6 5 1.45
    -1 -6 -5 1.36
    -1 -6 -5 1.32
    -1 -6 -5 1.12
    -1 6 -5 1.28
    1 6 5 1.12
    1 6 5 1.52
    1 6 5 1.09
    -1 6 -5 1.35
    -1 6 -5 1.36
    -1 6 -5 1.25
    -2 -6 -5 1.6
    -2 -6 -5 1.49
    2 -6 5 1.2
    -2 -6 -5 1.2
    -2 6 -5 1.38
    -2 6 -5 1.31
    2 6 5 1.11
    -2 6 -5 1.46
    2 6 5 1.29
    -2 6 -5 1.49
    2 6 5 1.56
    -3 -6 -5 0.8
    -3 -6 -5 0.39
    3 -6 5 0.76
    3 6 5 0.54
    3 6 5 0.96
    -3 6 -5 0.96
    -3 6 -5 0.75
    3 6 5 0.57
    -3 6 -5 0.93
    -4 -6 -5 -0.03
    4 -6 5 0.1
    -4 -6 -5 0.13
    -4 -6 -5 -0.1
    -4 6 -5 0.05
    4 6 5 0.21
    -4 6 -5 -0.04
    4 6 5 -0.04
    -4 6 -5 0
    4 6 5 -0.02
    -5 -6 -5 -0.05
    -5 -6 -5 0.08
    -5 -6 -5 0.18
    5 -6 5 -0.2
    -5 -6 -5 -0.1
    5 6 5 0.23
    -5 6 -5 0.04
    -5 6 -5 0.05
    -5 6 -5 0.01
    -5 6 -5 -0.02
    5 6 5 0.05
    -6 -6 -5 5.43
    -6 -6 -5 5.27
    -6 -6 -5 4.96
    6 -6 5 5.61
    -6 -6 -5 6.17
    -6 6 -5 5.43
    6 6 5 5.08
    6 6 5 5.43
    -6 6 -5 5.38
    -6 6 -5 6.1
    -7 -6 -5 1.34
    -7 -6 -5 1.29
    7 -6 5 1.77
    -7 -6 -5 1.05
    -7 6 -5 1.43
    -7 6 -5 1.42
    7 6 5 1.17
    -7 6 -5 1.5
    7 6 5 1.68
    -8 -6 -5 0.46
    -8 -6 -5 0.57
    -8 -6 -5 0.44
    -8 6 -5 0.4
    8 6 5 0.24
    -8 6 -5 0.34
    -8 6 -5 0.11
    -9 -6 -5 0.11
    -9 6 -5 0.44
    -9 6 -5 0.01
    -9 6 -5 0.2
    9 -7 -5 0.44
    9 7 -5 0.93
    -9 7 5 0.15
    -9 7 5 0.37
    -8 -7 5 0.37
    8 -7 -5 0.33
    -8 7 5 0.54
    8 7 -5 0.44
    -8 7 5 0.5
    8 7 -5 0.24
    7 -7 -5 2.3
    -7 -7 5 1.84
    7 7 -5 2.88
    7 7 -5 1.99
    -7 7 5 2.24
    -7 7 5 1.89
    7 7 -5 1.7
    -6 -7 5 0.16
    6 -7 -5 -0.02
    6 7 -5 -0.07
    -6 7 5 -0.04
    6 7 -5 -0.23
    6 7 -5 0
    -6 7 5 -0.18
    -5 -7 5 0.82
    5 -7 -5 0.73
    5 -7 -5 0.46
    -5 7 5 0.69
    5 7 -5 0.67
    -5 7 5 0.62
    -5 7 5 0.69
    5 7 -5 0.61
    5 7 -5 0.65
    4 -7 -5 0.28
    4 -7 -5 0.3
    -4 -7 5 0.05
    -4 7 5 0.18
    -4 7 5 0.18
    4 7 -5 0.15
    -4 7 5 0.03
    4 7 -5 0.19
    4 7 -5 0.33
    3 -7 -5 0.06
    3 -7 -5 -0.02
    -3 -7 5 0.04
    3 7 -5 0.16
    -3 7 5 0
    -3 7 5 0.1
    -3 7 5 0.02
    3 7 -5 0.04
    3 7 -5 0.1
    -2 -7 5 0.6
    2 -7 -5 0.45
    2 7 -5 0.69
    -2 7 5 0.53
    2 7 -5 0.7
    -2 7 5 0.43
    2 7 -5 0.61
    -2 7 5 0.44
    2 7 -5 0.52
    -1 -7 5 11.53
    -1 7 5 11.58
    1 7 -5 11.24
    -1 7 5 11.68
    1 7 -5 11.26
    1 7 -5 11.55
    -1 7 5 11.29
    0 -7 5 4.19
    0 7 -5 3.64
    0 7 5 3.86
    0 7 5 3.54
    0 7 -5 3.72
    0 7 -5 3.79
    0 7 5 3.73
    -1 -7 -5 7.14
    1 -7 5 7.23
    -1 7 -5 7.3
    -1 7 -5 6.73
    1 7 5 6.33
    1 7 5 7.73
    1 7 5 7.06
    -1 7 -5 6.98
    -2 -7 -5 23.11
    -2 -7 -5 22.9
    2 -7 5 25.21
    -2 7 -5 23.81
    2 7 5 22.14
    2 7 5 24.44
    2 7 5 24.21
    -2 7 -5 22.85
    -2 7 -5 22.55
    3 -7 5 2.8
    -3 -7 -5 2.42
    3 7 5 2.72
    3 7 5 2.14
    -3 7 -5 2.67
    3 7 5 2.33
    -3 7 -5 2.43
    -3 7 -5 2.22
    -4 -7 -5 0
    4 -7 5 0.17
    -4 7 -5 -0.03
    4 7 5 0.17
    -4 7 -5 0.16
    4 7 5 0.06
    -4 7 -5 0.08
    -5 -7 -5 20.28
    5 -7 5 20.4
    -5 -7 -5 19.35
    5 7 5 20.21
    5 7 5 19.4
    -5 7 -5 21.55
    -5 7 -5 19.66
    -5 7 -5 20.37
    -6 -7 -5 0.81
    6 -7 5 0.81
    -6 -7 -5 0.14
    -6 7 -5 0.49
    6 7 5 0.43
    -6 7 -5 0.44
    6 7 5 0.51
    -6 7 -5 0.67
    -7 -7 -5 2.35
    7 -7 5 1.94
    -7 -7 -5 2.25
    -7 7 -5 1.85
    -7 7 -5 2.85
    7 7 5 2.54
    -7 7 -5 2.86
    7 7 5 2.27
    -8 -7 -5 0.38
    -8 -7 -5 0.39
    -8 7 -5 0.47
    -8 7 -5 0.66
    8 7 5 0.83
    -9 -7 -5 0.05
    -9 -7 -5 0.28
    -9 7 -5 -0.1
    -9 7 -5 0.18
    8 -8 -5 0.69
    -8 8 5 1.26
    8 8 -5 0.78
    -8 8 5 1.08
    8 8 -5 1.05
    7 -8 -5 1.81
    7 8 -5 2.17
    -7 8 5 2.53
    -7 8 5 2.67
    7 8 -5 1.89
    6 -8 -5 2.65
    -6 8 5 2.62
    6 8 -5 2.94
    6 8 -5 2.3
    -6 8 5 2.67
    5 -8 -5 8.31
    -5 8 5 7.65
    -5 8 5 7.68
    5 8 -5 8.15
    5 8 -5 8.81
    4 -8 -5 19.91
    4 -8 -5 20.8
    -4 8 5 20.35
    -4 8 5 19.79
    -4 8 5 19.83
    4 8 -5 19.17
    4 8 -5 19.98
    3 -8 -5 19.02
    3 -8 -5 19.4
    -3 -8 5 20.34
    -3 8 5 20.32
    3 8 -5 19.12
    -3 8 5 19.37
    3 8 -5 19.53
    -3 8 5 19.07
    2 -8 -5 0
    2 -8 -5 0.07
    -2 -8 5 -0.01
    -2 8 5 0
    -2 8 5 0.04
    -2 8 5 -0.05
    2 8 -5 0.07
    2 8 -5 0.18
    -1 -8 5 0.76
    -1 8 5 0.52
    -1 8 5 0.7
    -1 8 5 0.49
    1 8 -5 0.64
    1 8 -5 0.6
    1 8 -5 0.5
    0 -8 5 -0.03
    0 8 -5 -0.12
    0 8 5 -0.09
    0 8 5 -0.06
    0 8 -5 -0.03
    0 8 -5 -0.04
    0 8 5 0.03
    1 -8 5 0.26
    -1 8 -5 0.08
    1 8 5 0.18
    -1 8 -5 0.08
    1 8 5 0.16
    -1 8 -5 0.16
    1 8 5 0.06
    2 -8 5 1.61
    2 8 5 1.66
    -2 8 -5 1.37
    2 8 5 1.16
    2 8 5 1.19
    -2 8 -5 1.23
    -2 8 -5 1.19
    -3 -8 -5 5.58
    3 -8 5 5.83
    -3 8 -5 5.5
    -3 8 -5 5.63
    3 8 5 4.99
    -3 8 -5 5.5
    3 8 5 5.56
    3 8 5 5.73
    4 -8 5 1.41
    -4 -8 -5 1.71
    -4 8 -5 1.7
    4 8 5 1.49
    4 8 5 1.04
    -4 8 -5 1.59
    -4 8 -5 1.74
    -5 -8 -5 0.07
    5 -8 5 0.27
    -5 8 -5 0.24
    -5 8 -5 0.11
    5 8 5 0.23
    5 8 5 0.22
    6 -8 5 4.46
    -6 -8 -5 3.79
    -6 -8 -5 4.46
    -6 8 -5 4.18
    6 8 5 3.47
    6 8 5 3.89
    -7 -8 -5 -0.08
    7 -8 5 -0.09
    -7 -8 -5 -0.03
    7 8 5 -0.01
    -7 8 -5 0
    7 8 5 0.35
    -8 -8 -5 0.3
    -8 -8 -5 -0.26
    -8 8 -5 0.02
    -8 8 -5 -0.06
    8 8 5 0.29
    -8 9 5 8.92
    8 9 -5 8.04
    8 9 -5 7.47
    7 9 -5 1.46
    -7 9 5 1.23
    -7 9 5 1.33
    7 9 -5 0.91
    -6 9 5 0.29
    -6 9 5 0.38
    6 9 -5 0.35
    6 9 -5 0.27
    5 9 -5 0.1
    -5 9 5 0.17
    -5 9 5 0.04
    5 9 -5 -0.08
    -4 -9 5 23.44
    -4 9 5 23.53
    4 9 -5 23.84
    -4 9 5 24.07
    4 9 -5 23.56
    -3 -9 5 1.46
    3 9 -5 1.08
    3 9 -5 1.54
    -3 9 5 0.9
    -3 9 5 1.42
    -3 9 5 1.17
    -2 -9 5 6.49
    2 9 -5 6.12
    -2 9 5 6.17
    -2 9 5 5.98
    2 9 -5 6.93
    -2 9 5 6.26
    -1 -9 5 6.5
    -1 9 5 6.74
    -1 9 5 6
    1 9 -5 6.11
    1 9 -5 6.58
    -1 9 5 5.4
    0 -9 5 1.24
    0 9 -5 1.29
    0 9 5 1.13
    0 9 -5 1.82
    0 9 5 1.3
    0 9 -5 1.38
    0 9 5 1.37
    1 -9 5 0.77
    1 9 5 0.73
    -1 9 -5 0.54
    -1 9 -5 0.68
    1 9 5 0.72
    1 9 5 0.87
    -1 9 -5 0.66
    2 -9 5 0.75
    -2 9 -5 0.99
    -2 9 -5 0.95
    -2 9 -5 0.8
    2 9 5 1.17
    2 9 5 0.77
    2 9 5 0.63
    3 -9 5 -0.16
    -3 9 -5 -0.03
    3 9 5 0.09
    3 9 5 -0.03
    -3 9 -5 0.01
    3 9 5 0.12
    -3 9 -5 0.04
    4 -9 5 0.28
    4 9 5 0.06
    -4 9 -5 0
    4 9 5 0.01
    5 -9 5 -0.06
    5 9 5 0.55
    -5 9 -5 0.14
    -5 9 -5 0.1
    5 9 5 0.07
    6 -9 5 0.09
    -6 9 -5 0.19
    6 9 5 0
    6 9 5 -0.14
    7 -9 5 0.12
    7 9 5 -0.05
    -7 9 -5 0.06
    7 9 5 -0.01
    8 9 5 0.43
    -8 9 -5 0.54
    7 10 -5 1.33
    7 10 -5 0.83
    -7 10 5 0.93
    -6 10 5 1.77
    6 10 -5 1.62
    6 10 -5 1.83
    -5 10 5 0.04
    -5 10 5 0.09
    5 10 -5 0
    5 10 -5 -0.01
    4 10 -5 18.72
    -4 10 5 17.83
    -4 10 5 17.04
    4 10 -5 18.01
    -3 -10 5 1.86
    -3 10 5 2.01
    3 10 -5 1.64
    3 10 -5 1.93
    -3 10 5 1.99
    -2 -10 5 3.55
    -2 10 5 3.73
    2 10 -5 3.39
    -2 10 5 3.86
    2 10 -5 3.65
    -1 -10 5 4.37
    -1 10 5 4.43
    1 10 -5 4.49
    -1 10 5 4.4
    -1 10 5 4.17
    1 10 -5 4.92
    0 -10 5 2.03
    0 10 5 1.48
    0 10 -5 1.47
    0 10 5 1.3
    0 10 5 1.41
    0 10 -5 1.59
    1 -10 5 14.02
    -1 10 -5 14.32
    1 10 5 13.96
    1 10 5 14.3
    -1 10 -5 13.77
    -1 10 -5 15.27
    1 10 5 15.6
    2 -10 5 1.79
    -2 10 -5 1.6
    -2 10 -5 1.78
    2 10 5 1.73
    -2 10 -5 1.77
    2 10 5 1.85
    2 10 5 1.62
    3 -10 5 2.98
    3 10 5 3.18
    3 10 5 3.21
    -3 10 -5 2.9
    -3 10 -5 2.99
    4 -10 5 13.57
    4 10 5 13.3
    -4 10 -5 12.57
    4 10 5 12.15
    5 -10 5 10.65
    5 10 5 10.55
    5 10 5 12.56
    6 -10 5 0.96
    6 10 5 1.59
    6 10 5 1.14
    7 -10 5 3.85
    7 10 5 3.57
    7 10 5 3.05
    -6 11 5 0.02
    6 11 -5 0.03
    6 11 -5 -0.12
    -5 11 5 0.03
    5 11 -5 0.01
    5 11 -5 -0.19
    -4 11 5 3.32
    4 11 -5 3.87
    4 11 -5 3.75
    -4 11 5 3.82
    3 11 -5 4.43
    -3 11 5 4.52
    3 11 -5 4.56
    -3 11 5 4.49
    -2 -11 5 4
    -2 11 5 4.01
    -2 11 5 4.31
    2 11 -5 4.04
    2 11 -5 3.71
    -1 -11 5 8.04
    1 11 -5 7.73
    -1 11 5 7.48
    -1 11 5 7.03
    1 11 -5 7.02
    0 -11 5 0.74
    0 11 -5 0.65
    0 11 5 0.58
    0 11 -5 0.39
    0 11 5 0.22
    1 -11 5 6.79
    1 11 5 7.34
    -1 11 -5 7.05
    -1 11 -5 7.32
    1 11 5 7.04
    2 -11 5 4.35
    -2 11 -5 4.46
    2 11 5 4.47
    2 11 5 4.44
    2 11 5 5.21
    3 -11 5 2.96
    3 11 5 2.74
    -3 11 -5 3.02
    3 11 5 2.89
    4 -11 5 6.91
    4 11 5 6.99
    4 11 5 7.76
    5 -11 5 -0.06
    5 11 5 0.28
    5 11 5 -0.03
    6 -11 5 0.24
    6 11 5 0.4
    6 11 5 0.62
    6 12 -5 1.5
    5 12 -5 1.81
    -5 12 5 1.38
    5 12 -5 1.6
    -4 12 5 1.72
    4 12 -5 1.36
    4 12 -5 1.44
    -3 12 5 6.96
    -3 12 5 7.51
    3 12 -5 7.14
    3 12 -5 7.11
    2 12 -5 4.61
    -2 12 5 4.5
    2 12 -5 4.63
    -2 12 5 5.56
    -1 -12 5 1.19
    1 12 -5 1.02
    -1 12 5 0.52
    -1 12 5 0.98
    1 12 -5 0.77
    0 -12 5 0.09
    0 12 -5 0.31
    0 12 -5 0.51
    0 12 5 0.25
    0 12 5 0.28
    1 -12 5 2.42
    1 12 5 1.66
    1 12 5 1.78
    -1 12 -5 1.51
    2 -12 5 13.36
    2 12 5 12.38
    -2 12 -5 14.05
    2 12 5 13.75
    3 -12 5 6.78
    3 12 5 6.68
    3 12 5 6.49
    4 -12 5 2.79
    4 12 5 2.55
    4 12 5 3.01
    5 -12 5 1.16
    5 12 5 1.81
    5 12 5 2.02
    6 -12 5 0.11
    4 13 -5 1.02
    -4 13 5 0.96
    4 13 -5 0.73
    3 13 -5 10.75
    -3 13 5 11.33
    3 13 -5 11.76
    -2 13 5 2.47
    -2 13 5 2.18
    2 13 -5 1.81
    2 13 -5 1.89
    1 13 -5 6.63
    -1 13 5 7.17
    1 13 -5 6.95
    -1 13 5 6.42
    0 -13 5 11.62
    0 13 -5 10.7
    0 13 5 11.9
    0 13 5 12.52
    0 13 -5 11.66
    1 -13 5 0.45
    1 13 5 0.17
    1 13 5 0.14
    -1 13 -5 0.54
    2 -13 5 3.67
    -2 13 -5 3.74
    2 13 5 3.52
    2 13 5 2.93
    3 -13 5 16.4
    3 13 5 16.07
    3 13 5 16.24
    4 -13 5 2.22
    4 13 5 2.44
    4 13 5 2.78
    3 14 -5 3.53
    -3 14 5 3.55
    3 14 -5 3.76
    -2 14 5 1.31
    2 14 -5 0.86
    2 14 -5 1.77
    1 14 -5 4.01
    1 14 -5 4.21
    -1 14 5 3.51
    -1 14 5 3.49
    0 14 5 3.55
    0 14 5 3.69
    0 14 -5 3.88
    -1 14 -5 0.26
    1 14 5 0.09
    1 14 5 0.26
    2 -14 5 0.66
    2 14 5 0.85
    2 14 5 1.13
    3 -14 5 0.06
    3 14 5 0.12
    10 0 -6 4.97
    -10 0 6 5.16
    -10 0 6 5.14
    -9 0 6 0.3
    9 0 -6 0.26
    -9 0 6 0.25
    8 0 -6 0.16
    -8 0 6 -0.11
    -8 0 6 -0.08
    7 0 -6 -0.02
    -7 0 6 -0.14
    -7 0 6 -0.02
    -6 0 6 0.07
    -6 0 6 -0.05
    6 0 -6 -0.06
    6 0 -6 -0.03
    6 0 -6 0.08
    -6 0 6 -0.06
    5 0 -6 -0.06
    5 0 -6 -0.15
    -5 0 6 0.02
    -5 0 6 0.07
    5 0 -6 0.08
    -5 0 6 0
    5 0 -6 0.04
    5 0 -6 -0.04
    -4 0 6 2.1
    4 0 -6 1.88
    -4 0 6 1.44
    4 0 -6 1.49
    4 0 -6 1.87
    4 0 -6 1.72
    4 0 -6 1.8
    -4 0 6 1.77
    3 0 -6 -0.13
    -3 0 6 -0.13
    3 0 -6 -0.17
    3 0 -6 -0.03
    -3 0 6 -0.06
    3 0 -6 -0.06
    3 0 -6 -0.02
    -3 0 6 -0.03
    2 0 -6 0
    2 0 -6 0.06
    2 0 -6 -0.01
    -2 0 6 0.04
    2 0 -6 -0.04
    2 0 -6 0.07
    -2 0 6 0.34
    -2 0 6 -0.05
    -1 0 6 0
    1 0 -6 0.02
    -1 0 6 -0.02
    1 0 -6 0.03
    -1 0 6 0.03
    1 0 -6 0.01
    1 0 -6 -0.06
    0 0 6 1.42
    0 0 -6 1.22
    0 0 -6 1.65
    0 0 6 1.2
    0 0 6 1.24
    0 0 -6 1.4
    0 0 -6 1.24
    0 0 6 1.43
    1 0 6 -0.03
    1 0 6 0.06
    -1 0 -6 0
    1 0 6 -0.05
    -1 0 -6 -0.11
    -1 0 -6 -0.02
    1 0 6 -0.06
    -1 0 -6 0.01
    -2 0 -6 6.91
    -2 0 -6 7.18
    2 0 6 7.87
    2 0 6 6.98
    2 0 6 7.2
    2 0 6 7.21
    2 0 6 6.9
    -2 0 -6 7.97
    3 0 6 -0.01
    3 0 6 0.07
    -3 0 -6 0.07
    -3 0 -6 0
    -3 0 -6 0.03
    3 0 6 0
    3 0 6 0.07
    3 0 6 0.13
    -4 0 -6 83.77
    -4 0 -6 82.29
    -4 0 -6 84.07
    4 0 6 81.4
    4 0 6 82.73
    -4 0 -6 84.62
    4 0 6 84.06
    4 0 6 80.64
    4 0 6 85.25
    -4 0 -6 81.94
    -5 0 -6 -0.02
    -5 0 -6 -0.06
    5 0 6 0.01
    5 0 6 0.08
    -5 0 -6 0.14
    5 0 6 0.04
    -6 0 -6 4.25
    -6 0 -6 3.1
    6 0 6 3.25
    6 0 6 3.16
    -7 0 -6 0.05
    -7 0 -6 0
    7 0 6 0.02
    -7 0 -6 0
    -8 0 -6 5.42
    8 0 6 5.13
    -8 0 -6 4.67
    9 0 6 0.02
    -9 0 -6 0.02
    -9 0 -6 0.1
    -10 0 -6 -0.12
    -10 0 -6 0.07
    10 -1 -6 7.5
    -10 -1 6 5.89
    -10 -1 6 7.28
    10 1 -6 7.53
    -10 1 6 6.89
    -10 1 6 8.03
    -9 -1 6 0.87
    9 -1 -6 0.39
    -9 -1 6 0.52
    -9 1 6 0.8
    9 1 -6 1.21
    -9 1 6 0.88
    -8 -1 6 0.35
    -8 -1 6 0.33
    8 -1 -6 0.1
    8 1 -6 0.24
    -8 1 6 0.2
    -8 1 6 0.32
    -7 -1 6 1.08
    -7 -1 6 1.06
    7 -1 -6 1.19
    7 1 -6 1.12
    -7 1 6 1.68
    -7 1 6 1.14
    7 1 -6 1.25
    6 -1 -6 8.82
    -6 -1 6 7.6
    6 -1 -6 8.2
    6 -1 -6 8.46
    -6 -1 6 9.13
    -6 1 6 8.46
    6 1 -6 8.79
    -6 1 6 8.11
    6 1 -6 8.16
    6 1 -6 7.87
    -6 1 6 8.34
    6 1 -6 8.26
    5 -1 -6 11.41
    5 -1 -6 11.71
    5 -1 -6 11.76
    -5 -1 6 11.75
    -5 -1 6 10.93
    5 -1 -6 12.13
    -5 -1 6 11.01
    5 -1 -6 10.23
    -5 1 6 10.96
    -5 1 6 11.38
    5 1 -6 11.93
    5 1 -6 11
    5 1 -6 11.87
    -5 1 6 11.38
    5 1 -6 11.09
    -4 -1 6 40.74
    4 -1 -6 41
    -4 -1 6 42.65
    4 -1 -6 41.12
    -4 -1 6 38.08
    4 -1 -6 40.54
    4 -1 -6 42.01
    4 1 -6 43.56
    -4 1 6 42.78
    4 1 -6 42.57
    -4 1 6 40.82
    4 1 -6 39.76
    -4 1 6 41.75
    4 1 -6 39.98
    4 1 -6 34.11
    3 -1 -6 0.11
    -3 -1 6 0.03
    3 -1 -6 0.05
    3 -1 -6 0.21
    3 -1 -6 0.08
    -3 -1 6 0
    3 -1 -6 0.11
    -3 -1 6 0.23
    -3 1 6 0.2
    3 1 -6 0.22
    3 1 -6 0.25
    3 1 -6 -0.02
    -3 1 6 0.18
    3 1 -6 0.09
    3 1 -6 0.15
    -3 1 6 0.18
    2 -1 -6 0.2
    2 -1 -6 0.21
    2 -1 -6 0.35
    2 -1 -6 0.14
    -2 -1 6 0.5
    2 -1 -6 0.24
    -2 -1 6 0.31
    -2 -1 6 0.24
    2 1 -6 0.27
    2 1 -6 0.3
    2 1 -6 0.29
    -2 1 6 0.28
    -2 1 6 0.11
    -2 1 6 0.23
    2 1 -6 0.35
    2 1 -6 0.27
    1 -1 -6 95.08
    1 -1 -6 94.2
    -1 -1 6 93.77
    -1 -1 6 95.64
    1 -1 -6 97.99
    -1 -1 6 93.95
    1 -1 -6 95.33
    -1 1 6 96.19
    1 1 -6 96.17
    1 1 -6 93.35
    1 1 -6 94.27
    -1 1 6 93.84
    -1 1 6 94.47
    -1 1 6 96.76
    1 1 -6 92.35
    0 -1 -6 20.62
    0 -1 6 19.76
    0 -1 -6 20.23
    0 -1 6 20.88
    0 -1 -6 20.18
    0 -1 6 20.84
    0 -1 -6 20.16
    0 1 -6 20.63
    0 1 6 20.61
    0 1 6 20.17
    0 1 -6 21.57
    0 1 -6 20.09
    0 1 6 19.61
    -1 -1 -6 0.73
    -1 -1 -6 0.59
    1 -1 6 0.62
    1 -1 6 0.75
    1 -1 6 0.73
    -1 -1 -6 0.68
    -1 -1 -6 0.69
    1 -1 6 0.73
    1 1 6 0.76
    1 1 6 0.61
    -1 1 -6 0.74
    1 1 6 0.57
    1 1 6 0.74
    -1 1 -6 0.6
    -1 1 -6 0.73
    -2 -1 -6 1.96
    2 -1 6 1.8
    2 -1 6 2.01
    -2 -1 -6 1.83
    2 -1 6 1.57
    2 -1 6 1.7
    -2 -1 -6 1.62
    2 -1 6 1.8
    -2 1 -6 2.14
    2 1 6 1.74
    2 1 6 1.71
    -2 1 -6 1.67
    2 1 6 1.65
    2 1 6 1.05
    -2 1 -6 1.83
    2 1 6 2.21
    3 -1 6 0.34
    -3 -1 -6 0.37
    3 -1 6 0.3
    -3 -1 -6 0.23
    3 -1 6 0.34
    -3 -1 -6 0.27
    3 -1 6 0.27
    3 -1 6 0.33
    3 1 6 0.26
    -3 1 -6 0.45
    3 1 6 0.3
    3 1 6 0.31
    -3 1 -6 0.45
    -3 1 -6 0.34
    3 1 6 0.35
    3 1 6 0.34
    -4 -1 -6 71.21
    -4 -1 -6 73.76
    4 -1 6 74.25
    -4 -1 -6 72.79
    -4 -1 -6 74.38
    -4 -1 -6 74.77
    4 -1 6 75.68
    4 -1 6 74.05
    4 -1 6 72.61
    -4 1 -6 73.03
    4 1 6 75.54
    4 1 6 72.52
    4 1 6 72.61
    -4 1 -6 73.28
    4 1 6 75.93
    -4 1 -6 75.28
    -4 1 -6 76.67
    -4 1 -6 75.2
    4 1 6 75.1
    5 -1 6 3.87
    5 -1 6 4.14
    -5 -1 -6 3.65
    5 -1 6 4.02
    -5 -1 -6 4.46
    -5 -1 -6 3.64
    5 1 6 4.15
    -5 1 -6 3.77
    -5 1 -6 3.58
    5 1 6 4.16
    5 1 6 3.99
    -5 1 -6 3.87
    5 1 6 3.67
    -6 -1 -6 2.37
    -6 -1 -6 2.41
    6 -1 6 2.01
    6 -1 6 2.57
    6 1 6 2.58
    -6 1 -6 2.11
    -6 1 -6 2.51
    6 1 6 2.26
    -7 -1 -6 0.4
    7 -1 6 0.7
    -7 -1 -6 0.78
    -7 1 -6 0.51
    7 1 6 0.74
    -7 1 -6 0.45
    -8 -1 -6 1.37
    -8 -1 -6 1.46
    8 1 6 1.21
    -8 1 -6 1.39
    -8 1 -6 1.17
    -9 -1 -6 1.77
    -9 -1 -6 1.78
    9 1 6 1.94
    -9 1 -6 2.25
    -9 1 -6 1.76
    -10 -1 -6 0.18
    -10 -1 -6 0.49
    -10 1 -6 0.35
    -10 1 -6 0.6
    10 -2 -6 1.43
    -10 -2 6 1.42
    -10 -2 6 1.04
    -10 2 6 1.58
    -10 2 6 1.3
    10 2 -6 1.07
    9 -2 -6 0.03
    -9 -2 6 -0.1
    -9 -2 6 0.05
    9 2 -6 0.01
    -9 2 6 0.04
    -9 2 6 0
    -8 -2 6 2.09
    8 -2 -6 1.46
    8 -2 -6 1.72
    -8 -2 6 1.62
    -8 2 6 1.91
    8 2 -6 2.19
    -8 2 6 1.18
    -7 -2 6 2.28
    7 -2 -6 2.22
    -7 -2 6 2.82
    7 -2 -6 2.35
    -7 2 6 2.22
    7 2 -6 2.3
    7 2 -6 2.36
    -7 2 6 2.1
    -7 2 6 1.94
    6 -2 -6 1.3
    -6 -2 6 1.77
    6 -2 -6 1.48
    -6 -2 6 1.12
    6 -2 -6 1.27
    -6 2 6 1.22
    6 2 -6 1.19
    -6 2 6 1.61
    -6 2 6 0.86
    6 2 -6 1.2
    6 2 -6 1.53
    5 -2 -6 8.66
    -5 -2 6 8.01
    5 -2 -6 8.02
    5 -2 -6 8.08
    -5 -2 6 7.98
    5 -2 -6 8.03
    -5 -2 6 8.04
    5 2 -6 8.54
    -5 2 6 8.31
    5 2 -6 8.18
    -5 2 6 7.69
    5 2 -6 7.85
    5 2 -6 8.09
    -5 2 6 7.91
    4 -2 -6 27.1
    4 -2 -6 28.7
    -4 -2 6 27.56
    4 -2 -6 27.34
    4 -2 -6 27.94
    -4 -2 6 27.95
    -4 -2 6 26.37
    4 2 -6 27.01
    -4 2 6 27.3
    -4 2 6 26.37
    4 2 -6 28.11
    -4 2 6 28.02
    4 2 -6 25.99
    4 2 -6 25.63
    3 -2 -6 26.46
    3 -2 -6 26.12
    3 -2 -6 25.84
    -3 -2 6 26.43
    -3 -2 6 25.64
    3 -2 -6 26.25
    -3 -2 6 26.26
    -3 2 6 25.68
    3 2 -6 25.82
    3 2 -6 24.81
    3 2 -6 24.8
    -3 2 6 25.25
    -3 2 6 26.44
    3 2 -6 24.79
    2 -2 -6 44.92
    -2 -2 6 45.43
    2 -2 -6 44.2
    -2 -2 6 45.75
    -2 -2 6 46.26
    2 -2 -6 46.79
    2 -2 -6 44.91
    2 2 -6 44.41
    2 2 -6 46.48
    -2 2 6 45.24
    2 2 -6 43.11
    -2 2 6 45.71
    -2 2 6 44.15
    -2 2 6 44.52
    2 2 -6 45.1
    1 -2 -6 89.48
    1 -2 -6 84.69
    -1 -2 6 85.64
    -1 -2 6 84.18
    1 -2 -6 87.11
    1 -2 -6 85.88
    -1 -2 6 86.41
    1 2 -6 84.9
    -1 2 6 85.9
    -1 2 6 85.87
    -1 2 6 83.52
    1 2 -6 85.06
    -1 2 6 85.41
    1 2 -6 88.43
    0 -2 -6 18.59
    0 -2 6 18.57
    0 -2 -6 18.7
    0 -2 -6 18.18
    0 -2 6 18.15
    0 -2 -6 15.77
    0 -2 6 18.33
    0 2 6 18.74
    0 2 6 17.9
    0 2 -6 18.96
    0 2 -6 18.63
    0 2 6 18.7
    0 2 6 18.52
    0 2 -6 18.5
    -1 -2 -6 5.29
    -1 -2 -6 5.88
    1 -2 6 5.49
    1 -2 6 5.77
    -1 -2 -6 5.49
    1 -2 6 5.12
    1 -2 6 5.26
    1 2 6 5.96
    1 2 6 5.53
    -1 2 -6 5.54
    1 2 6 5.39
    -1 2 -6 5.23
    1 2 6 5.35
    -1 2 -6 5.24
    -2 -2 -6 0.08
    -2 -2 -6 0.21
    2 -2 6 0.06
    2 -2 6 0.08
    2 -2 6 0.09
    -2 -2 -6 0.06
    2 -2 6 0.01
    2 2 6 0.05
    2 2 6 0.1
    2 2 6 0.13
    -2 2 -6 0.04
    2 2 6 0.09
    2 2 6 0.12
    -2 2 -6 0.06
    -2 2 -6 0.06
    3 -2 6 5.18
    -3 -2 -6 5.97
    3 -2 6 6.15
    -3 -2 -6 5.86
    3 -2 6 6.23
    -3 -2 -6 6.61
    -3 2 -6 6.22
    3 2 6 6.69
    -3 2 -6 6.27
    3 2 6 6.06
    3 2 6 6.15
    -3 2 -6 6.47
    3 2 6 6.18
    3 2 6 6.27
    -4 -2 -6 12.58
    4 -2 6 12.99
    -4 -2 -6 13.27
    -4 -2 -6 12.77
    -4 -2 -6 13.6
    -4 -2 -6 12.9
    4 -2 6 12.99
    4 2 6 13.14
    -4 2 -6 14.38
    4 2 6 13.32
    4 2 6 13.33
    -4 2 -6 12.62
    4 2 6 13.96
    -4 2 -6 12.94
    4 2 6 12.69
    -4 2 -6 13.6
    -4 2 -6 13.2
    5 -2 6 18.59
    -5 -2 -6 19.25
    -5 -2 -6 19.7
    -5 -2 -6 18.92
    -5 -2 -6 19.2
    5 2 6 18.61
    -5 2 -6 18.15
    -5 2 -6 18.94
    5 2 6 18.76
    -5 2 -6 20.5
    5 2 6 19.32
    5 2 6 18.58
    -5 2 -6 19.25
    -6 -2 -6 0.18
    6 -2 6 -0.1
    -6 -2 -6 -0.11
    6 2 6 0.01
    -6 2 -6 0.2
    -6 2 -6 -0.05
    6 2 6 -0.04
    -7 -2 -6 -0.14
    7 -2 6 -0.14
    -7 -2 -6 -0.03
    -7 2 -6 -0.06
    7 2 6 -0.05
    -7 2 -6 -0.03
    -8 -2 -6 -0.08
    -8 -2 -6 0.41
    -8 2 -6 0.23
    8 2 6 0.32
    -8 2 -6 0.21
    -9 -2 -6 0
    -9 -2 -6 0.02
    -9 2 -6 0.18
    9 2 6 0.31
    -9 2 -6 0.39
    -10 -2 -6 0.08
    -10 -2 -6 0.06
    -10 2 -6 0.54
    -10 2 -6 0.21
    -10 -3 6 1.81
    -10 -3 6 1.94
    10 -3 -6 1.95
    -10 3 6 2.33
    10 3 -6 2.56
    -10 3 6 1.96
    -9 -3 6 3.79
    -9 -3 6 3.35
    9 -3 -6 4.08
    -9 3 6 4.39
    -9 3 6 4.49
    9 3 -6 4.21
    -8 -3 6 0.16
    8 -3 -6 0.53
    -8 -3 6 0.38
    -8 3 6 0.12
    8 3 -6 0.23
    -8 3 6 0.05
    8 3 -6 0.47
    7 -3 -6 0.08
    -7 -3 6 0.09
    -7 -3 6 0.35
    7 3 -6 0
    -7 3 6 -0.16
    7 3 -6 -0.15
    -7 3 6 0.02
    -7 3 6 0.08
    6 -3 -6 2.3
    -6 -3 6 2.2
    6 -3 -6 2.13
    6 -3 -6 2.21
    -6 -3 6 2.1
    -6 3 6 1.93
    -6 3 6 2.14
    -6 3 6 2.36
    6 3 -6 2.42
    6 3 -6 1.94
    6 3 -6 2.21
    -5 -3 6 0.38
    5 -3 -6 0.26
    -5 -3 6 0.23
    5 -3 -6 0.54
    5 -3 -6 0.37
    -5 -3 6 0.43
    -5 3 6 0.45
    5 3 -6 0.46
    -5 3 6 0.44
    5 3 -6 0.4
    -5 3 6 0.41
    5 3 -6 0.48
    5 3 -6 0.39
    5 3 -6 0.59
    4 -3 -6 2.92
    4 -3 -6 3.2
    -4 -3 6 3.21
    -4 -3 6 2.81
    4 -3 -6 2.86
    -4 -3 6 3.07
    4 3 -6 2.96
    4 3 -6 3.22
    -4 3 6 2.83
    4 3 -6 3.08
    4 3 -6 2.76
    -4 3 6 3.09
    -4 3 6 2.79
    -3 -3 6 -0.03
    3 -3 -6 0.05
    3 -3 -6 0.16
    -3 -3 6 0.01
    3 -3 -6 0.16
    -3 -3 6 0.04
    3 -3 -6 -0.03
    3 3 -6 0.1
    3 3 -6 0.07
    -3 3 6 0.21
    -3 3 6 0.03
    -3 3 6 0.15
    -3 3 6 0.04
    3 3 -6 0.04
    3 3 -6 0.11
    -2 -3 6 2.47
    2 -3 -6 2.64
    2 -3 -6 2.33
    -2 -3 6 2.68
    2 -3 -6 2.57
    2 -3 -6 2.74
    -2 -3 6 2.24
    2 -3 -6 2.37
    2 3 -6 2.68
    2 3 -6 2.4
    -2 3 6 2.31
    2 3 -6 2.5
    -2 3 6 2.3
    -2 3 6 2.73
    2 3 -6 2.33
    -2 3 6 2.55
    -1 -3 6 0.81
    -1 -3 6 1.22
    1 -3 -6 0.84
    1 -3 -6 0.91
    -1 -3 6 0.88
    1 -3 -6 0.93
    1 3 -6 1
    -1 3 6 0.74
    -1 3 6 1.01
    1 3 -6 0.82
    -1 3 6 0.83
    1 3 -6 0.85
    1 3 -6 0.92
    -1 3 6 0.97
    0 -3 6 3.84
    0 -3 6 3.24
    0 -3 6 3.45
    0 -3 -6 3.42
    0 -3 -6 3.28
    0 -3 -6 3.47
    0 3 6 3.19
    0 3 -6 3.36
    0 3 6 3.35
    0 3 -6 3.5
    0 3 6 3.15
    0 3 -6 3.49
    1 -3 6 0.12
    -1 -3 -6 0.24
    1 -3 6 0.1
    1 -3 6 0.1
    1 -3 6 0.02
    -1 -3 -6 0.15
    -1 -3 -6 0.1
    1 3 6 0.18
    1 3 6 0.1
    1 3 6 0.19
    -1 3 -6 0.04
    -1 3 -6 0
    1 3 6 0.15
    -1 3 -6 0.16
    -2 -3 -6 1.88
    -2 -3 -6 2.14
    2 -3 6 2.22
    2 -3 6 1.86
    -2 -3 -6 2.14
    2 3 6 1.83
    2 3 6 1.87
    -2 3 -6 2
    -2 3 -6 1.8
    -2 3 -6 1.99
    2 3 6 2.19
    2 3 6 2.53
    2 3 6 2.21
    -3 -3 -6 18.35
    -3 -3 -6 19.48
    -3 -3 -6 19.07
    3 -3 6 18.36
    3 3 6 18.33
    3 3 6 18.27
    3 3 6 17.91
    3 3 6 18.41
    -3 3 -6 18.68
    3 3 6 18.87
    -3 3 -6 18.68
    -3 3 -6 19.23
    4 -3 6 9.45
    -4 -3 -6 8.98
    -4 -3 -6 10.32
    -4 -3 -6 9.7
    -4 -3 -6 9.5
    -4 -3 -6 9.89
    -4 3 -6 9.14
    4 3 6 9.83
    -4 3 -6 9.8
    -4 3 -6 9.5
    4 3 6 9.82
    4 3 6 9.88
    -4 3 -6 9.3
    4 3 6 9.45
    4 3 6 9.62
    -5 -3 -6 0.18
    -5 -3 -6 -0.01
    5 -3 6 0.17
    -5 -3 -6 0.29
    -5 -3 -6 0.13
    -5 -3 -6 0
    -5 3 -6 0.12
    -5 3 -6 0.3
    5 3 6 0.16
    -5 3 -6 0.08
    5 3 6 0.05
    5 3 6 0.03
    -5 3 -6 -0.01
    -5 3 -6 -0.01
    6 -3 6 2.89
    -6 -3 -6 2.6
    -6 -3 -6 3.08
    -6 -3 -6 3.61
    -6 3 -6 3.05
    6 3 6 2.69
    6 3 6 2.74
    -6 3 -6 3.01
    6 3 6 2.65
    7 -3 6 2.17
    -7 -3 -6 1.75
    -7 -3 -6 2.26
    7 3 6 2.19
    -7 3 -6 1.57
    -7 3 -6 2.56
    7 3 6 2.31
    -8 -3 -6 3.83
    -8 -3 -6 3.85
    8 3 6 4.08
    -8 3 -6 3.63
    -8 3 -6 3.31
    -9 -3 -6 0.73
    -9 -3 -6 1.19
    -9 3 -6 1.49
    -9 3 -6 0.73
    9 3 6 1.21
    -10 -3 -6 3.08
    -10 -3 -6 3.15
    -10 -3 -6 3.14
    -10 -3 -6 3.67
    -10 3 -6 3.04
    -10 3 -6 4.06
    -10 3 -6 2.75
    9 -4 -6 19.05
    -9 -4 6 18.93
    -9 -4 6 19.86
    -9 4 6 17.32
    9 4 -6 19.31
    -9 4 6 16.41
    -8 -4 6 4.36
    8 -4 -6 4.67
    -8 -4 6 4.86
    -8 4 6 4.85
    -8 4 6 5.12
    8 4 -6 5.03
    8 4 -6 4.57
    7 -4 -6 2.7
    -7 -4 6 3.45
    -7 -4 6 3.55
    -7 4 6 3.98
    -7 4 6 3.94
    7 4 -6 3.26
    7 4 -6 3.29
    7 4 -6 2.7
    -7 4 6 3.26
    6 -4 -6 31.37
    -6 -4 6 32.5
    6 -4 -6 31.72
    -6 -4 6 32.03
    -6 4 6 30.82
    6 4 -6 31.89
    6 4 -6 30.53
    -6 4 6 32.35
    6 4 -6 32.74
    -6 4 6 31.12
    -5 -4 6 5.63
    5 -4 -6 5.39
    -5 -4 6 5.62
    5 -4 -6 5.66
    -5 4 6 5.53
    5 4 -6 5.53
    -5 4 6 5.92
    5 4 -6 5.48
    -5 4 6 5.98
    5 4 -6 5.57
    -4 -4 6 14.21
    4 -4 -6 13.8
    -4 -4 6 14.24
    4 4 -6 14.27
    -4 4 6 14.89
    4 4 -6 12.89
    -4 4 6 13.44
    4 4 -6 13.8
    4 4 -6 13.83
    4 4 -6 14.51
    -4 4 6 13.16
    -3 -4 6 123.41
    -3 -4 6 124.94
    3 -4 -6 121.58
    3 -4 -6 124.6
    -3 -4 6 126.48
    3 4 -6 123.97
    -3 4 6 123.43
    3 4 -6 120.91
    -3 4 6 124.63
    3 4 -6 123.19
    -3 4 6 123.62
    -3 4 6 122.83
    3 4 -6 125.66
    2 -4 -6 4.61
    2 -4 -6 4.46
    -2 -4 6 4.23
    -2 -4 6 4.28
    -2 -4 6 4.82
    2 -4 -6 4.52
    2 4 -6 4.29
    -2 4 6 4.46
    -2 4 6 4.07
    -2 4 6 4.25
    2 4 -6 4.2
    2 4 -6 4.82
    -2 4 6 4.35
    2 4 -6 4.21
    -1 -4 6 1.84
    1 -4 -6 1.87
    1 -4 -6 1.64
    -1 -4 6 1.68
    -1 -4 6 1.57
    -1 4 6 1.46
    1 4 -6 1.56
    1 4 -6 1.59
    1 4 -6 1.65
    -1 4 6 1.43
    -1 4 6 1.57
    -1 4 6 1.49
    1 4 -6 1.61
    0 -4 -6 132.86
    0 -4 6 131.82
    0 -4 -6 133.21
    0 -4 6 136.55
    0 -4 -6 134.4
    0 -4 6 134.97
    0 4 6 134.37
    0 4 -6 134.35
    0 4 -6 132.61
    0 4 -6 136.51
    0 4 6 136.14
    0 4 6 132.99
    0 4 6 131.84
    1 -4 6 0.71
    -1 -4 -6 0.46
    1 -4 6 0.52
    -1 -4 -6 0.38
    -1 -4 -6 0.46
    -1 4 -6 0.53
    -1 4 -6 0.59
    -1 4 -6 0.47
    1 4 6 0.4
    1 4 6 0.49
    1 4 6 0.53
    1 4 6 0.5
    2 -4 6 2.4
    2 -4 6 1.99
    -2 -4 -6 2.43
    -2 -4 -6 2.45
    -2 -4 -6 2.56
    2 4 6 2.26
    2 4 6 2.52
    2 4 6 2.66
    -2 4 -6 2.15
    -2 4 -6 2.35
    2 4 6 2.28
    -2 4 -6 2.33
    2 4 6 2.83
    -3 -4 -6 95.18
    -3 -4 -6 94.35
    3 -4 6 89.65
    -3 -4 -6 92.18
    3 4 6 90.71
    -3 4 -6 94.76
    3 4 6 92.79
    -3 4 -6 89.83
    3 4 6 90.87
    -3 4 -6 92.98
    -4 -4 -6 0.19
    -4 -4 -6 0.09
    -4 -4 -6 0.16
    -4 -4 -6 0.08
    -4 -4 -6 0.03
    4 -4 6 0.23
    -4 4 -6 0
    4 4 6 0.13
    -4 4 -6 -0.06
    -4 4 -6 0.09
    4 4 6 0.13
    4 4 6 0.09
    -5 -4 -6 -0.04
    -5 -4 -6 0.12
    -5 -4 -6 -0.14
    -5 -4 -6 0.04
    5 -4 6 -0.05
    -5 4 -6 0
    5 4 6 0.05
    -5 4 -6 0.02
    5 4 6 -0.08
    -5 4 -6 0.11
    -5 4 -6 0.07
    -5 4 -6 0.13
    -6 -4 -6 2.35
    -6 -4 -6 2.86
    6 -4 6 2.06
    -6 -4 -6 2.15
    -6 -4 -6 2.21
    -6 4 -6 2.78
    6 4 6 2.14
    6 4 6 2.41
    -6 4 -6 2.31
    -6 4 -6 2.09
    7 -4 6 5.31
    -7 -4 -6 5.41
    -7 -4 -6 5.56
    -7 -4 -6 5.72
    7 4 6 5.95
    -7 4 -6 5.12
    -7 4 -6 6.18
    -7 4 -6 5.75
    7 4 6 6.15
    -8 -4 -6 10.13
    -8 -4 -6 9.39
    -8 -4 -6 10.29
    -8 4 -6 10.17
    -8 4 -6 10.55
    8 4 6 9.91
    -9 -4 -6 2.97
    -9 -4 -6 2.94
    -9 -4 -6 1.95
    -9 -4 -6 3.04
    -9 4 -6 2.77
    9 4 6 2.78
    -9 4 -6 2.88
    -9 4 -6 2.63
    -9 -5 6 2.78
    9 -5 -6 1.71
    -9 5 6 1.97
    9 5 -6 1.76
    -9 5 6 2.11
    8 -5 -6 13.7
    -8 -5 6 15.43
    8 5 -6 14.69
    -8 5 6 13.35
    8 5 -6 13.23
    -8 5 6 13.8
    7 -5 -6 25.32
    -7 -5 6 24.21
    -7 -5 6 25.22
    7 5 -6 23.97
    7 5 -6 25
    7 5 -6 24.06
    -7 5 6 24.74
    -7 5 6 25.21
    6 -5 -6 0.06
    -6 -5 6 0.1
    6 -5 -6 0.01
    -6 -5 6 -0.02
    -6 5 6 0.3
    -6 5 6 0.03
    6 5 -6 -0.17
    -6 5 6 -0.06
    6 5 -6 -0.02
    6 5 -6 -0.03
    -5 -5 6 0.43
    5 -5 -6 0.31
    5 -5 -6 0.45
    -5 -5 6 0.33
    5 5 -6 0.47
    5 5 -6 0.5
    -5 5 6 0.4
    5 5 -6 0.19
    -5 5 6 0.3
    -5 5 6 0.34
    4 -5 -6 10.84
    -4 -5 6 11.68
    -4 -5 6 10.41
    4 -5 -6 11.36
    4 5 -6 10.27
    -4 5 6 11.22
    4 5 -6 10.42
    -4 5 6 10.94
    -4 5 6 10.57
    4 5 -6 10.91
    4 5 -6 10.61
    -3 -5 6 0.08
    -3 -5 6 0
    -3 -5 6 0.2
    3 -5 -6 -0.08
    -3 5 6 0.01
    -3 5 6 0.02
    3 5 -6 0.07
    3 5 -6 -0.03
    3 5 -6 -0.04
    -3 5 6 0.03
    3 5 -6 0.04
    -2 -5 6 43.97
    2 -5 -6 43.43
    2 -5 -6 42.79
    -2 -5 6 43.59
    -2 -5 6 44.3
    -2 5 6 42.83
    2 5 -6 42.58
    -2 5 6 43.67
    -2 5 6 42.13
    2 5 -6 42.86
    2 5 -6 43.24
    2 5 -6 42.78
    -2 5 6 44.19
    1 -5 -6 36.19
    -1 -5 6 38.15
    -1 -5 6 36.6
    -1 -5 6 38.48
    1 -5 -6 37.4
    -1 5 6 36.53
    1 5 -6 37.16
    -1 5 6 37.74
    -1 5 6 36.45
    1 5 -6 35.83
    1 5 -6 36.82
    1 5 -6 35.85
    -1 5 6 37.09
    0 -5 -6 2.11
    0 -5 -6 2.29
    0 -5 6 2.12
    0 -5 6 2.1
    0 5 -6 2.21
    0 5 6 2.45
    0 5 -6 2.13
    0 5 6 2.14
    0 5 6 2.1
    0 5 6 1.87
    0 5 -6 2.01
    0 5 -6 2.14
    1 -5 6 55.93
    -1 -5 -6 58.11
    1 -5 6 54.84
    -1 -5 -6 56.52
    -1 5 -6 54.67
    1 5 6 54.67
    1 5 6 57.78
    1 5 6 54.88
    1 5 6 56.66
    -1 5 -6 57.43
    -1 5 -6 56.54
    -2 -5 -6 20.6
    -2 -5 -6 21.01
    2 -5 6 22.18
    -2 -5 -6 20.93
    -2 5 -6 20.98
    2 5 6 20.88
    2 5 6 20.88
    -2 5 -6 21
    2 5 6 20.92
    -2 5 -6 20.82
    3 -5 6 16.32
    -3 -5 -6 14.71
    -3 -5 -6 15.42
    3 5 6 15.49
    3 5 6 15.47
    -3 5 -6 15.01
    3 5 6 15.19
    -3 5 -6 14.96
    -3 5 -6 15.44
    -4 -5 -6 12.63
    4 -5 6 14.48
    -4 -5 -6 12.12
    4 5 6 12.04
    -4 5 -6 12.8
    4 5 6 12.52
    -4 5 -6 12.3
    -4 5 -6 12.65
    -5 -5 -6 0.57
    5 -5 6 0.84
    -5 -5 -6 0.68
    -5 -5 -6 0.75
    -5 -5 -6 0.72
    -5 5 -6 0.76
    5 5 6 0.92
    5 5 6 0.81
    -5 5 -6 0.6
    -5 5 -6 0.81
    -5 5 -6 0.7
    -6 -5 -6 1.02
    -6 -5 -6 1.47
    -6 -5 -6 1.77
    6 -5 6 1.67
    -6 -5 -6 1.43
    -6 5 -6 1.28
    6 5 6 1.71
    -6 5 -6 1.62
    -6 5 -6 1.46
    6 5 6 1.31
    -6 5 -6 1.9
    -7 -5 -6 6.07
    -7 -5 -6 5.49
    7 -5 6 5.94
    -7 -5 -6 5.71
    -7 -5 -6 5.98
    7 5 6 5.13
    -7 5 -6 5.56
    -7 5 -6 5.13
    -7 5 -6 5.62
    -8 -5 -6 0.17
    -8 -5 -6 0.05
    -8 -5 -6 0.14
    -8 -5 -6 0.09
    -8 5 -6 0.17
    8 5 6 0.22
    -8 5 -6 0.25
    8 5 6 0.01
    -8 5 -6 0.24
    -9 -5 -6 0.87
    -9 -5 -6 1.25
    -9 -5 -6 0.76
    -9 -5 -6 0.91
    -9 5 -6 1.27
    -9 5 -6 1.41
    -9 5 -6 0.97
    9 5 6 1.49
    -9 5 -6 1.38
    9 -6 -6 0.76
    -9 -6 6 0.6
    9 6 -6 0.28
    -9 6 6 1.11
    9 6 -6 0.46
    -9 6 6 0.84
    8 -6 -6 0.06
    -8 -6 6 -0.07
    8 6 -6 -0.01
    -8 6 6 -0.06
    8 6 -6 0.09
    -8 6 6 -0.16
    7 -6 -6 0.57
    -7 -6 6 1.2
    7 6 -6 1.16
    -7 6 6 0.6
    7 6 -6 0.79
    -7 6 6 1.13
    7 6 -6 0.86
    6 -6 -6 0.18
    6 -6 -6 0.26
    -6 -6 6 0.35
    -6 6 6 0.23
    -6 6 6 0.08
    6 6 -6 0.26
    6 6 -6 0.49
    6 6 -6 0.08
    -6 6 6 0.43
    5 -6 -6 -0.04
    -5 -6 6 0.06
    5 -6 -6 0.05
    5 6 -6 0.01
    -5 6 6 0.02
    5 6 -6 0.07
    -5 6 6 0.13
    5 6 -6 -0.08
    -5 6 6 -0.03
    -4 -6 6 -0.02
    4 -6 -6 -0.03
    4 -6 -6 -0.08
    -4 6 6 0.01
    4 6 -6 0.03
    -4 6 6 -0.04
    -4 6 6 0
    4 6 -6 -0.06
    4 6 -6 -0.09
    3 -6 -6 2.12
    -3 -6 6 2.08
    3 6 -6 1.6
    -3 6 6 2.25
    3 6 -6 2.05
    3 6 -6 2.23
    3 6 -6 1.94
    -3 6 6 1.75
    -3 6 6 2.17
    -2 -6 6 0.19
    -2 -6 6 0.25
    2 -6 -6 0.11
    2 6 -6 0.06
    2 6 -6 0.18
    -2 6 6 0.17
    -2 6 6 0.2
    2 6 -6 0.17
    -2 6 6 0.1
    2 6 -6 0.18
    -1 -6 6 0.14
    -1 -6 6 0.16
    1 -6 -6 0.21
    1 6 -6 0.28
    1 6 -6 0.32
    -1 6 6 0.16
    1 6 -6 0.12
    -1 6 6 0.14
    -1 6 6 0.35
    1 6 -6 0.35
    0 -6 -6 9.7
    0 -6 6 9.13
    0 -6 -6 9.29
    0 6 -6 9.17
    0 6 6 9.4
    0 6 -6 8.94
    0 6 6 9.51
    0 6 -6 9.54
    0 6 6 9.57
    0 6 -6 9.64
    0 6 6 9.66
    1 -6 6 8.63
    -1 -6 -6 8.25
    -1 -6 -6 8.3
    -1 -6 -6 7.97
    -1 6 -6 7.97
    1 6 6 8.49
    1 6 6 8.05
    1 6 6 8.45
    -1 6 -6 8.25
    -1 6 -6 8.45
    -2 -6 -6 0.65
    -2 -6 -6 0.66
    2 -6 6 0.72
    -2 -6 -6 0.86
    2 6 6 0.6
    -2 6 -6 0.7
    2 6 6 0.77
    -2 6 -6 0.88
    2 6 6 0.63
    -2 6 -6 0.9
    -3 -6 -6 0.14
    -3 -6 -6 -0.02
    3 -6 6 0.26
    3 6 6 -0.05
    -3 6 -6 0.2
    -3 6 -6 -0.02
    3 6 6 0.12
    3 6 6 0.37
    -3 6 -6 0.08
    -4 -6 -6 -0.08
    4 -6 6 0.15
    -4 -6 -6 0.01
    -4 6 -6 0.03
    4 6 6 0.04
    -4 6 -6 0.28
    4 6 6 0.11
    -4 6 -6 0.14
    -5 -6 -6 22.39
    -5 -6 -6 20.83
    -5 -6 -6 22.58
    5 -6 6 23.22
    -5 6 -6 22.29
    -5 6 -6 22.96
    5 6 6 24.53
    -5 6 -6 24
    5 6 6 23.83
    -6 -6 -6 6.97
    -6 -6 -6 7
    -6 -6 -6 6.11
    6 -6 6 6.23
    -6 -6 -6 6.72
    -6 6 -6 6.74
    -6 6 -6 6.76
    6 6 6 6.15
    -6 6 -6 6.35
    6 6 6 6.62
    -7 -6 -6 3.38
    -7 -6 -6 3.58
    -7 -6 -6 3.83
    7 -6 6 3.55
    -7 -6 -6 4.65
    -7 6 -6 3.41
    7 6 6 3.55
    -7 6 -6 3.69
    -7 6 -6 4.39
    -8 -6 -6 8
    -8 -6 -6 9.52
    -8 -6 -6 8.05
    -8 -6 -6 9.81
    -8 6 -6 8.49
    -8 6 -6 8.84
    8 6 6 8.42
    -8 6 -6 8.19
    -8 6 -6 8.99
    -9 -6 -6 0.03
    -9 -6 -6 0.11
    -9 6 -6 0.28
    -9 6 -6 0.08
    -9 6 -6 0.18
    -9 6 -6 0.2
    9 -7 -6 0.05
    -9 7 6 0.19
    -9 7 6 0.07
    8 -7 -6 4.81
    8 7 -6 4.46
    -8 7 6 5.31
    -8 7 6 4.99
    7 -7 -6 0.66
    -7 -7 6 0.35
    7 7 -6 0.29
    -7 7 6 0.7
    -7 7 6 0.5
    7 7 -6 0.2
    7 7 -6 0.54
    -6 -7 6 0.89
    6 -7 -6 1.04
    6 -7 -6 0.77
    6 7 -6 1.02
    6 7 -6 1.19
    6 7 -6 1.17
    -6 7 6 0.94
    -6 7 6 1.12
    5 -7 -6 2.97
    5 -7 -6 3.6
    -5 -7 6 3.47
    -5 7 6 3.29
    -5 7 6 3.27
    -5 7 6 3.31
    5 7 -6 3.24
    5 7 -6 3.6
    5 7 -6 3.57
    4 -7 -6 2.09
    4 -7 -6 1.48
    -4 -7 6 1.65
    4 7 -6 1.71
    -4 7 6 1.82
    -4 7 6 1.9
    4 7 -6 1.7
    -4 7 6 1.74
    4 7 -6 1.77
    3 -7 -6 0.6
    3 -7 -6 0.54
    3 7 -6 0.74
    -3 7 6 0.74
    3 7 -6 0.56
    3 7 -6 0.65
    -3 7 6 0.69
    -3 7 6 0.64
    2 -7 -6 0.04
    -2 -7 6 -0.04
    2 7 -6 0.12
    -2 7 6 -0.03
    2 7 -6 0.02
    -2 7 6 -0.01
    -2 7 6 0.05
    2 7 -6 -0.12
    -1 -7 6 15.84
    -1 7 6 15.49
    1 7 -6 15.76
    1 7 -6 15.88
    -1 7 6 15.99
    1 7 -6 15.53
    -1 7 6 16.26
    1 7 -6 16.09
    0 -7 6 4.53
    0 7 6 4.46
    0 7 -6 5.02
    0 7 -6 4.9
    0 7 6 4.59
    0 7 -6 4.57
    0 7 6 4.2
    1 -7 6 7.42
    -1 -7 -6 6.99
    -1 -7 -6 6.64
    1 7 6 6.69
    -1 7 -6 6.9
    1 7 6 6.41
    -1 7 -6 7.07
    -1 7 -6 6.82
    1 7 6 7.05
    -2 -7 -6 1.5
    2 -7 6 1.37
    -2 7 -6 1.32
    -2 7 -6 1.57
    2 7 6 1.2
    -2 7 -6 1.29
    2 7 6 1.46
    2 7 6 1.16
    3 -7 6 4.2
    -3 -7 -6 4.03
    3 7 6 3.94
    -3 7 -6 4.4
    -3 7 -6 4.5
    -3 7 -6 4.23
    3 7 6 4.28
    3 7 6 4.25
    4 -7 6 1.74
    -4 -7 -6 2.01
    4 7 6 1.99
    4 7 6 2.15
    -4 7 -6 2.27
    -4 7 -6 1.84
    -4 7 -6 1.9
    -5 -7 -6 13.89
    5 -7 6 14.99
    -5 7 -6 14.96
    5 7 6 14.92
    -5 7 -6 14.43
    5 7 6 15.32
    -5 7 -6 15.54
    -6 -7 -6 6.99
    -6 -7 -6 5.91
    6 -7 6 5.84
    -6 7 -6 6.5
    -6 7 -6 6.16
    6 7 6 5.51
    6 7 6 6.51
    -7 -7 -6 0.74
    7 -7 6 0.23
    -7 -7 -6 0.31
    -7 7 -6 0.4
    7 7 6 0.53
    7 7 6 0.41
    -7 7 -6 0.6
    -8 -7 -6 2.06
    -8 -7 -6 2.13
    8 7 6 2.33
    -8 7 -6 2.48
    -8 7 -6 2.15
    8 -8 -6 1.43
    -8 8 6 1.19
    -8 8 6 1.68
    8 8 -6 1.26
    8 8 -6 1.66
    7 -8 -6 4.66
    7 8 -6 3.78
    7 8 -6 4.65
    -7 8 6 4.07
    -7 8 6 4.61
    6 -8 -6 0.12
    -6 8 6 0.21
    6 8 -6 0.15
    6 8 -6 -0.15
    -6 8 6 -0.13
    5 -8 -6 2.15
    -5 8 6 2.37
    -5 8 6 2.21
    5 8 -6 2.14
    5 8 -6 2.08
    4 -8 -6 3.46
    4 -8 -6 3.01
    4 8 -6 2.5
    -4 8 6 3.18
    -4 8 6 2.62
    4 8 -6 3.16
    -4 8 6 3.16
    3 -8 -6 20.71
    -3 -8 6 20.49
    3 -8 -6 21.63
    -3 8 6 21.34
    -3 8 6 21.48
    3 8 -6 20.21
    3 8 -6 21.04
    -3 8 6 21.43
    -2 -8 6 5.57
    2 -8 -6 5.14
    -2 8 6 5.45
    2 8 -6 5.39
    2 8 -6 5.62
    -2 8 6 5.41
    -2 8 6 5.16
    -1 -8 6 1.64
    -1 8 6 2.06
    -1 8 6 1.9
    -1 8 6 1.63
    1 8 -6 1.3
    1 8 -6 1.39
    0 -8 6 0.43
    0 8 -6 0.48
    0 8 6 0.42
    0 8 6 0.57
    0 8 -6 0.53
    0 8 6 0.4
    0 8 -6 0.3
    1 -8 6 1.64
    1 8 6 1.58
    -1 8 -6 1.64
    -1 8 -6 1.72
    1 8 6 1.48
    -1 8 -6 1.67
    1 8 6 1.96
    2 -8 6 1.79
    -2 8 -6 2.03
    2 8 6 2.38
    -2 8 -6 1.93
    2 8 6 2.21
    2 8 6 2.16
    -2 8 -6 2.13
    3 -8 6 0.21
    -3 8 -6 0.35
    -3 8 -6 0.4
    3 8 6 0.36
    -3 8 -6 0.21
    3 8 6 0.16
    3 8 6 0.22
    -4 -8 -6 0.02
    4 -8 6 0.03
    4 8 6 0.14
    -4 8 -6 0.14
    4 8 6 -0.05
    -4 8 -6 0.04
    -4 8 -6 0.11
    5 -8 6 0.07
    -5 -8 -6 0.72
    -5 8 -6 0.47
    5 8 6 0.22
    -5 8 -6 0.48
    -5 8 -6 0.49
    5 8 6 0.38
    6 -8 6 0.44
    -6 -8 -6 0.2
    6 8 6 0.07
    6 8 6 0.1
    -6 8 -6 0.16
    7 -8 6 0.77
    -7 -8 -6 1.66
    -7 8 -6 1.3
    7 8 6 1.03
    7 8 6 0.97
    -8 8 -6 0.41
    8 8 6 0.4
    8 9 -6 1.2
    8 9 -6 1.49
    -8 9 6 1.51
    -8 9 6 1.33
    -7 9 6 1.07
    7 9 -6 0.63
    7 9 -6 1.62
    -7 9 6 1.61
    6 9 -6 1.08
    -6 9 6 1.34
    -6 9 6 1.16
    6 9 -6 0.93
    5 9 -6 0.64
    -5 9 6 0.31
    5 9 -6 0.37
    -5 9 6 0.25
    -4 -9 6 8.97
    4 9 -6 9.52
    4 9 -6 8.01
    -4 9 6 9.28
    -4 9 6 9.35
    -3 -9 6 -0.02
    3 9 -6 0.02
    -3 9 6 0.19
    3 9 -6 -0.02
    -3 9 6 0.07
    -3 9 6 -0.02
    -2 -9 6 10.03
    2 9 -6 9.78
    2 9 -6 10.81
    -2 9 6 9.47
    -2 9 6 10.58
    -2 9 6 10.04
    -1 -9 6 0.35
    1 9 -6 0.57
    -1 9 6 0.56
    -1 9 6 0.67
    -1 9 6 0.6
    1 9 -6 0.49
    0 -9 6 0.72
    0 9 6 0.75
    0 9 6 0.69
    0 9 -6 0.83
    0 9 6 0.59
    0 9 -6 0.84
    1 -9 6 1.05
    -1 9 -6 0.68
    1 9 6 0.5
    1 9 6 0.62
    -1 9 -6 0.6
    -1 9 -6 0.56
    1 9 6 0.69
    2 -9 6 0.19
    -2 9 -6 0.14
    -2 9 -6 0.32
    2 9 6 0.17
    2 9 6 0.14
    -2 9 -6 0.19
    2 9 6 0.19
    3 -9 6 1.22
    3 9 6 1.8
    -3 9 -6 1.54
    3 9 6 1.76
    -3 9 -6 1.36
    -3 9 -6 1.51
    4 -9 6 3.06
    4 9 6 3.56
    -4 9 -6 3.47
    -4 9 -6 3.38
    4 9 6 3.42
    5 -9 6 1.03
    5 9 6 0.93
    -5 9 -6 0.8
    6 -9 6 0.04
    6 9 6 0.33
    6 9 6 0.24
    -6 9 -6 0.3
    7 -9 6 -0.05
    7 9 6 0.24
    7 9 6 0.08
    -7 9 -6 0.12
    -8 9 -6 0.05
    8 9 6 -0.15
    7 10 -6 3.85
    -7 10 6 4.34
    7 10 -6 3.88
    -6 10 6 3.41
    6 10 -6 3.53
    -6 10 6 3.99
    6 10 -6 3.54
    5 10 -6 7.54
    -5 10 6 8.89
    5 10 -6 8.24
    -5 10 6 9.26
    -4 10 6 3.44
    -4 10 6 2.7
    4 10 -6 3
    4 10 -6 2.71
    -3 -10 6 52.19
    3 10 -6 50.23
    3 10 -6 52.8
    -3 10 6 49.07
    -3 10 6 52.63
    -2 -10 6 6.19
    -2 10 6 6.31
    2 10 -6 5.89
    -2 10 6 5.43
    2 10 -6 6.17
    -1 -10 6 4.87
    1 10 -6 5.32
    1 10 -6 5.8
    -1 10 6 5.31
    -1 10 6 5.57
    -1 10 6 5.55
    0 -10 6 1.14
    0 10 -6 1.29
    0 10 6 0.68
    0 10 6 0.89
    0 10 -6 0.92
    0 10 6 0.8
    1 -10 6 0.95
    -1 10 -6 1.07
    1 10 6 0.99
    1 10 6 1.2
    -1 10 -6 1.4
    1 10 6 1.53
    2 -10 6 9.33
    -2 10 -6 9.18
    -2 10 -6 9.11
    2 10 6 9.32
    2 10 6 9.18
    2 10 6 8.41
    -2 10 -6 9.55
    3 -10 6 15.24
    -3 10 -6 16.13
    3 10 6 15.62
    3 10 6 16.03
    -3 10 -6 16.52
    4 -10 6 12.9
    4 10 6 13.84
    -4 10 -6 13.13
    4 10 6 12.6
    5 -10 6 0.63
    5 10 6 1.06
    5 10 6 1.05
    6 -10 6 -0.28
    6 10 6 0.36
    6 10 6 0.01
    7 -10 6 0.1
    7 10 6 0.39
    7 10 6 0.44
    -6 11 6 0.06
    6 11 -6 -0.16
    6 11 -6 -0.04
    5 11 -6 0.22
    5 11 -6 0.06
    -5 11 6 -0.03
    -4 11 6 3.53
    4 11 -6 3.4
    -4 11 6 3.08
    4 11 -6 3.54
    -3 11 6 0.15
    3 11 -6 -0.05
    3 11 -6 0.24
    -3 11 6 0.2
    -2 -11 6 0.73
    2 11 -6 0.43
    -2 11 6 0.42
    2 11 -6 0.49
    -2 11 6 0.63
    -1 -11 6 4.18
    -1 11 6 4.41
    1 11 -6 4.34
    -1 11 6 4.36
    1 11 -6 4.37
    0 -11 6 1.6
    0 11 -6 1.52
    0 11 -6 1.22
    0 11 6 1.21
    0 11 6 1.59
    1 -11 6 1.4
    -1 11 -6 0.83
    1 11 6 0.85
    1 11 6 1.2
    -1 11 -6 1.23
    2 -11 6 4.06
    2 11 6 4.17
    -2 11 -6 3.57
    2 11 6 3.65
    3 -11 6 2.31
    -3 11 -6 2.68
    3 11 6 2.64
    3 11 6 2.1
    4 -11 6 0.64
    4 11 6 0.48
    4 11 6 0.37
    5 -11 6 0.92
    5 11 6 1.45
    5 11 6 1.05
    6 -11 6 1.6
    6 11 6 1.84
    6 11 6 1.61
    5 12 -6 0.15
    -5 12 6 -0.04
    5 12 -6 0.17
    4 12 -6 -0.2
    4 12 -6 -0.06
    -4 12 6 0.02
    -3 12 6 6.61
    -3 12 6 6.55
    3 12 -6 6.51
    3 12 -6 6.93
    -2 12 6 0.29
    -2 12 6 0.15
    2 12 -6 0.39
    2 12 -6 0.35
    -1 -12 6 4.46
    -1 12 6 3.6
    -1 12 6 4
    1 12 -6 4.9
    1 12 -6 4.4
    0 -12 6 0.22
    0 12 -6 0.3
    0 12 6 0.32
    0 12 6 0.24
    0 12 -6 0.41
    1 -12 6 -0.09
    -1 12 -6 -0.12
    1 12 6 0.03
    1 12 6 0.21
    2 -12 6 0.29
    -2 12 -6 0.99
    2 12 6 0.79
    2 12 6 0.7
    3 -12 6 5.56
    3 12 6 4.78
    3 12 6 5.53
    4 -12 6 6.97
    4 12 6 6.33
    4 12 6 6.37
    5 -12 6 3.33
    5 12 6 2.5
    5 12 6 3.08
    4 13 -6 5.67
    4 13 -6 5.38
    -4 13 6 5.23
    -3 13 6 -0.06
    3 13 -6 0.17
    3 13 -6 0.05
    2 13 -6 19.23
    -2 13 6 18.52
    -2 13 6 19.23
    2 13 -6 19.03
    -1 13 6 6.42
    1 13 -6 6.64
    -1 13 6 7.46
    1 13 -6 6.61
    0 -13 6 0.14
    0 13 6 0.35
    0 13 -6 0.08
    0 13 -6 0.06
    0 13 6 0.36
    1 -13 6 1.17
    1 13 6 0.79
    -1 13 -6 1.11
    1 13 6 0.58
    2 -13 6 3.96
    -2 13 -6 3.63
    2 13 6 3.19
    2 13 6 3.6
    3 -13 6 -0.04
    3 13 6 0.03
    3 13 6 -0.03
    4 -13 6 3.39
    4 13 6 2.02
    4 13 6 2.53
    2 14 -6 0.09
    2 14 -6 -0.06
    -2 14 6 0.03
    -1 14 6 -0.09
    -1 14 6 0.04
    1 14 -6 -0.12
    1 14 -6 0.04
    0 14 6 2.04
    0 14 6 2.48
    0 14 -6 2.36
    1 -14 6 0.25
    -1 14 -6 0.19
    1 14 6 0.01
    1 14 6 0.12
    2 -14 6 0.29
    2 14 6 0.12
    2 14 6 0.45
    -10 0 7 -0.15
    -10 0 7 0.2
    10 0 -7 0.07
    -9 0 7 2.23
    9 0 -7 1.97
    -9 0 7 0.98
    -8 0 7 -0.03
    8 0 -7 -0.14
    -8 0 7 0.1
    7 0 -7 2.07
    -7 0 7 3.3
    -7 0 7 2.37
    6 0 -7 -0.04
    -6 0 7 -0.11
    6 0 -7 0.03
    6 0 -7 0.01
    -6 0 7 -0.06
    5 0 -7 0.54
    -5 0 7 0.75
    5 0 -7 0.69
    5 0 -7 0.73
    5 0 -7 0.7
    -5 0 7 0.47
    -5 0 7 0.51
    -4 0 7 0.18
    4 0 -7 0.09
    -4 0 7 -0.02
    4 0 -7 0.14
    4 0 -7 0.09
    -4 0 7 -0.04
    4 0 -7 0.01
    -3 0 7 58.92
    -3 0 7 60.54
    -3 0 7 59.09
    3 0 -7 57.41
    3 0 -7 60.3
    3 0 -7 58.23
    2 0 -7 0.11
    -2 0 7 -0.03
    2 0 -7 -0.03
    2 0 -7 -0.13
    2 0 -7 0.01
    2 0 -7 -0.09
    -2 0 7 -0.04
    -2 0 7 0.01
    1 0 -7 24.7
    -1 0 7 25.38
    1 0 -7 25.23
    -1 0 7 24.93
    -1 0 7 25.51
    1 0 -7 25.49
    1 0 -7 26.21
    0 0 -7 -0.02
    0 0 7 0.03
    0 0 -7 0.1
    0 0 7 0.16
    0 0 7 0.07
    0 0 7 0.03
    0 0 -7 0.14
    0 0 -7 0.07
    -1 0 -7 41.56
    -1 0 -7 39.42
    1 0 7 38.94
    1 0 7 40.24
    1 0 7 39.48
    -1 0 -7 38
    -2 0 -7 -0.05
    -2 0 -7 0.06
    2 0 7 0.02
    2 0 7 0.01
    -2 0 -7 0.05
    2 0 7 0.02
    2 0 7 0.06
    2 0 7 -0.04
    3 0 7 106.78
    -3 0 -7 105.91
    -3 0 -7 103.59
    -3 0 -7 104.75
    3 0 7 106.63
    3 0 7 107.44
    3 0 7 107.6
    3 0 7 105.21
    4 0 7 0
    4 0 7 0.11
    4 0 7 0.04
    -4 0 -7 -0.01
    4 0 7 -0.02
    -4 0 -7 0.05
    -4 0 -7 0.13
    4 0 7 0.02
    -5 0 -7 70.87
    5 0 7 71.47
    5 0 7 69.23
    5 0 7 70.81
    -5 0 -7 72.03
    -5 0 -7 70.86
    -5 0 -7 70.21
    6 0 7 0.08
    6 0 7 0.02
    -6 0 -7 0.06
    -6 0 -7 -0.12
    -6 0 -7 -0.14
    -6 0 -7 0.09
    -7 0 -7 2.76
    -7 0 -7 2.33
    -7 0 -7 2.9
    -7 0 -7 2.25
    7 0 7 2.91
    -8 0 -7 0.32
    8 0 7 -0.09
    -8 0 -7 -0.1
    -8 0 -7 0.22
    -8 0 -7 -0.05
    -9 0 -7 10.47
    -9 0 -7 11.2
    -9 0 -7 12.12
    -9 0 -7 10.45
    -10 0 -7 0.07
    -10 0 -7 0.12
    -10 0 -7 -0.06
    -10 0 -7 0.09
    10 -1 -7 1.56
    -10 -1 7 2.02
    -10 -1 7 2.18
    -10 1 7 2.06
    -10 1 7 1.77
    10 1 -7 1.78
    9 -1 -7 4.39
    -9 -1 7 3.83
    -9 -1 7 4.61
    -9 1 7 3.88
    9 1 -7 5.11
    -9 1 7 4.34
    8 -1 -7 0.2
    -8 -1 7 0.05
    -8 -1 7 0.02
    -8 1 7 0.23
    8 1 -7 0.18
    -8 1 7 0.26
    7 -1 -7 2.11
    -7 -1 7 2
    7 -1 -7 1.62
    -7 -1 7 2.13
    7 1 -7 2.34
    -7 1 7 1.91
    7 1 -7 2.58
    -7 1 7 1.93
    -6 -1 7 -0.03
    6 -1 -7 0
    -6 -1 7 0.04
    6 -1 -7 0.25
    6 -1 -7 0.2
    6 1 -7 0.04
    -6 1 7 0.05
    6 1 -7 0.08
    -6 1 7 0.14
    -6 1 7 0.11
    6 1 -7 0.19
    -5 -1 7 0.09
    -5 -1 7 -0.01
    5 -1 -7 0.06
    -5 -1 7 -0.05
    5 -1 -7 0
    5 -1 -7 0.09
    -5 1 7 0.09
    5 1 -7 0.04
    -5 1 7 -0.08
    -5 1 7 0.03
    5 1 -7 -0.05
    5 1 -7 0.03
    5 1 -7 -0.12
    4 -1 -7 1.65
    4 -1 -7 2.34
    4 -1 -7 1.87
    -4 -1 7 1.71
    -4 -1 7 1.36
    -4 -1 7 2.02
    4 -1 -7 2.12
    -4 1 7 1.64
    4 1 -7 1.41
    -4 1 7 1.92
    4 1 -7 1.92
    -4 1 7 1.93
    4 1 -7 1.84
    4 1 -7 1.75
    3 -1 -7 39.9
    -3 -1 7 41.41
    3 -1 -7 39.13
    3 -1 -7 40.34
    -3 -1 7 39.98
    -3 -1 7 40.83
    3 -1 -7 40.37
    3 -1 -7 39.55
    -3 1 7 41.46
    3 1 -7 40.25
    -3 1 7 40.09
    3 1 -7 39.55
    3 1 -7 38.89
    3 1 -7 41.67
    -3 1 7 40.66
    3 1 -7 40.13
    -2 -1 7 16.48
    -2 -1 7 16.72
    2 -1 -7 16.37
    2 -1 -7 15.65
    -2 -1 7 16.1
    2 -1 -7 16.28
    2 -1 -7 15.53
    2 1 -7 15.64
    2 1 -7 16.15
    2 1 -7 17.12
    2 1 -7 15.78
    -2 1 7 16.75
    -2 1 7 16.72
    2 1 -7 16.94
    1 -1 -7 0.71
    1 -1 -7 0.71
    -1 -1 7 0.7
    1 -1 -7 0.7
    1 -1 -7 0.7
    -1 -1 7 1.19
    -1 -1 7 0.67
    -1 1 7 0.49
    1 1 -7 0.74
    -1 1 7 0.5
    1 1 -7 0.69
    -1 1 7 0.64
    -1 1 7 0.4
    1 1 -7 0.61
    1 1 -7 0.76
    0 -1 -7 7.32
    0 -1 7 8.03
    0 -1 -7 7.19
    0 -1 -7 7.26
    0 -1 -7 7.36
    0 -1 7 7.59
    0 -1 7 7.88
    0 1 7 7.76
    0 1 -7 7.88
    0 1 7 7.41
    0 1 -7 7.72
    0 1 -7 7.81
    0 1 7 7.8
    0 1 7 7.09
    -1 -1 -7 7.37
    -1 -1 -7 7.85
    1 -1 7 7.03
    1 -1 7 7.49
    -1 -1 -7 7.79
    1 -1 7 7.47
    -1 -1 -7 7.42
    1 -1 7 7.66
    -1 1 -7 7.26
    1 1 7 7.6
    1 1 7 7.25
    -1 1 -7 8.32
    1 1 7 7.95
    -1 1 -7 7.46
    1 1 7 7.58
    -2 -1 -7 2.47
    2 -1 7 2.42
    -2 -1 -7 2.32
    2 -1 7 2.62
    -2 -1 -7 1.94
    2 -1 7 2.45
    2 -1 7 2.29
    2 -1 7 2.52
    2 1 7 2.11
    2 1 7 2.47
    2 1 7 2.2
    -2 1 -7 2.56
    -2 1 -7 1.85
    -2 1 -7 2.5
    2 1 7 2.4
    -3 -1 -7 0.07
    3 -1 7 0.09
    3 -1 7 0.07
    3 -1 7 0.31
    3 -1 7 0.09
    -3 -1 -7 0.07
    3 -1 7 0.21
    -3 -1 -7 0.02
    -3 1 -7 0.21
    3 1 7 0.17
    -3 1 -7 0.1
    3 1 7 0.33
    3 1 7 -0.1
    -3 1 -7 0.12
    3 1 7 0.19
    3 1 7 0.16
    4 -1 7 39.8
    4 -1 7 40.25
    -4 -1 -7 40.63
    -4 -1 -7 41.11
    4 -1 7 38.78
    -4 -1 -7 38.95
    4 -1 7 40.54
    -4 1 -7 41.35
    4 1 7 40.09
    -4 1 -7 39.02
    4 1 7 40.07
    4 1 7 40.48
    4 1 7 40.87
    4 1 7 40.43
    -4 1 -7 40.34
    5 -1 7 0.3
    -5 -1 -7 0
    -5 -1 -7 0.49
    5 -1 7 0.15
    -5 -1 -7 0.26
    -5 -1 -7 0.42
    5 1 7 0.19
    -5 1 -7 0.25
    5 1 7 0.2
    -5 1 -7 0.25
    5 1 7 0.39
    -5 1 -7 0.3
    -5 1 -7 0.34
    6 -1 7 0.17
    -6 -1 -7 -0.06
    6 -1 7 0.17
    -6 -1 -7 0.21
    -6 -1 -7 0.07
    -6 -1 -7 0.02
    6 1 7 0.05
    -6 1 -7 0.06
    6 1 7 -0.02
    -6 1 -7 0.07
    -6 1 -7 -0.03
    6 1 7 0.17
    -6 1 -7 -0.01
    -7 -1 -7 0.56
    -7 -1 -7 0.81
    7 -1 7 0.65
    -7 -1 -7 0.49
    -7 -1 -7 0.61
    7 -1 7 0.68
    7 1 7 0.73
    -7 1 -7 0.62
    -7 1 -7 0.26
    -7 1 -7 0.4
    -7 1 -7 0.6
    -8 -1 -7 1.11
    -8 -1 -7 0.93
    -8 -1 -7 0.91
    -8 -1 -7 0.75
    8 1 7 0.9
    -8 1 -7 0.96
    -8 1 -7 0.77
    -8 1 -7 1.05
    -8 1 -7 1.11
    -9 -1 -7 0.81
    -9 -1 -7 1.33
    -9 -1 -7 1.13
    -9 -1 -7 1.16
    -9 1 -7 0.69
    -9 1 -7 1.01
    -9 1 -7 1.2
    -9 1 -7 0.99
    -10 -1 -7 1.19
    -10 -1 -7 0.71
    -10 -1 -7 0.81
    -10 -1 -7 1.33
    -10 1 -7 0.87
    -10 1 -7 0.97
    -10 1 -7 0.8
    -10 1 -7 0.77
    10 -2 -7 2.3
    -10 -2 7 2.01
    -10 -2 7 2.39
    -10 2 7 1.46
    -10 2 7 1.84
    10 2 -7 1.8
    -9 -2 7 3.66
    -9 -2 7 4.61
    9 -2 -7 3.53
    9 2 -7 3.61
    -9 2 7 3.7
    -9 2 7 3.02
    8 -2 -7 0.07
    -8 -2 7 0.31
    -8 -2 7 0.39
    8 -2 -7 0.35
    -8 2 7 0.31
    8 2 -7 0.03
    -8 2 7 0.16
    -7 -2 7 15.89
    -7 -2 7 17.34
    7 -2 -7 15.66
    7 -2 -7 15.22
    7 2 -7 15.89
    -7 2 7 15.28
    -7 2 7 16.69
    7 2 -7 16.21
    6 -2 -7 25.21
    6 -2 -7 24.42
    -6 -2 7 26.81
    -6 -2 7 25.4
    6 -2 -7 25.24
    6 2 -7 25.53
    -6 2 7 24.07
    6 2 -7 26.6
    -6 2 7 25.54
    6 2 -7 24.65
    6 2 -7 24.96
    -6 2 7 25.66
    5 -2 -7 0.37
    5 -2 -7 0.17
    5 -2 -7 0.28
    -5 -2 7 0.47
    -5 -2 7 0.63
    5 -2 -7 0.59
    5 2 -7 0.27
    -5 2 7 0.39
    -5 2 7 0.48
    5 2 -7 0.37
    -5 2 7 0.47
    5 2 -7 0.11
    5 2 -7 0.29
    4 -2 -7 9.58
    -4 -2 7 9.32
    4 -2 -7 9.85
    4 -2 -7 8.63
    4 -2 -7 9.17
    -4 -2 7 10.81
    -4 -2 7 9.58
    -4 2 7 10.02
    4 2 -7 9.15
    4 2 -7 9.34
    4 2 -7 9.22
    -4 2 7 9.29
    4 2 -7 9.3
    -4 2 7 9.98
    -3 -2 7 2.2
    -3 -2 7 2.16
    3 -2 -7 2.22
    3 -2 -7 2.16
    3 -2 -7 2.28
    3 -2 -7 2.25
    -3 -2 7 2.01
    3 2 -7 2.52
    -3 2 7 2.04
    3 2 -7 2.39
    3 2 -7 2.6
    -3 2 7 2.33
    3 2 -7 2.49
    -3 2 7 2.34
    2 -2 -7 33.57
    2 -2 -7 32.98
    -2 -2 7 31.94
    -2 -2 7 34.61
    2 -2 -7 34.83
    -2 -2 7 34.14
    2 -2 -7 33.35
    -2 2 7 32.51
    2 2 -7 32.83
    -2 2 7 33.75
    -2 2 7 32.76
    2 2 -7 34.64
    -2 2 7 32.91
    2 2 -7 33.41
    2 2 -7 34.18
    1 -2 -7 77.4
    -1 -2 7 80.09
    -1 -2 7 77.81
    1 -2 -7 65.86
    1 -2 -7 78.01
    1 -2 -7 79
    -1 -2 7 78.83
    -1 2 7 76.46
    1 2 -7 78.65
    -1 2 7 78.37
    -1 2 7 80.96
    1 2 -7 79.47
    -1 2 7 78.9
    1 2 -7 77.75
    0 -2 -7 22.82
    0 -2 -7 22.53
    0 -2 -7 21.69
    0 -2 -7 21.85
    0 -2 7 22.48
    0 -2 7 22.84
    0 -2 7 22.74
    0 2 -7 21.91
    0 2 -7 21.45
    0 2 7 21.51
    0 2 7 22.56
    0 2 -7 22.3
    0 2 7 23.17
    0 2 7 22.81
    -1 -2 -7 18.49
    -1 -2 -7 18.99
    1 -2 7 18.94
    -1 -2 -7 18.24
    1 -2 7 18.79
    1 -2 7 18.69
    1 -2 7 17.51
    1 2 7 18.69
    -1 2 -7 18.65
    1 2 7 18.03
    -1 2 -7 18.84
    1 2 7 18.89
    -1 2 -7 18.44
    1 2 7 19.39
    -2 -2 -7 2.83
    2 -2 7 2.63
    2 -2 7 2.34
    2 -2 7 2.18
    -2 -2 -7 2.63
    2 -2 7 2.7
    -2 -2 -7 2.65
    -2 2 -7 2.36
    -2 2 -7 2.62
    2 2 7 2.45
    2 2 7 2.87
    2 2 7 2.7
    -2 2 -7 2.39
    2 2 7 2.56
    2 2 7 2.51
    -3 -2 -7 0.48
    3 -2 7 0.78
    -3 -2 -7 0.76
    3 -2 7 0.63
    -3 -2 -7 0.68
    3 -2 7 0.69
    3 2 7 0.92
    -3 2 -7 0.77
    -3 2 -7 0.88
    3 2 7 0.66
    3 2 7 0.75
    3 2 7 0.77
    3 2 7 0.51
    -3 2 -7 0.71
    4 -2 7 9.78
    -4 -2 -7 9.9
    -4 -2 -7 10.01
    -4 -2 -7 9.59
    -4 2 -7 9.5
    4 2 7 9.51
    -4 2 -7 9.23
    4 2 7 8.92
    4 2 7 9.47
    -4 2 -7 9.13
    4 2 7 9.7
    4 2 7 8.45
    -5 -2 -7 2.28
    -5 -2 -7 1.88
    5 -2 7 2.41
    -5 -2 -7 3.04
    -5 -2 -7 2.16
    5 2 7 2.6
    -5 2 -7 2.67
    5 2 7 2.53
    -5 2 -7 2.44
    5 2 7 2.34
    5 2 7 1.88
    -5 2 -7 2.26
    -5 2 -7 2.57
    -6 -2 -7 0.2
    -6 -2 -7 0.07
    6 -2 7 -0.04
    -6 -2 -7 0.04
    -6 -2 -7 -0.06
    -6 2 -7 0.03
    -6 2 -7 0.08
    -6 2 -7 0
    6 2 7 -0.05
    -6 2 -7 -0.08
    6 2 7 -0.05
    -7 -2 -7 0.87
    7 -2 7 1
    -7 -2 -7 1.29
    -7 -2 -7 1.02
    -7 -2 -7 0.98
    -7 2 -7 1.12
    -7 2 -7 0.9
    -7 2 -7 1.33
    7 2 7 1.07
    -7 2 -7 1.46
    -8 -2 -7 -0.16
    -8 -2 -7 0.16
    -8 -2 -7 -0.08
    -8 -2 -7 0.11
    -8 2 -7 -0.05
    -8 2 -7 0.06
    -8 2 -7 0
    8 2 7 -0.12
    -8 2 -7 0.09
    -9 -2 -7 0.96
    -9 -2 -7 0.49
    -9 -2 -7 0.88
    -9 -2 -7 0.67
    -9 2 -7 0.82
    -9 2 -7 0.74
    -9 2 -7 1.01
    -9 2 -7 0.61
    9 -3 -7 0.47
    -9 -3 7 0.63
    -9 -3 7 0.47
    9 3 -7 1.17
    -9 3 7 0.6
    -9 3 7 0.68
    -8 -3 7 2.39
    8 -3 -7 2.26
    -8 -3 7 2.27
    -8 3 7 1.91
    8 3 -7 2.88
    8 3 -7 2.05
    -8 3 7 3
    -7 -3 7 11.74
    -7 -3 7 11.82
    7 -3 -7 11.06
    7 -3 -7 11.94
    7 -3 -7 10.07
    -7 3 7 10.15
    -7 3 7 10.33
    7 3 -7 11.16
    7 3 -7 12.33
    -7 3 7 10.87
    -6 -3 7 4.57
    6 -3 -7 4.29
    6 -3 -7 4.41
    6 -3 -7 4.62
    -6 -3 7 3.66
    6 3 -7 4.47
    -6 3 7 4.66
    6 3 -7 4.45
    -6 3 7 4.18
    6 3 -7 4.57
    6 3 -7 4.63
    -6 3 7 4.94
    5 -3 -7 0.24
    5 -3 -7 0.12
    -5 -3 7 0.11
    -5 -3 7 0.18
    5 -3 -7 0.05
    -5 3 7 0.16
    5 3 -7 0.09
    5 3 -7 0.34
    5 3 -7 0.07
    -5 3 7 0.19
    -5 3 7 0.09
    5 3 -7 0.15
    -4 -3 7 2.66
    -4 -3 7 3.6
    4 -3 -7 2.77
    4 -3 -7 2.8
    4 -3 -7 2.94
    -4 3 7 2.76
    4 3 -7 3.48
    4 3 -7 2.96
    -4 3 7 2.94
    4 3 -7 2.65
    4 3 -7 3.01
    -4 3 7 2.7
    3 -3 -7 11.68
    -3 -3 7 11.76
    3 -3 -7 10.58
    -3 -3 7 11.74
    3 -3 -7 11.2
    3 -3 -7 11.52
    -3 3 7 11.55
    3 3 -7 11.26
    -3 3 7 11.91
    3 3 -7 11.57
    -3 3 7 10.77
    -3 3 7 10.85
    3 3 -7 11.77
    3 3 -7 11.58
    2 -3 -7 5.12
    -2 -3 7 5.3
    -2 -3 7 5.4
    2 -3 -7 5.24
    -2 -3 7 5.28
    2 -3 -7 5.21
    -2 3 7 5.63
    2 3 -7 5.68
    2 3 -7 5.36
    -2 3 7 5.44
    2 3 -7 5.71
    2 3 -7 5.72
    -2 3 7 5.42
    -2 3 7 5.36
    -1 -3 7 46.9
    -1 -3 7 45.92
    1 -3 -7 44.82
    1 -3 -7 44.83
    1 -3 -7 45.54
    -1 -3 7 45.31
    1 3 -7 44.92
    -1 3 7 43.55
    1 3 -7 44.84
    -1 3 7 45.98
    -1 3 7 44.49
    1 3 -7 45.93
    -1 3 7 46.44
    0 -3 -7 10.13
    0 -3 -7 9
    0 -3 -7 9.15
    0 -3 7 9.3
    0 -3 7 9.06
    0 -3 7 8.97
    0 3 -7 8.54
    0 3 7 8.91
    0 3 -7 9.66
    0 3 7 8.98
    0 3 -7 8.9
    0 3 7 8.56
    -1 -3 -7 12.95
    1 -3 7 12.68
    -1 -3 -7 12.72
    -1 -3 -7 13.02
    1 -3 7 13.65
    1 -3 7 12.84
    1 3 7 12.69
    1 3 7 12.24
    1 3 7 12.88
    -1 3 -7 13.16
    -1 3 -7 13.35
    1 3 7 13.3
    -1 3 -7 13.6
    -2 -3 -7 104.85
    -2 -3 -7 106.78
    2 -3 7 109
    2 -3 7 106.95
    -2 -3 -7 105.8
    -2 3 -7 108.96
    -2 3 -7 106.96
    2 3 7 107.92
    2 3 7 103.96
    2 3 7 104.31
    2 3 7 106.52
    -2 3 -7 107.47
    2 3 7 105.63
    3 -3 7 16.2
    3 -3 7 15.98
    -3 -3 -7 17.15
    -3 -3 -7 16.33
    -3 -3 -7 16.5
    -3 3 -7 17.27
    3 3 7 15.89
    3 3 7 15.45
    3 3 7 15.75
    -3 3 -7 16.29
    3 3 7 15.91
    -3 3 -7 15.31
    3 3 7 16.01
    -4 -3 -7 0.12
    4 -3 7 0.02
    -4 -3 -7 0.12
    -4 -3 -7 0.02
    4 3 7 -0.07
    -4 3 -7 0.13
    -4 3 -7 -0.01
    -4 3 -7 0.08
    4 3 7 0.07
    4 3 7 0.03
    4 3 7 0.01
    -5 -3 -7 0.29
    -5 -3 -7 0.41
    5 -3 7 0.06
    -5 -3 -7 0.25
    5 3 7 0.17
    -5 3 -7 0.58
    -5 3 -7 0.33
    5 3 7 0.5
    5 3 7 0.51
    -6 -3 -7 -0.03
    -6 -3 -7 0.09
    6 -3 7 -0.03
    -6 -3 -7 -0.06
    -6 -3 -7 0
    -6 3 -7 -0.08
    6 3 7 -0.04
    -6 3 -7 -0.1
    -6 3 -7 0.07
    6 3 7 -0.15
    -6 3 -7 0.05
    -7 -3 -7 2.87
    -7 -3 -7 2.14
    7 -3 7 3.04
    -7 -3 -7 2.69
    -7 -3 -7 3.06
    -7 3 -7 2.49
    7 3 7 2.43
    -7 3 -7 2.95
    -7 3 -7 2.66
    -7 3 -7 2.03
    7 3 7 2.78
    -8 -3 -7 -0.02
    -8 -3 -7 -0.04
    -8 -3 -7 -0.13
    -8 -3 -7 0.13
    8 3 7 -0.02
    -8 3 -7 0.22
    -8 3 -7 0.14
    -8 3 -7 0.02
    -8 3 -7 0.05
    -9 -3 -7 1.37
    -9 -3 -7 1.39
    -9 -3 -7 2.02
    -9 -3 -7 1.75
    -9 3 -7 1.6
    -9 3 -7 1.71
    -9 3 -7 1.62
    -9 3 -7 1.39
    9 -4 -7 0.05
    -9 -4 7 0.02
    -9 -4 7 -0.08
    -9 4 7 -0.16
    -9 4 7 0.22
    9 4 -7 -0.08
    8 -4 -7 21.64
    -8 -4 7 19.09
    -8 -4 7 20.79
    -8 4 7 19.38
    8 4 -7 22.76
    8 4 -7 20.35
    -8 4 7 21.15
    7 -4 -7 33.67
    7 -4 -7 35.14
    -7 -4 7 31.96
    -7 -4 7 34.38
    -7 4 7 33.82
    -7 4 7 35.75
    -7 4 7 32.83
    7 4 -7 35.61
    7 4 -7 36.05
    7 4 -7 35.44
    -6 -4 7 3.45
    6 -4 -7 3.13
    6 -4 -7 3.04
    -6 -4 7 3.92
    -6 4 7 3.16
    -6 4 7 3.58
    6 4 -7 3.37
    -6 4 7 3.75
    6 4 -7 2.91
    6 4 -7 3.14
    5 -4 -7 0.12
    5 -4 -7 -0.07
    -5 -4 7 0.19
    -5 -4 7 0.01
    -5 4 7 0.07
    5 4 -7 0.26
    -5 4 7 0.24
    5 4 -7 0.15
    5 4 -7 -0.03
    5 4 -7 0.25
    -5 4 7 0
    4 -4 -7 4.11
    -4 -4 7 3.62
    -4 -4 7 3.99
    4 4 -7 4.1
    -4 4 7 3.84
    -4 4 7 3.92
    4 4 -7 4.19
    -4 4 7 3.7
    4 4 -7 3.97
    3 -4 -7 10.33
    -3 -4 7 10.96
    -3 -4 7 10.34
    -3 -4 7 10.25
    3 -4 -7 10.23
    3 4 -7 10.35
    -3 4 7 10.41
    3 4 -7 10.34
    -3 4 7 10.62
    3 4 -7 10.76
    3 4 -7 10.3
    -3 4 7 10.78
    -2 -4 7 21.29
    2 -4 -7 21.99
    2 -4 -7 20.84
    -2 -4 7 22.15
    -2 -4 7 22.38
    -2 4 7 22.09
    2 4 -7 23.17
    2 4 -7 20.99
    -2 4 7 21.39
    2 4 -7 21.91
    -2 4 7 21.91
    -2 4 7 21.6
    2 4 -7 21.39
    -1 -4 7 2.88
    -1 -4 7 2.88
    1 -4 -7 2.13
    -1 -4 7 2.57
    1 -4 -7 2.77
    -1 4 7 2.69
    1 4 -7 2.5
    1 4 -7 2.81
    -1 4 7 2.59
    1 4 -7 2.69
    -1 4 7 2.77
    -1 4 7 2.74
    1 4 -7 2.55
    0 -4 7 12.65
    0 -4 -7 13.13
    0 -4 -7 13.2
    0 -4 7 12.94
    0 -4 7 13.7
    0 4 7 13.57
    0 4 7 13.04
    0 4 -7 13.57
    0 4 7 13.43
    0 4 7 13.8
    0 4 -7 13.56
    0 4 -7 14.05
    -1 -4 -7 7.17
    -1 -4 -7 7.45
    -1 -4 -7 6.68
    1 -4 7 6.7
    1 -4 7 6.77
    -1 4 -7 7.16
    1 4 7 7.34
    -1 4 -7 7.24
    -1 4 -7 7
    1 4 7 7.1
    1 4 7 6.96
    1 4 7 7.42
    2 -4 7 4.12
    -2 -4 -7 3.94
    -2 -4 -7 3.78
    -2 -4 -7 4.23
    -2 4 -7 3.74
    -2 4 -7 3.96
    2 4 7 3.97
    2 4 7 3.34
    2 4 7 3.84
    2 4 7 4.02
    2 4 7 3.62
    -2 4 -7 3.71
    -3 -4 -7 7.36
    -3 -4 -7 6.68
    3 -4 7 7.14
    -3 -4 -7 6.58
    3 4 7 6.76
    -3 4 -7 6.49
    -3 4 -7 6.69
    -3 4 -7 6.68
    3 4 7 8.28
    3 4 7 6.9
    3 4 7 7.87
    -4 -4 -7 -0.02
    4 -4 7 0.01
    -4 -4 -7 0.17
    -4 -4 -7 0.04
    -4 4 -7 0.05
    4 4 7 -0.14
    -4 4 -7 0.11
    -4 4 -7 0.13
    4 4 7 0.14
    4 4 7 0.04
    -5 -4 -7 1.37
    5 -4 7 0.98
    -5 -4 -7 1.34
    -5 -4 -7 1.41
    5 4 7 0.98
    5 4 7 1.35
    -5 4 -7 1.27
    5 4 7 1.21
    -5 4 -7 1.28
    -6 -4 -7 0.09
    -6 -4 -7 0.04
    -6 -4 -7 0.13
    6 -4 7 0.23
    -6 -4 -7 -0.05
    6 4 7 0.04
    -6 4 -7 0.05
    -6 4 -7 0.29
    6 4 7 -0.01
    6 4 7 0.3
    -6 4 -7 0.4
    -7 -4 -7 0.64
    -7 -4 -7 0.4
    -7 -4 -7 0.02
    -7 -4 -7 0.19
    7 -4 7 0.3
    -7 4 -7 0.22
    -7 4 -7 0.31
    7 4 7 0.13
    -7 4 -7 0.09
    7 4 7 -0.16
    -7 4 -7 0.42
    -8 -4 -7 0.7
    -8 -4 -7 0.95
    -8 -4 -7 0.56
    8 -4 7 0.91
    -8 -4 -7 0.66
    -8 4 -7 0.83
    -8 4 -7 0.59
    8 4 7 0.73
    -8 4 -7 0.27
    -8 4 -7 0.92
    -9 -4 -7 0.2
    -9 -4 -7 0.27
    -9 -4 -7 0.08
    -9 -4 -7 0.47
    -9 4 -7 0.79
    -9 4 -7 -0.01
    -9 4 -7 0.48
    -9 4 -7 0.57
    9 -5 -7 5.97
    -9 -5 7 5.68
    -9 5 7 6.09
    -9 5 7 5.57
    9 5 -7 6.43
    -8 -5 7 1.31
    8 -5 -7 0.58
    8 5 -7 0.86
    8 5 -7 0.38
    -8 5 7 0.39
    -8 5 7 0.69
    -7 -5 7 1.02
    7 -5 -7 1.34
    -7 5 7 0.91
    -7 5 7 1.2
    7 5 -7 1.21
    7 5 -7 1.22
    7 5 -7 1.31
    -6 -5 7 11.22
    6 -5 -7 11.13
    6 -5 -7 12.16
    -6 -5 7 10.39
    -6 5 7 10.7
    6 5 -7 10.95
    6 5 -7 11.37
    6 5 -7 11.57
    -6 5 7 11.79
    -6 5 7 11.62
    -5 -5 7 0.33
    -5 -5 7 0.5
    5 -5 -7 0.82
    5 -5 -7 0.45
    5 5 -7 0.7
    5 5 -7 0.57
    -5 5 7 0.56
    -5 5 7 0.64
    5 5 -7 0.8
    -5 5 7 0.83
    -4 -5 7 8.83
    4 -5 -7 7.85
    -4 -5 7 8.39
    4 5 -7 9.18
    -4 5 7 9.11
    4 5 -7 9.54
    -4 5 7 8.19
    4 5 -7 8.84
    -4 5 7 8.73
    4 5 -7 9.79
    3 -5 -7 15.52
    -3 -5 7 15.56
    -3 -5 7 15.95
    3 5 -7 16.12
    -3 5 7 16
    -3 5 7 15.8
    3 5 -7 15.75
    3 5 -7 15.34
    -3 5 7 15.67
    2 -5 -7 5.53
    -2 -5 7 5.6
    -2 -5 7 5.69
    -2 -5 7 5.86
    2 5 -7 5.94
    -2 5 7 6
    2 5 -7 5.34
    -2 5 7 5.91
    -2 5 7 5.42
    2 5 -7 6.08
    2 5 -7 5.67
    -1 -5 7 16.38
    1 -5 -7 15.63
    -1 -5 7 16.13
    1 -5 -7 16.03
    1 5 -7 15.2
    -1 5 7 16.48
    -1 5 7 16.07
    1 5 -7 15.28
    1 5 -7 16.38
    -1 5 7 16.23
    -1 5 7 16.61
    1 5 -7 16.17
    0 -5 -7 10.46
    0 -5 7 11.32
    0 -5 7 10.81
    0 -5 -7 11.14
    0 5 -7 11.65
    0 5 7 11.5
    0 5 7 11.08
    0 5 7 11.72
    0 5 7 10.45
    0 5 -7 11.14
    0 5 -7 11.02
    -1 -5 -7 53.16
    1 -5 7 53.73
    -1 -5 -7 53.44
    -1 5 -7 53.6
    1 5 7 51.95
    1 5 7 54.15
    1 5 7 50.4
    -1 5 -7 52.52
    -1 5 -7 52.9
    1 5 7 51.14
    -2 -5 -7 11.62
    2 -5 7 11.3
    -2 -5 -7 12.64
    2 5 7 11.72
    -2 5 -7 11.59
    -2 5 -7 12.23
    2 5 7 11.04
    2 5 7 11.57
    -2 5 -7 11.65
    2 5 7 12.21
    3 -5 7 2.86
    -3 -5 -7 3.44
    -3 -5 -7 3.01
    -3 5 -7 3.31
    3 5 7 3.22
    -3 5 -7 3.18
    3 5 7 2.88
    3 5 7 3.21
    3 5 7 3.43
    -3 5 -7 3.6
    -4 -5 -7 1.77
    -4 -5 -7 1.64
    4 -5 7 0.99
    4 5 7 1.32
    4 5 7 1.25
    -4 5 -7 1.61
    -4 5 -7 1.68
    -4 5 -7 1.77
    5 -5 7 17.48
    -5 -5 -7 17.24
    -5 -5 -7 15.25
    5 5 7 17.51
    5 5 7 16.77
    -5 5 -7 16.3
    -5 5 -7 16.06
    -6 -5 -7 5.51
    -6 -5 -7 5.55
    -6 -5 -7 4.94
    6 -5 7 4.78
    -6 5 -7 4.61
    6 5 7 4.16
    6 5 7 5.14
    6 5 7 4.5
    -6 5 -7 4.83
    -7 -5 -7 3.39
    -7 -5 -7 3.54
    -7 -5 -7 3.66
    7 -5 7 3.81
    -7 -5 -7 3.5
    7 5 7 3.13
    -7 5 -7 3.73
    -7 5 -7 3.83
    -7 5 -7 3.44
    -8 -5 -7 3.92
    8 -5 7 5.35
    -8 -5 -7 5.29
    -8 -5 -7 5.05
    -8 -5 -7 3.62
    -8 5 -7 4.45
    -8 5 -7 4.43
    -8 5 -7 4.83
    8 5 7 4.49
    -9 -5 -7 0.91
    -9 -5 -7 0.93
    -9 -5 -7 0.55
    -9 -5 -7 0.82
    -9 5 -7 0.82
    -9 5 -7 0.8
    -9 5 -7 1.05
    9 -6 -7 0.13
    -9 -6 7 0.16
    9 6 -7 0.24
    9 6 -7 0.07
    -9 6 7 0.3
    -9 6 7 0.3
    -8 -6 7 0.19
    8 -6 -7 0.04
    8 6 -7 -0.13
    8 6 -7 0.19
    -8 6 7 -0.02
    -8 6 7 -0.08
    7 -6 -7 -0.1
    -7 -6 7 -0.09
    7 6 -7 0.25
    -7 6 7 0.1
    7 6 -7 0.05
    7 6 -7 0.01
    -7 6 7 -0.06
    6 -6 -7 0.51
    -6 -6 7 0.78
    6 -6 -7 0.33
    -6 6 7 0.55
    -6 6 7 0.23
    6 6 -7 0.47
    6 6 -7 0.71
    6 6 -7 0.59
    5 -6 -7 2.17
    5 -6 -7 2.02
    -5 -6 7 1.72
    -5 6 7 1.74
    5 6 -7 1.99
    -5 6 7 1.74
    5 6 -7 1.69
    5 6 -7 1.7
    -5 6 7 1.54
    4 -6 -7 -0.06
    -4 -6 7 0.19
    4 -6 -7 0.16
    -4 6 7 0.09
    -4 6 7 0.1
    4 6 -7 0.12
    -4 6 7 0.02
    4 6 -7 0.02
    4 6 -7 0.01
    4 6 -7 -0.04
    3 -6 -7 11.26
    -3 -6 7 11.06
    -3 6 7 12.59
    -3 6 7 11.25
    3 6 -7 11.49
    -3 6 7 10.55
    3 6 -7 11.41
    3 6 -7 11.2
    -2 -6 7 0.02
    -2 -6 7 -0.03
    2 -6 -7 0.01
    -2 6 7 -0.07
    -2 6 7 0.16
    -2 6 7 0.05
    2 6 -7 -0.06
    2 6 -7 -0.07
    2 6 -7 -0.04
    2 6 -7 -0.03
    -1 -6 7 3.1
    1 -6 -7 2.81
    1 6 -7 2.61
    1 6 -7 2.89
    -1 6 7 2.94
    1 6 -7 2.63
    -1 6 7 2.56
    1 6 -7 2.7
    -1 6 7 3.03
    0 -6 -7 121.29
    0 -6 -7 119.98
    0 -6 7 118.59
    0 6 -7 116.48
    0 6 7 115.67
    0 6 -7 117.15
    0 6 7 123.8
    0 6 -7 116.7
    0 6 -7 117.61
    0 6 7 114.64
    -1 -6 -7 5.06
    -1 -6 -7 5.52
    -1 -6 -7 5.37
    1 -6 7 4.84
    1 6 7 5.57
    -1 6 -7 5.31
    -1 6 -7 5.49
    -1 6 -7 5.45
    1 6 7 5.7
    1 6 7 5.25
    2 -6 7 6
    -2 -6 -7 5.88
    -2 -6 -7 6.05
    2 6 7 5.64
    2 6 7 5.75
    -2 6 -7 5.87
    -2 6 -7 5.56
    -2 6 -7 5.35
    2 6 7 5.81
    -3 -6 -7 0.61
    -3 -6 -7 0.71
    3 -6 7 0.63
    3 6 7 0.8
    -3 6 -7 0.77
    3 6 7 0.84
    -3 6 -7 0.79
    3 6 7 0.67
    -3 6 -7 0.85
    -4 -6 -7 37.5
    4 -6 7 36.6
    -4 -6 -7 36.59
    -4 6 -7 36.79
    -4 6 -7 36.68
    -4 6 -7 37.96
    4 6 7 38.66
    4 6 7 36.01
    -5 -6 -7 12.32
    -5 -6 -7 11.45
    5 -6 7 12.69
    -5 6 -7 12.66
    5 6 7 12.13
    -5 6 -7 12.05
    5 6 7 12.24
    -6 -6 -7 16.76
    6 -6 7 15.38
    -6 -6 -7 15.54
    -6 6 -7 15.73
    -6 6 -7 15.01
    6 6 7 15.65
    6 6 7 14.4
    -7 -6 -7 1.49
    -7 -6 -7 2.62
    -7 -6 -7 2.42
    7 -6 7 2.03
    7 6 7 2.05
    -7 6 -7 1.85
    -7 6 -7 2.31
    -8 -6 -7 5.7
    8 -6 7 4.68
    -8 -6 -7 4.97
    8 6 7 5.42
    -8 6 -7 6.17
    -8 6 -7 5.71
    -9 -6 -7 3.95
    -9 -6 -7 2.6
    -9 6 -7 3.35
    -9 6 -7 3.1
    8 -7 -7 0.34
    -8 7 7 0.47
    8 7 -7 0.04
    -8 7 7 0.22
    7 -7 -7 1.66
    7 7 -7 1.63
    -7 7 7 1.74
    7 7 -7 2.29
    -7 7 7 2.33
    6 -7 -7 0.96
    6 -7 -7 1.4
    -6 7 7 1.19
    -6 7 7 1.26
    6 7 -7 1.28
    6 7 -7 1.15
    6 7 -7 1.06
    5 -7 -7 2.18
    5 -7 -7 2.89
    -5 7 7 2.09
    -5 7 7 2.67
    5 7 -7 2.79
    5 7 -7 2.75
    5 7 -7 2.57
    -5 7 7 2.66
    4 -7 -7 -0.02
    4 -7 -7 0.19
    -4 7 7 0.17
    4 7 -7 0.1
    4 7 -7 -0.2
    -4 7 7 0.03
    -4 7 7 -0.05
    4 7 -7 0.17
    3 -7 -7 0.41
    -3 7 7 0.4
    3 7 -7 0.15
    -3 7 7 0.25
    3 7 -7 0.03
    3 7 -7 0.37
    3 7 -7 0.19
    -3 7 7 -0.03
    -2 -7 7 0.36
    2 -7 -7 0.01
    2 7 -7 0.18
    -2 7 7 0.09
    2 7 -7 0.23
    2 7 -7 0.39
    -2 7 7 0.08
    -2 7 7 0.08
    -1 -7 7 2.21
    1 7 -7 2.07
    -1 7 7 1.75
    -1 7 7 2.04
    1 7 -7 2.22
    1 7 -7 2.04
    1 7 -7 1.77
    -1 7 7 1.89
    0 -7 7 8.77
    0 7 -7 8.79
    0 7 7 9.29
    0 7 -7 9.65
    0 7 -7 8.37
    0 7 7 7.91
    0 7 7 8.76
    1 -7 7 4.06
    -1 -7 -7 4.62
    1 7 7 4.16
    -1 7 -7 4.32
    -1 7 -7 4.22
    1 7 7 3.94
    -1 7 -7 4.29
    1 7 7 4.22
    2 -7 7 0.12
    -2 -7 -7 0
    -2 7 -7 0
    2 7 7 -0.02
    2 7 7 0.07
    -2 7 -7 -0.01
    -2 7 -7 0.02
    2 7 7 -0.07
    -3 -7 -7 0.15
    3 -7 7 0.33
    3 7 7 0.2
    -3 7 -7 0.11
    3 7 7 0.24
    -3 7 -7 0.35
    -3 7 -7 0.23
    -4 -7 -7 -0.03
    4 -7 7 0.24
    4 7 7 -0.01
    -4 7 -7 -0.01
    -4 7 -7 0.1
    4 7 7 -0.03
    -4 7 -7 0.21
    -5 -7 -7 4.11
    5 -7 7 5.16
    -5 7 -7 4.66
    5 7 7 4.37
    -5 7 -7 4.85
    5 7 7 4.77
    -6 -7 -7 0.1
    6 -7 7 0.31
    -6 7 -7 0.04
    6 7 7 0.21
    6 7 7 0.23
    -6 7 -7 0.4
    -7 -7 -7 0.32
    7 -7 7 -0.13
    7 7 7 0.26
    -7 7 -7 0.2
    -7 7 -7 0.07
    -8 -7 -7 0.96
    8 -7 7 0.4
    8 7 7 0.87
    -8 7 -7 0.41
    8 -8 -7 0.64
    -8 8 7 0.76
    8 8 -7 0.21
    -8 8 7 0.54
    8 8 -7 0.6
    7 -8 -7 0.72
    7 8 -7 0.97
    -7 8 7 1.11
    7 8 -7 0.86
    -7 8 7 0.96
    6 -8 -7 0.55
    6 8 -7 0.55
    6 8 -7 0.42
    -6 8 7 0.12
    -6 8 7 0.41
    5 -8 -7 1.72
    5 -8 -7 1.41
    -5 8 7 1.16
    -5 8 7 1.47
    5 8 -7 1.3
    5 8 -7 1.46
    4 -8 -7 0.36
    4 -8 -7 0.12
    4 8 -7 0.27
    4 8 -7 0.21
    -4 8 7 0.33
    -4 8 7 0.07
    -4 8 7 0.18
    -3 -8 7 28.18
    3 -8 -7 29.44
    3 -8 -7 28.88
    3 8 -7 29.05
    -3 8 7 29.25
    -3 8 7 27.62
    3 8 -7 29.38
    -3 8 7 29.74
    -2 -8 7 25
    2 -8 -7 23.1
    -2 8 7 23.2
    -2 8 7 22.81
    -2 8 7 24.94
    2 8 -7 23.79
    2 8 -7 24.12
    -1 -8 7 8.71
    -1 8 7 8.07
    -1 8 7 8.11
    -1 8 7 8.37
    1 8 -7 8.46
    1 8 -7 8.14
    0 -8 7 0.84
    0 8 7 0.64
    0 8 -7 0.55
    0 8 -7 0.62
    0 8 7 0.79
    0 8 7 0.76
    1 -8 7 0.78
    -1 8 -7 0.78
    -1 8 -7 0.52
    1 8 7 0.37
    -1 8 -7 0.72
    1 8 7 0.47
    1 8 7 0.63
    2 -8 7 1.04
    -2 8 -7 1.02
    2 8 7 0.8
    2 8 7 1.4
    -2 8 -7 1.21
    -2 8 -7 1.27
    2 8 7 1.2
    3 -8 7 2.1
    3 8 7 2.27
    -3 8 -7 1.87
    -3 8 -7 1.82
    3 8 7 2.15
    -3 8 -7 1.99
    4 -8 7 2.93
    -4 -8 -7 2.49
    -4 8 -7 2.81
    -4 8 -7 2.74
    -4 8 -7 3.19
    4 8 7 3.03
    4 8 7 2.5
    -5 -8 -7 0.01
    5 -8 7 -0.11
    5 8 7 -0.07
    -5 8 -7 -0.04
    -5 8 -7 -0.02
    5 8 7 0.06
    -6 -8 -7 8.68
    6 -8 7 8.61
    6 8 7 8.64
    6 8 7 10.14
    -6 8 -7 8.55
    7 -8 7 2.98
    -7 -8 -7 2.28
    7 8 7 1.92
    -7 8 -7 2.69
    7 8 7 3.34
    8 -8 7 -0.07
    8 8 7 0.22
    -8 8 -7 0.13
    -7 9 7 0.44
    -7 9 7 0.39
    7 9 -7 0.69
    7 9 -7 0.46
    -6 9 7 0.24
    -6 9 7 0.3
    6 9 -7 -0.12
    6 9 -7 0.34
    5 9 -7 0.84
    5 9 -7 1.02
    -5 9 7 0.51
    -5 9 7 1.11
    -4 -9 7 8.78
    -4 9 7 8.25
    4 9 -7 8.67
    -4 9 7 7.22
    4 9 -7 7.63
    -3 -9 7 1.16
    -3 9 7 1.4
    -3 9 7 1.21
    3 9 -7 0.91
    3 9 -7 1.12
    -2 -9 7 28.14
    -2 9 7 28.43
    -2 9 7 30.17
    2 9 -7 29.76
    -2 9 7 29.67
    2 9 -7 29.69
    -1 -9 7 1.72
    1 9 -7 1.89
    1 9 -7 1.52
    -1 9 7 1.43
    -1 9 7 1.78
    -1 9 7 1.97
    0 -9 7 0.1
    0 9 7 0.08
    0 9 7 0.37
    0 9 -7 0.2
    0 9 -7 0.17
    0 9 7 0.09
    1 -9 7 -0.01
    1 9 7 0.19
    -1 9 -7 0.21
    1 9 7 0.3
    1 9 7 0.22
    -1 9 -7 0.37
    2 -9 7 0.38
    -2 9 -7 0.25
    -2 9 -7 0.15
    2 9 7 0.36
    2 9 7 0.02
    2 9 7 0.23
    -2 9 -7 0.17
    3 -9 7 3.32
    3 9 7 3.42
    3 9 7 3.32
    -3 9 -7 2.83
    -3 9 -7 3.31
    -3 9 -7 3.2
    4 -9 7 2.78
    -4 9 -7 2.85
    4 9 7 2.94
    4 9 7 2.01
    5 -9 7 0.15
    -5 9 -7 -0.03
    5 9 7 0.04
    5 9 7 0.01
    6 -9 7 1.86
    6 9 7 2.26
    -6 9 -7 2.4
    6 9 7 2.32
    7 -9 7 1.15
    7 9 7 1.59
    7 9 7 0.65
    -7 9 -7 1.01
    7 10 -7 6.95
    -7 10 7 6.4
    -6 10 7 0.78
    -6 10 7 0.73
    6 10 -7 0.76
    6 10 -7 0.63
    5 10 -7 0
    5 10 -7 -0.08
    -5 10 7 -0.04
    -5 10 7 0
    4 10 -7 7.63
    -4 10 7 8.39
    -4 10 7 7.54
    4 10 -7 7.48
    -3 -10 7 0.05
    -3 10 7 0
    3 10 -7 0.19
    3 10 -7 0.08
    -3 10 7 0.23
    -2 -10 7 15.15
    -2 10 7 15.6
    -2 10 7 15.56
    2 10 -7 15.96
    2 10 -7 15.77
    -1 -10 7 2.73
    1 10 -7 2.43
    1 10 -7 2.43
    -1 10 7 2.64
    -1 10 7 2.41
    0 -10 7 0.66
    0 10 7 0.69
    0 10 -7 0.7
    0 10 -7 0.46
    0 10 7 0.95
    0 10 7 0.87
    1 -10 7 1.31
    -1 10 -7 1.39
    -1 10 -7 1.17
    1 10 7 1.07
    1 10 7 1.27
    1 10 7 1.27
    2 -10 7 0.3
    2 10 7 0.11
    2 10 7 -0.12
    -2 10 -7 0.12
    -2 10 -7 0.1
    3 -10 7 0.04
    -3 10 -7 0.03
    3 10 7 -0.18
    3 10 7 -0.1
    4 -10 7 0.55
    4 10 7 0.61
    4 10 7 0.82
    -4 10 -7 0.75
    5 -10 7 0.1
    5 10 7 0.23
    5 10 7 0.15
    -5 10 -7 0.06
    6 -10 7 0.3
    6 10 7 0.87
    6 10 7 0.58
    7 -10 7 -0.02
    7 10 7 0.03
    7 10 7 0.16
    -6 11 7 0.15
    6 11 -7 0.25
    6 11 -7 0.1
    5 11 -7 0.39
    -5 11 7 0.07
    -5 11 7 0.47
    5 11 -7 0
    -4 11 7 -0.11
    4 11 -7 0.02
    -4 11 7 -0.14
    4 11 -7 -0.03
    -3 -11 7 1.74
    -3 11 7 1.88
    3 11 -7 1.65
    3 11 -7 1.94
    -3 11 7 1.74
    -2 -11 7 2.69
    2 11 -7 2.83
    2 11 -7 3.14
    -2 11 7 2.99
    -2 11 7 3.03
    -1 -11 7 7.07
    -1 11 7 6.51
    1 11 -7 7.34
    1 11 -7 6.49
    -1 11 7 6.19
    0 -11 7 1.19
    0 11 -7 1.36
    0 11 -7 1.7
    0 11 7 1.17
    0 11 7 1.58
    1 -11 7 -0.18
    1 11 7 0.19
    -1 11 -7 0.19
    -1 11 -7 0.24
    1 11 7 -0.07
    2 -11 7 0.1
    -2 11 -7 0.21
    2 11 7 0.16
    2 11 7 0.48
    3 -11 7 1.07
    -3 11 -7 1.11
    3 11 7 1.28
    3 11 7 0.94
    4 -11 7 2.71
    4 11 7 3.8
    4 11 7 3.35
    5 -11 7 20.12
    5 11 7 20.79
    5 11 7 22.03
    6 -11 7 0.29
    6 11 7 0.06
    6 11 7 0.38
    5 12 -7 0.18
    5 12 -7 0.43
    -5 12 7 0.37
    -4 12 7 0.8
    -4 12 7 0.53
    4 12 -7 0.88
    4 12 -7 1.01
    -3 12 7 0.41
    3 12 -7 0.63
    -3 12 7 0.59
    3 12 -7 0.29
    -2 12 7 2.59
    2 12 -7 2.02
    -2 12 7 2.37
    2 12 -7 2.78
    -1 -12 7 0.09
    -1 12 7 -0.13
    -1 12 7 -0.03
    1 12 -7 0.17
    1 12 -7 -0.2
    0 -12 7 0.92
    0 12 -7 0.76
    0 12 7 0.62
    0 12 7 0.63
    0 12 -7 0.77
    1 -12 7 4.39
    -1 12 -7 3.59
    1 12 7 3.38
    1 12 7 3.84
    -1 12 -7 3.96
    2 -12 7 0.1
    -2 12 -7 -0.03
    2 12 7 -0.29
    2 12 7 -0.2
    3 -12 7 1.83
    3 12 7 2
    3 12 7 1.83
    4 -12 7 12.44
    4 12 7 12.35
    4 12 7 12.67
    5 -12 7 0.11
    5 12 7 0.61
    5 12 7 0.1
    -3 13 7 5.64
    -3 13 7 6.37
    3 13 -7 6.19
    3 13 -7 6.19
    2 13 -7 0.89
    2 13 -7 0.47
    -2 13 7 0.47
    -2 13 7 0.52
    1 13 -7 0.23
    -1 13 7 0.14
    -1 13 7 0.36
    1 13 -7 0.05
    0 -13 7 0.71
    0 13 -7 0.79
    0 13 -7 0.43
    0 13 7 0.21
    0 13 7 0.27
    1 -13 7 0.06
    -1 13 -7 0.2
    1 13 7 -0.02
    1 13 7 -0.13
    2 -13 7 0.18
    -2 13 -7 0.01
    2 13 7 -0.07
    2 13 7 0.06
    3 -13 7 0.23
    3 13 7 0.65
    3 13 7 0.33
    4 -13 7 -0.06
    1 14 -7 -0.17
    -1 14 7 0.09
    1 14 -7 0.01
    -1 14 7 0.04
    0 14 7 0.73
    0 14 -7 0.67
    0 14 7 0.52
    1 -14 7 0.56
    -1 14 -7 0.26
    1 14 7 0.49
    1 14 7 0.32
    -9 0 8 0.21
    -9 0 8 -0.03
    9 0 -8 -0.02
    -8 0 8 8.93
    -8 0 8 9.52
    8 0 -8 9.1
    -7 0 8 0.13
    -7 0 8 -0.02
    7 0 -8 -0.13
    7 0 -8 0.08
    6 0 -8 3.98
    6 0 -8 3.73
    -6 0 8 3.2
    6 0 -8 4.2
    -6 0 8 4.1
    -5 0 8 0
    -5 0 8 -0.02
    5 0 -8 -0.13
    5 0 -8 -0.05
    5 0 -8 0.11
    -5 0 8 -0.12
    -4 0 8 79.3
    4 0 -8 77.67
    4 0 -8 79.56
    4 0 -8 79.61
    -4 0 8 78.91
    -4 0 8 75.89
    -3 0 8 -0.03
    3 0 -8 0.03
    -3 0 8 0.06
    3 0 -8 0.05
    3 0 -8 -0.02
    3 0 -8 -0.02
    -3 0 8 0.04
    3 0 -8 -0.05
    2 0 -8 0.78
    2 0 -8 0.73
    2 0 -8 0.8
    -2 0 8 0.91
    -2 0 8 0.71
    -2 0 8 0.72
    2 0 -8 0.77
    2 0 -8 0.75
    1 0 -8 0
    1 0 -8 0.06
    -1 0 8 0.03
    -1 0 8 0.06
    1 0 -8 0.19
    1 0 -8 0.04
    -1 0 8 0.07
    0 0 8 4.05
    0 0 -8 4.64
    0 0 8 4.32
    0 0 -8 4.39
    0 0 -8 4.09
    0 0 8 4.41
    0 0 8 4.39
    0 0 -8 4.19
    1 0 8 0.01
    -1 0 -8 -0.01
    -1 0 -8 -0.01
    1 0 8 0.07
    -1 0 -8 -0.09
    1 0 8 -0.08
    1 0 8 -0.08
    2 0 8 25.47
    -2 0 -8 25.02
    2 0 8 26.32
    2 0 8 25.8
    -2 0 -8 26.56
    -2 0 -8 26.69
    2 0 8 25.01
    2 0 8 26.42
    -3 0 -8 0.02
    3 0 8 0.04
    3 0 8 0.02
    3 0 8 -0.01
    3 0 8 0.02
    -3 0 -8 0.1
    3 0 8 0.05
    -3 0 -8 0.03
    4 0 8 81.36
    -4 0 -8 84.03
    4 0 8 81.46
    -4 0 -8 85.99
    4 0 8 81.56
    4 0 8 83.63
    -4 0 -8 87.45
    5 0 8 0
    5 0 8 -0.01
    -5 0 -8 0.06
    -5 0 -8 0.02
    5 0 8 -0.01
    6 0 8 7.68
    6 0 8 7.99
    -6 0 -8 7.29
    -6 0 -8 7.81
    -7 0 -8 -0.08
    -7 0 -8 -0.04
    7 0 8 -0.1
    7 0 8 -0.18
    -7 0 -8 0.2
    -7 0 -8 0.09
    -8 0 -8 0.06
    -8 0 -8 0.47
    -8 0 -8 0.27
    -8 0 -8 0.31
    8 0 8 0.48
    -9 0 -8 0.2
    -9 0 -8 -0.06
    -9 0 -8 0.09
    -9 0 -8 0.12
    9 -1 -8 3.33
    -9 -1 8 4.42
    -9 -1 8 3.51
    -9 1 8 4.07
    9 1 -8 4.6
    -9 1 8 3.13
    8 -1 -8 0.96
    -8 -1 8 0.64
    -8 -1 8 0.69
    -8 1 8 0.96
    -8 1 8 0.96
    8 1 -8 0.64
    -7 -1 8 0.44
    -7 -1 8 1.02
    7 -1 -8 0.33
    7 -1 -8 0.62
    7 1 -8 0.75
    7 1 -8 0.92
    -7 1 8 0.41
    -7 1 8 0.42
    7 1 -8 0.63
    6 -1 -8 0.68
    6 -1 -8 0.63
    -6 -1 8 0.77
    -6 -1 8 0.7
    6 1 -8 0.47
    6 1 -8 0.79
    6 1 -8 0.82
    -6 1 8 0.36
    -6 1 8 0.33
    5 -1 -8 -0.04
    -5 -1 8 -0.02
    5 -1 -8 -0.04
    -5 -1 8 -0.01
    5 1 -8 -0.13
    -5 1 8 0.12
    5 1 -8 0.01
    -5 1 8 0.03
    -5 1 8 0.09
    5 1 -8 0
    -4 -1 8 0.01
    4 -1 -8 0.03
    4 -1 -8 -0.05
    -4 -1 8 0.06
    -4 -1 8 -0.06
    4 -1 -8 0.17
    -4 1 8 0.06
    4 1 -8 -0.05
    4 1 -8 -0.01
    -4 1 8 0.02
    -4 1 8 0.03
    4 1 -8 0
    3 -1 -8 3.85
    3 -1 -8 4.16
    -3 -1 8 3.67
    -3 -1 8 4.17
    -3 -1 8 3.79
    3 -1 -8 4.03
    3 -1 -8 3.95
    3 1 -8 3.77
    -3 1 8 3.81
    3 1 -8 4.18
    -3 1 8 3.94
    3 1 -8 3.75
    3 1 -8 3.8
    -3 1 8 3.36
    -2 -1 8 11.41
    2 -1 -8 11.68
    2 -1 -8 13.29
    2 -1 -8 12.17
    -2 -1 8 12.27
    -2 -1 8 11.34
    -2 1 8 13.05
    2 1 -8 11.48
    2 1 -8 11.9
    2 1 -8 12.04
    2 1 -8 12.1
    2 1 -8 11.9
    -2 1 8 11.92
    -2 1 8 11.94
    -1 -1 8 17.52
    -1 -1 8 17.67
    1 -1 -8 18.22
    1 -1 -8 17.66
    1 -1 -8 17.96
    -1 -1 8 17.72
    1 -1 -8 16.71
    -1 1 8 17.22
    1 1 -8 17.87
    1 1 -8 17.43
    -1 1 8 17.62
    1 1 -8 18.03
    -1 1 8 17.8
    -1 1 8 16.8
    0 -1 8 3.18
    0 -1 -8 3.08
    0 -1 8 3.12
    0 -1 -8 3.29
    0 -1 -8 2.85
    0 -1 8 3.36
    0 -1 -8 2.94
    0 1 8 3.42
    0 1 8 3.1
    0 1 -8 3.07
    0 1 8 2.82
    0 1 -8 3.11
    0 1 8 3.18
    0 1 -8 3.07
    1 -1 8 10.73
    -1 -1 -8 11.76
    -1 -1 -8 10.8
    1 -1 8 11.09
    -1 -1 -8 10.6
    -1 -1 -8 12.04
    1 -1 8 10.17
    -1 1 -8 11.5
    1 1 8 11.16
    1 1 8 10.88
    -1 1 -8 11.11
    -1 1 -8 11.08
    1 1 8 10.67
    1 1 8 10.45
    2 -1 8 14.9
    2 -1 8 15.14
    -2 -1 -8 14.01
    -2 -1 -8 13.88
    2 -1 8 15.33
    2 -1 8 15.01
    -2 -1 -8 14.16
    2 -1 8 14.96
    -2 1 -8 15.78
    -2 1 -8 14.7
    2 1 8 14.83
    2 1 8 13.9
    2 1 8 14.78
    -2 1 -8 16.08
    2 1 8 15.19
    3 -1 8 11.89
    -3 -1 -8 11.93
    -3 -1 -8 11.74
    3 -1 8 11.73
    3 -1 8 11.31
    -3 -1 -8 11.29
    3 -1 8 11.39
    3 -1 8 11.59
    3 1 8 11.32
    3 1 8 11.03
    -3 1 -8 10.59
    -3 1 -8 12.09
    3 1 8 11.03
    -3 1 -8 11.77
    3 1 8 11.02
    3 1 8 11.48
    -4 -1 -8 25.97
    4 -1 8 24.19
    4 -1 8 24.35
    -4 -1 -8 24.58
    4 -1 8 24.36
    4 -1 8 23.75
    4 1 8 23.17
    -4 1 -8 24.65
    -4 1 -8 25.66
    -4 1 -8 23.82
    4 1 8 24.19
    4 1 8 24.64
    4 1 8 23.37
    5 -1 8 2.65
    -5 -1 -8 2.64
    5 -1 8 2.83
    -5 -1 -8 2.32
    -5 1 -8 2.74
    5 1 8 2.87
    5 1 8 2.67
    -5 1 -8 2.14
    5 1 8 2.99
    -6 -1 -8 12.27
    -6 -1 -8 12.08
    6 -1 8 12.27
    6 -1 8 11.81
    -6 -1 -8 12.48
    -6 1 -8 12.59
    -6 1 -8 12.41
    6 1 8 12.49
    6 1 8 12.51
    -7 -1 -8 3.17
    7 -1 8 3.35
    7 -1 8 3.31
    -7 -1 -8 2.87
    -7 -1 -8 3.45
    -7 -1 -8 2.81
    -7 1 -8 3.63
    -7 1 -8 3.24
    7 1 8 3.64
    -7 1 -8 3.82
    -7 1 -8 3.18
    -8 -1 -8 0.33
    -8 -1 -8 0.5
    -8 -1 -8 0.38
    -8 -1 -8 0.24
    -8 1 -8 0.26
    -8 1 -8 0.36
    -8 1 -8 0.7
    8 1 8 0.42
    -8 1 -8 0.23
    -9 -1 -8 1.02
    -9 -1 -8 0.44
    -9 -1 -8 1.28
    -9 -1 -8 0.71
    -9 1 -8 0.9
    -9 1 -8 0.49
    -9 1 -8 1.29
    -9 1 -8 1.35
    -9 -2 8 0.52
    -9 -2 8 0.96
    9 -2 -8 0.71
    -9 2 8 0.32
    -9 2 8 0.68
    9 2 -8 0.55
    -8 -2 8 0.13
    -8 -2 8 -0.07
    8 -2 -8 -0.11
    8 2 -8 0.23
    -8 2 8 -0.12
    -8 2 8 0.1
    7 -2 -8 9.49
    7 -2 -8 9.64
    -7 -2 8 9.48
    -7 -2 8 9.85
    7 2 -8 9.61
    7 2 -8 9.96
    -7 2 8 9.58
    -7 2 8 10.45
    -6 -2 8 13.77
    -6 -2 8 13.89
    6 -2 -8 13.78
    6 -2 -8 13.37
    -6 2 8 15.23
    -6 2 8 13.12
    6 2 -8 14.68
    -6 2 8 14.77
    6 2 -8 13.5
    6 2 -8 14.19
    6 2 -8 14.26
    5 -2 -8 2.55
    -5 -2 8 2.2
    -5 -2 8 1.93
    5 -2 -8 2.21
    -5 2 8 1.91
    5 2 -8 2.29
    -5 2 8 2.07
    -5 2 8 2.37
    5 2 -8 2.41
    5 2 -8 2.57
    5 2 -8 2.11
    -4 -2 8 3.19
    -4 -2 8 3.8
    4 -2 -8 3.71
    4 -2 -8 3.19
    4 -2 -8 3.32
    4 -2 -8 2.91
    4 2 -8 3.35
    -4 2 8 3.29
    -4 2 8 2.75
    4 2 -8 3.42
    4 2 -8 3.58
    4 2 -8 3.38
    -4 2 8 2.85
    3 -2 -8 13.65
    3 -2 -8 12.66
    -3 -2 8 13.97
    3 -2 -8 13.46
    -3 -2 8 12.65
    3 -2 -8 12.83
    -3 -2 8 12.47
    3 2 -8 13.24
    -3 2 8 14.46
    -3 2 8 12.58
    3 2 -8 12.99
    3 2 -8 12.55
    -3 2 8 12.52
    3 2 -8 13.82
    2 -2 -8 4.55
    2 -2 -8 4.41
    -2 -2 8 4.67
    -2 -2 8 4.51
    2 -2 -8 4.95
    2 -2 -8 4.52
    -2 2 8 4.63
    2 2 -8 4.03
    2 2 -8 4.47
    -2 2 8 4.91
    2 2 -8 4.29
    2 2 -8 4.87
    -2 2 8 4.69
    -2 2 8 4.54
    -1 -2 8 67.1
    1 -2 -8 65.84
    -1 -2 8 66.9
    1 -2 -8 67.81
    -1 -2 8 66.47
    1 -2 -8 67.15
    -1 2 8 67.99
    1 2 -8 67.43
    -1 2 8 67.28
    1 2 -8 68.67
    -1 2 8 67.38
    -1 2 8 68.35
    1 2 -8 65.31
    0 -2 -8 12.92
    0 -2 -8 12.92
    0 -2 8 13.03
    0 -2 -8 12.49
    0 -2 -8 12.44
    0 -2 8 12.99
    0 -2 8 12.25
    0 2 8 12.5
    0 2 8 13.16
    0 2 -8 12.54
    0 2 8 13.12
    0 2 -8 12.5
    0 2 -8 12.92
    0 2 8 12.84
    1 -2 8 12.87
    1 -2 8 13.57
    -1 -2 -8 12.46
    -1 -2 -8 13.3
    -1 -2 -8 12.63
    1 -2 8 13.15
    1 -2 8 13.32
    1 2 8 12.41
    1 2 8 13.67
    1 2 8 13.22
    -1 2 -8 13.95
    -1 2 -8 12.97
    1 2 8 13.8
    -1 2 -8 13.4
    2 -2 8 46.06
    2 -2 8 47.66
    -2 -2 -8 46.88
    -2 -2 -8 45.2
    2 -2 8 46.1
    2 -2 8 46.39
    -2 -2 -8 46.24
    -2 2 -8 47.76
    2 2 8 46.03
    2 2 8 46.25
    2 2 8 47.58
    2 2 8 47.63
    2 2 8 45.51
    -2 2 -8 48.09
    -2 2 -8 46.19
    3 -2 8 8.32
    -3 -2 -8 8.2
    -3 -2 -8 8.13
    3 -2 8 8.55
    -3 -2 -8 8.14
    3 -2 8 8.29
    3 2 8 8.32
    3 2 8 8.39
    -3 2 -8 8.81
    3 2 8 8.07
    -3 2 -8 8.14
    -3 2 -8 7.92
    3 2 8 9.14
    4 -2 8 0.15
    -4 -2 -8 0.02
    -4 -2 -8 0.15
    4 2 8 0.09
    -4 2 -8 -0.1
    -4 2 -8 0.14
    -4 2 -8 0.06
    4 2 8 0.02
    4 2 8 0.04
    4 2 8 0.05
    -5 -2 -8 1.88
    -5 -2 -8 2.58
    5 -2 8 2.62
    5 2 8 2.01
    -5 2 -8 1.97
    -5 2 -8 1.9
    5 2 8 2.01
    -6 -2 -8 0.1
    6 -2 8 -0.09
    -6 -2 -8 -0.19
    -6 2 -8 0.22
    -6 2 -8 0.1
    6 2 8 -0.06
    6 2 8 0.02
    -7 -2 -8 1.68
    -7 -2 -8 1.18
    -7 -2 -8 1.53
    -7 -2 -8 1.78
    7 -2 8 1.74
    -7 2 -8 1.6
    -7 2 -8 2.05
    -7 2 -8 1.42
    7 2 8 2.2
    -8 -2 -8 0.57
    -8 -2 -8 0.34
    -8 -2 -8 0.83
    -8 -2 -8 0.36
    -8 2 -8 0.57
    -8 2 -8 0.83
    -8 2 -8 0.46
    8 2 8 0.78
    -8 2 -8 0.47
    -9 -2 -8 9.15
    -9 -2 -8 7.72
    -9 -2 -8 6.18
    -9 -2 -8 8.31
    -9 2 -8 7.2
    -9 2 -8 8.17
    -9 2 -8 8.74
    -9 2 -8 7.69
    9 -3 -8 1.94
    -9 -3 8 1.97
    -9 -3 8 2.01
    -9 3 8 1.9
    -9 3 8 1.52
    9 3 -8 2.17
    -8 -3 8 1.52
    8 -3 -8 1.45
    -8 -3 8 1.5
    -8 3 8 1.22
    8 3 -8 1.24
    -8 3 8 1.55
    7 -3 -8 5.98
    7 -3 -8 5.02
    -7 -3 8 5.07
    7 -3 -8 5.29
    -7 -3 8 6.18
    7 3 -8 5.38
    -7 3 8 5.83
    -7 3 8 5.69
    7 3 -8 5.25
    6 -3 -8 46.76
    -6 -3 8 49.38
    6 -3 -8 47.69
    -6 -3 8 46.37
    6 -3 -8 45.75
    6 3 -8 46.72
    -6 3 8 48.09
    6 3 -8 46.77
    6 3 -8 48.65
    -6 3 8 47.35
    -6 3 8 44.87
    6 3 -8 45.62
    5 -3 -8 27.29
    5 -3 -8 28.72
    -5 -3 8 28.25
    5 -3 -8 28.47
    -5 -3 8 28.31
    -5 3 8 27.2
    5 3 -8 28.51
    5 3 -8 26.32
    -5 3 8 27.06
    5 3 -8 28.67
    -5 3 8 28.21
    5 3 -8 28.94
    4 -3 -8 0.11
    -4 -3 8 0.03
    4 -3 -8 -0.01
    4 -3 -8 -0.04
    -4 -3 8 0.05
    -4 3 8 0.08
    4 3 -8 0.13
    4 3 -8 0.04
    4 3 -8 0.15
    -4 3 8 0.11
    -4 3 8 -0.01
    -3 -3 8 6.75
    3 -3 -8 6.74
    -3 -3 8 6.57
    3 -3 -8 6.42
    3 -3 -8 6.56
    3 -3 -8 6.01
    -3 3 8 5.54
    3 3 -8 6.52
    -3 3 8 6.51
    3 3 -8 5.74
    3 3 -8 6.18
    -3 3 8 6.19
    3 3 -8 6.5
    -2 -3 8 115.16
    2 -3 -8 115.99
    2 -3 -8 112.36
    -2 -3 8 116.03
    2 -3 -8 113.76
    -2 -3 8 115.8
    -2 3 8 113.26
    -2 3 8 113.38
    2 3 -8 113.73
    2 3 -8 111.19
    -2 3 8 116.95
    2 3 -8 116.25
    -2 3 8 114.72
    2 3 -8 112.24
    -1 -3 8 13.1
    1 -3 -8 12.93
    1 -3 -8 12.79
    -1 -3 8 11.69
    -1 -3 8 11.82
    -1 3 8 13.58
    -1 3 8 12.35
    -1 3 8 12.59
    1 3 -8 11.63
    -1 3 8 12.09
    1 3 -8 12.47
    1 3 -8 12.28
    0 -3 -8 8.9
    0 -3 8 9.12
    0 -3 -8 9.38
    0 -3 8 9.22
    0 -3 -8 9.06
    0 -3 8 9.39
    0 3 8 9.13
    0 3 -8 8.94
    0 3 8 8.95
    0 3 -8 8.95
    0 3 8 8.99
    0 3 -8 9
    0 3 8 8.99
    1 -3 8 37.51
    1 -3 8 39.06
    -1 -3 -8 39.74
    -1 -3 -8 37.62
    -1 -3 -8 39.11
    1 -3 8 39.15
    1 -3 8 38.52
    -1 3 -8 40.3
    1 3 8 40.97
    1 3 8 38.97
    1 3 8 38.71
    -1 3 -8 38.92
    1 3 8 37.83
    -1 3 -8 39.36
    2 -3 8 0.07
    -2 -3 -8 0.02
    2 -3 8 -0.04
    -2 -3 -8 -0.04
    -2 -3 -8 0.02
    2 3 8 0.05
    -2 3 -8 -0.05
    2 3 8 0.07
    2 3 8 0.09
    -2 3 -8 -0.04
    2 3 8 0.02
    -2 3 -8 0.02
    2 3 8 -0.15
    -3 -3 -8 25.37
    -3 -3 -8 24.5
    -3 -3 -8 24.96
    3 -3 8 26.67
    3 3 8 24.27
    3 3 8 24.66
    3 3 8 25.18
    3 3 8 24.08
    -3 3 -8 24.41
    3 3 8 24.96
    -3 3 -8 24.88
    -3 3 -8 26.33
    -4 -3 -8 1.34
    4 -3 8 1.43
    -4 -3 -8 2.28
    -4 3 -8 1.64
    -4 3 -8 1.69
    4 3 8 0.92
    4 3 8 1.56
    -4 3 -8 1.83
    4 3 8 1.55
    5 -3 8 0.71
    -5 -3 -8 1.09
    -5 -3 -8 1.01
    5 3 8 0.85
    5 3 8 0.71
    5 3 8 0.79
    -5 3 -8 1.47
    -5 3 -8 0.68
    -6 -3 -8 0.95
    -6 -3 -8 1.22
    6 -3 8 0.88
    -6 3 -8 1.13
    -6 3 -8 1.14
    6 3 8 1.18
    6 3 8 1.28
    -7 -3 -8 0.05
    -7 -3 -8 0.1
    7 -3 8 0.21
    -7 -3 -8 0.23
    -7 3 -8 0.02
    -7 3 -8 0.28
    7 3 8 0.14
    -8 -3 -8 0.39
    8 -3 8 0.34
    -8 -3 -8 0.47
    -8 -3 -8 0.41
    -8 -3 -8 0.38
    8 3 8 0.56
    -8 3 -8 0.25
    -8 3 -8 0.66
    -8 3 -8 0.7
    -9 -3 -8 3.67
    -9 -3 -8 2.2
    -9 -3 -8 3.22
    -9 3 -8 2.86
    -9 3 -8 2.43
    -9 3 -8 3.3
    -9 -4 8 1.17
    9 -4 -8 0.59
    -9 4 8 1.24
    9 4 -8 0.63
    -9 4 8 0.86
    -8 -4 8 1.21
    -8 -4 8 0.56
    8 -4 -8 1.21
    8 4 -8 0.66
    -8 4 8 0.56
    8 4 -8 1.14
    -8 4 8 0.56
    -7 -4 8 3.32
    7 -4 -8 3.53
    7 -4 -8 2.81
    -7 -4 8 3.06
    -7 4 8 3.17
    7 4 -8 3.34
    7 4 -8 3.75
    -7 4 8 2.51
    6 -4 -8 0.24
    -6 -4 8 0.69
    6 -4 -8 0.96
    -6 -4 8 0.44
    -6 4 8 0.57
    -6 4 8 0.6
    6 4 -8 0.49
    6 4 -8 0.42
    6 4 -8 0.39
    -6 4 8 0.72
    -5 -4 8 0.13
    5 -4 -8 0.17
    5 -4 -8 0.1
    -5 -4 8 0.13
    -5 4 8 -0.1
    5 4 -8 -0.01
    -5 4 8 0.07
    5 4 -8 0.2
    -5 4 8 0.29
    5 4 -8 0.27
    5 4 -8 0.05
    -4 -4 8 0.13
    -4 -4 8 0.12
    4 -4 -8 -0.03
    4 4 -8 -0.17
    4 4 -8 -0.09
    4 4 -8 -0.13
    -4 4 8 -0.06
    -4 4 8 -0.03
    -4 4 8 -0.07
    -3 -4 8 1.86
    3 -4 -8 1.42
    -3 -4 8 1.7
    3 -4 -8 1.93
    3 4 -8 2.22
    3 4 -8 1.55
    -3 4 8 2.28
    -3 4 8 2.03
    3 4 -8 2.1
    -3 4 8 1.65
    -2 -4 8 0.84
    -2 -4 8 1.38
    -2 -4 8 0.89
    2 -4 -8 0.97
    2 -4 -8 1.34
    -2 4 8 1.2
    2 4 -8 1.2
    -2 4 8 1.3
    -2 4 8 1.54
    2 4 -8 1.24
    2 4 -8 1.37
    2 4 -8 1.1
    -1 -4 8 5.45
    1 -4 -8 4.76
    1 -4 -8 5.32
    -1 -4 8 4.7
    -1 -4 8 5.45
    1 4 -8 5.47
    1 4 -8 5.35
    -1 4 8 5.08
    1 4 -8 5.31
    1 4 -8 4.91
    -1 4 8 5.26
    -1 4 8 5.01
    -1 4 8 5.4
    0 -4 8 0.62
    0 -4 8 0.5
    0 -4 8 0.64
    0 -4 -8 0.67
    0 -4 -8 0.74
    0 4 8 0.45
    0 4 -8 0.61
    0 4 -8 0.76
    0 4 8 0.39
    0 4 -8 0.51
    0 4 8 0.56
    0 4 8 0.59
    -1 -4 -8 7.06
    1 -4 8 7.88
    -1 -4 -8 7.3
    1 -4 8 6.51
    1 4 8 7.29
    -1 4 -8 7.03
    1 4 8 6.92
    -1 4 -8 7.13
    1 4 8 6.83
    -1 4 -8 6.88
    1 4 8 7.45
    -2 -4 -8 7.05
    2 -4 8 6.92
    -2 -4 -8 7.22
    -2 -4 -8 7.39
    -2 4 -8 6.96
    2 4 8 7.27
    2 4 8 7.33
    -2 4 -8 7.25
    -2 4 -8 7.35
    2 4 8 7.13
    2 4 8 7.12
    2 4 8 6.56
    -3 -4 -8 2.38
    -3 -4 -8 2.14
    3 -4 8 2.6
    -3 -4 -8 2.33
    -3 4 -8 2.9
    3 4 8 3.08
    3 4 8 2.57
    -3 4 -8 2.53
    -3 4 -8 3.08
    3 4 8 3.21
    3 4 8 2.56
    4 -4 8 0.08
    -4 -4 -8 0.19
    -4 -4 -8 0.25
    -4 4 -8 0.09
    -4 4 -8 -0.01
    4 4 8 0.04
    4 4 8 -0.03
    -4 4 -8 0.07
    4 4 8 0.04
    -5 -4 -8 0.87
    -5 -4 -8 0.89
    5 -4 8 0.47
    5 4 8 0.55
    -5 4 -8 0.75
    5 4 8 1.15
    5 4 8 0.83
    -5 4 -8 0.56
    6 -4 8 1.93
    -6 -4 -8 1.64
    -6 -4 -8 1.44
    -6 4 -8 2.2
    6 4 8 1.91
    6 4 8 1.97
    -6 4 -8 2.15
    -7 -4 -8 0.68
    7 -4 8 0.52
    -7 -4 -8 0.91
    7 4 8 0.78
    -7 4 -8 0.38
    7 4 8 0.74
    -7 4 -8 0.76
    8 -4 8 5.33
    -8 -4 -8 5.31
    -8 -4 -8 5.39
    -8 -4 -8 4.94
    8 4 8 4.16
    -8 4 -8 4.47
    -8 4 -8 4.55
    -9 -4 -8 2.55
    -9 -4 -8 2.11
    -9 -4 -8 0.96
    -9 4 -8 1.77
    -9 4 -8 1.59
    9 -5 -8 2.41
    -9 -5 8 1.88
    -9 5 8 2.79
    -9 5 8 1.9
    9 5 -8 1.84
    -8 -5 8 1.12
    8 -5 -8 0.34
    8 5 -8 0.74
    -8 5 8 0.49
    8 5 -8 0.34
    -8 5 8 -0.09
    7 -5 -8 0.77
    7 -5 -8 0.48
    -7 -5 8 0.76
    7 5 -8 0.64
    -7 5 8 0.97
    -7 5 8 0.8
    7 5 -8 0.59
    7 5 -8 0.94
    6 -5 -8 4.4
    -6 -5 8 3.25
    6 -5 -8 4.57
    -6 5 8 3.98
    -6 5 8 3.74
    6 5 -8 3.93
    6 5 -8 3.82
    -6 5 8 3.46
    6 5 -8 4.17
    5 -5 -8 -0.01
    5 -5 -8 -0.16
    -5 -5 8 -0.11
    5 5 -8 -0.09
    -5 5 8 0.07
    5 5 -8 -0.07
    5 5 -8 0.01
    -5 5 8 -0.15
    5 5 -8 -0.14
    -5 5 8 0.05
    4 -5 -8 0.07
    -4 -5 8 0.15
    -4 -5 8 0.06
    4 5 -8 0.16
    4 5 -8 0.1
    -4 5 8 0.15
    -4 5 8 0.21
    4 5 -8 0.24
    -4 5 8 -0.07
    3 -5 -8 8.39
    -3 -5 8 9.08
    -3 5 8 9.22
    3 5 -8 8.92
    -3 5 8 9
    3 5 -8 9.96
    3 5 -8 8.6
    -3 5 8 8.99
    -2 -5 8 0.03
    2 -5 -8 0.16
    -2 -5 8 0.14
    -2 5 8 0.01
    -2 5 8 0.21
    2 5 -8 0.03
    2 5 -8 0.18
    -2 5 8 0.16
    2 5 -8 0.16
    -1 -5 8 5.08
    -1 -5 8 4.58
    1 -5 -8 4.92
    -1 5 8 5.02
    -1 5 8 5.63
    1 5 -8 5.05
    1 5 -8 4.52
    1 5 -8 5.14
    -1 5 8 3.8
    1 5 -8 4.58
    0 -5 8 57.3
    0 -5 8 56.21
    0 -5 -8 56.31
    0 -5 -8 55.42
    0 5 -8 55.23
    0 5 -8 56.43
    0 5 8 55.87
    0 5 8 55.55
    0 5 8 54
    0 5 -8 54.35
    -1 -5 -8 10.18
    -1 -5 -8 9.49
    1 -5 8 9.87
    1 5 8 10.6
    1 5 8 10.15
    -1 5 -8 10.35
    1 5 8 9.61
    1 5 8 9.56
    -1 5 -8 9.72
    -1 5 -8 10.25
    -2 -5 -8 1.44
    2 -5 8 1.4
    -2 -5 -8 1.3
    2 5 8 1.17
    2 5 8 0.93
    -2 5 -8 1.23
    2 5 8 1.09
    -2 5 -8 1.05
    2 5 8 1.26
    -2 5 -8 1.22
    3 -5 8 0.82
    -3 -5 -8 0.63
    -3 -5 -8 0.43
    3 5 8 0.45
    3 5 8 0.68
    -3 5 -8 0.65
    -3 5 -8 0.73
    3 5 8 0.88
    -3 5 -8 0.83
    -4 -5 -8 7.38
    -4 -5 -8 6.46
    4 -5 8 7.1
    -4 5 -8 7.12
    4 5 8 7.23
    4 5 8 6.6
    -4 5 -8 7
    4 5 8 7.07
    -4 5 -8 6.69
    -5 -5 -8 25.01
    5 -5 8 25.41
    -5 -5 -8 25.22
    -5 5 -8 26.02
    -5 5 -8 25.37
    5 5 8 23.29
    5 5 8 25.92
    -6 -5 -8 6.95
    -6 -5 -8 6.65
    6 -5 8 6.6
    -6 5 -8 7.16
    6 5 8 7.33
    -6 5 -8 6.6
    6 5 8 7.06
    -7 -5 -8 1.43
    -7 -5 -8 1.47
    7 -5 8 1.55
    -7 5 -8 1.35
    -7 5 -8 1.34
    7 5 8 1.43
    -8 -5 -8 1.65
    -8 -5 -8 2.32
    8 -5 8 1.98
    -8 5 -8 2.01
    -8 5 -8 1.9
    -9 -5 -8 0.01
    -9 -5 -8 0.24
    -9 5 -8 0.27
    -9 5 -8 0.17
    8 -6 -8 0.15
    -8 -6 8 0.25
    -8 6 8 0.01
    8 6 -8 0.04
    8 6 -8 0.21
    -8 6 8 0.14
    -7 -6 8 0.09
    7 -6 -8 0.42
    7 -6 -8 0.2
    7 6 -8 0.24
    -7 6 8 0.17
    -7 6 8 0.13
    7 6 -8 0.44
    7 6 -8 0.35
    -6 -6 8 0.5
    6 -6 -8 0.39
    6 -6 -8 0.55
    -6 6 8 0.71
    -6 6 8 0.8
    6 6 -8 0.97
    6 6 -8 0.74
    6 6 -8 0.6
    5 -6 -8 0.88
    -5 -6 8 0.84
    5 -6 -8 0.87
    5 6 -8 1.19
    -5 6 8 0.93
    -5 6 8 1.03
    5 6 -8 1.21
    5 6 -8 0.62
    -5 6 8 0.96
    4 -6 -8 25.75
    -4 -6 8 24
    -4 6 8 25.5
    -4 6 8 27.18
    4 6 -8 25.06
    4 6 -8 25.13
    -4 6 8 26.01
    4 6 -8 25.57
    4 6 -8 25.94
    3 -6 -8 2.85
    -3 -6 8 3.04
    -3 6 8 2.94
    -3 6 8 3.14
    -3 6 8 2.46
    3 6 -8 2.58
    3 6 -8 2.88
    3 6 -8 2.58
    -2 6 8 0.19
    2 6 -8 0.26
    2 6 -8 0.3
    -2 6 8 0.21
    -2 6 8 0.16
    2 6 -8 -0.08
    1 -6 -8 21
    -1 -6 8 19.4
    1 6 -8 20.8
    -1 6 8 21.08
    -1 6 8 20.74
    1 6 -8 20.82
    -1 6 8 20.47
    1 6 -8 20.5
    0 -6 -8 0.12
    0 -6 8 -0.03
    0 6 -8 -0.15
    0 6 -8 0.05
    0 6 8 0.05
    0 6 8 0.05
    0 6 -8 -0.07
    0 6 8 0.04
    0 6 -8 -0.03
    1 -6 8 32.58
    -1 -6 -8 31.87
    1 6 8 31.29
    -1 6 -8 32.51
    -1 6 -8 31.71
    1 6 8 30.19
    1 6 8 31.98
    -1 6 -8 32.02
    -2 -6 -8 3.68
    -2 -6 -8 3.94
    2 -6 8 3.42
    -2 6 -8 3.64
    -2 6 -8 3.98
    2 6 8 3.89
    -2 6 -8 3.47
    2 6 8 4.18
    2 6 8 3.63
    -3 -6 -8 0.68
    -3 -6 -8 0.21
    3 -6 8 0.25
    -3 6 -8 0.57
    3 6 8 0.36
    3 6 8 0.3
    -3 6 -8 0.37
    -3 6 -8 0.44
    -4 -6 -8 2.49
    4 -6 8 1.45
    -4 -6 -8 2.63
    -4 6 -8 2.07
    4 6 8 2.46
    4 6 8 2.44
    -4 6 -8 2.14
    5 -6 8 32.71
    -5 -6 -8 32.9
    -5 -6 -8 31.06
    -5 6 -8 32.16
    -5 6 -8 31.96
    5 6 8 32.92
    5 6 8 33.08
    -6 -6 -8 1.12
    -6 -6 -8 0.65
    6 -6 8 0.95
    6 6 8 1
    6 6 8 0.77
    -6 6 -8 0.94
    -6 6 -8 0.6
    -7 -6 -8 -0.02
    -7 -6 -8 0.05
    7 -6 8 0.24
    7 6 8 -0.15
    -7 6 -8 0.02
    -7 6 -8 -0.02
    8 -6 8 0.59
    -8 -6 -8 1.09
    -8 6 -8 0.69
    -8 6 -8 1.22
    8 -7 -8 0.55
    8 7 -8 0.41
    -8 7 8 0.48
    -8 7 8 0.3
    7 -7 -8 0.33
    -7 7 8 0.27
    7 7 -8 0.37
    -7 7 8 0.51
    7 7 -8 0.39
    6 -7 -8 0.15
    6 -7 -8 0.1
    -6 7 8 -0.1
    6 7 -8 0.27
    6 7 -8 0.02
    6 7 -8 -0.08
    -6 7 8 0.05
    5 -7 -8 2.13
    5 -7 -8 2.51
    -5 7 8 2.06
    5 7 -8 2.28
    -5 7 8 2.25
    5 7 -8 2.54
    5 7 -8 2.33
    4 -7 -8 0.11
    4 -7 -8 0.01
    -4 7 8 -0.11
    4 7 -8 0.06
    -4 7 8 0.05
    4 7 -8 0.05
    4 7 -8 -0.05
    -4 7 8 0.12
    3 -7 -8 -0.04
    3 7 -8 0.01
    3 7 -8 -0.07
    -3 7 8 0.02
    -3 7 8 0.09
    3 7 -8 -0.05
    -3 7 8 0.03
    2 -7 -8 2.4
    -2 -7 8 2.18
    -2 7 8 3.14
    2 7 -8 2.47
    -2 7 8 2.13
    2 7 -8 2.74
    2 7 -8 2.45
    -2 7 8 2.16
    -1 -7 8 0.6
    -1 7 8 0.03
    1 7 -8 0.25
    -1 7 8 0.28
    1 7 -8 0.37
    -1 7 8 0.33
    1 7 -8 0.32
    0 -7 8 1.07
    0 7 8 0.7
    0 7 8 0.89
    0 7 -8 0.74
    0 7 -8 0.8
    0 7 8 1.39
    -1 -7 -8 2.16
    1 -7 8 2.5
    1 7 8 2.46
    -1 7 -8 2.46
    1 7 8 2.72
    1 7 8 2.32
    -1 7 -8 2.33
    -1 7 -8 2.3
    2 -7 8 2.68
    -2 -7 -8 3.03
    -2 7 -8 2.48
    2 7 8 3.23
    -2 7 -8 3.55
    2 7 8 3.75
    -2 7 -8 3.25
    2 7 8 3.06
    3 -7 8 0.04
    -3 -7 -8 -0.08
    -3 7 -8 -0.05
    3 7 8 -0.08
    3 7 8 0.15
    -3 7 -8 0.11
    -3 7 -8 -0.09
    -4 -7 -8 0.65
    4 -7 8 0.43
    4 7 8 0.71
    4 7 8 0.59
    -4 7 -8 0.8
    -4 7 -8 1.16
    5 -7 8 41.28
    -5 -7 -8 41.03
    5 7 8 41.7
    -5 7 -8 40.15
    -5 7 -8 43.27
    5 7 8 41.41
    -6 -7 -8 1.46
    6 -7 8 1.06
    -6 7 -8 1.21
    -6 7 -8 1.42
    6 7 8 1.3
    6 7 8 1.35
    7 -7 8 1.93
    -7 -7 -8 1.77
    -7 7 -8 1.98
    7 7 8 2.41
    -7 7 -8 1.77
    -8 -7 -8 2.54
    8 -7 8 3.32
    -8 7 -8 2.88
    8 7 8 2.28
    8 -8 -8 1.69
    8 8 -8 0.94
    -8 8 8 1.34
    -8 8 8 1.47
    7 -8 -8 1.26
    -7 8 8 1.27
    7 8 -8 1.54
    -7 8 8 0.85
    7 8 -8 0.92
    6 -8 -8 1.89
    6 8 -8 1.96
    -6 8 8 2.18
    -6 8 8 2.01
    6 8 -8 2.1
    5 -8 -8 2.32
    5 -8 -8 2.24
    5 8 -8 1.88
    -5 8 8 2.55
    5 8 -8 2.39
    -5 8 8 2.12
    4 -8 -8 0.68
    4 -8 -8 0.96
    -4 8 8 0.39
    4 8 -8 0.88
    4 8 -8 0.93
    -4 8 8 0.76
    3 -8 -8 8.07
    -3 -8 8 6.77
    -3 8 8 7.17
    -3 8 8 7.24
    3 8 -8 7.67
    -3 8 8 7.04
    3 8 -8 7.82
    2 -8 -8 23.14
    -2 -8 8 23.71
    -2 8 8 23.24
    -2 8 8 23.99
    2 8 -8 23.74
    -2 8 8 22.78
    2 8 -8 23.5
    -1 -8 8 1.01
    -1 8 8 0.71
    -1 8 8 1.06
    1 8 -8 0.65
    -1 8 8 0.91
    1 8 -8 1.43
    0 -8 8 0.22
    0 8 8 0.24
    0 8 8 0
    0 8 -8 0.41
    0 8 -8 0.19
    0 8 8 0.19
    1 -8 8 0.15
    -1 8 -8 -0.03
    1 8 8 0.05
    -1 8 -8 0.03
    1 8 8 0.08
    1 8 8 0.04
    2 -8 8 1.12
    -2 8 -8 0.87
    2 8 8 1.26
    -2 8 -8 1.18
    2 8 8 1.09
    3 -8 8 0.58
    -3 8 -8 0.27
    -3 8 -8 0.36
    3 8 8 0.57
    3 8 8 0.48
    4 -8 8 6.02
    4 8 8 5.16
    -4 8 -8 5.2
    4 8 8 4.9
    -4 8 -8 5.59
    5 -8 8 7.56
    -5 -8 -8 8.18
    5 8 8 7.59
    -5 8 -8 7.22
    5 8 8 7.32
    -5 8 -8 6.67
    6 -8 8 2.32
    6 8 8 1.89
    -6 8 -8 1.99
    6 8 8 1.72
    7 -8 8 0
    -7 8 -8 0.14
    7 8 8 0.26
    8 -8 8 0.87
    -8 8 -8 0.84
    -7 9 8 3.54
    7 9 -8 3.24
    -7 9 8 2.73
    7 9 -8 3.32
    6 9 -8 -0.05
    6 9 -8 0.15
    -6 9 8 -0.05
    -6 9 8 0.29
    5 9 -8 8.63
    5 9 -8 7.44
    -5 9 8 8.21
    -5 9 8 8.34
    -4 -9 8 0.14
    -4 9 8 0.2
    4 9 -8 0.45
    4 9 -8 0.31
    -4 9 8 0.5
    -3 -9 8 40.54
    -3 9 8 40.08
    3 9 -8 36.98
    3 9 -8 38.73
    -3 9 8 38.51
    -2 -9 8 18.18
    2 9 -8 18.28
    -2 9 8 17.82
    -2 9 8 17.43
    2 9 -8 17.9
    -2 9 8 17.64
    -1 -9 8 8.39
    -1 9 8 8.21
    -1 9 8 8.82
    -1 9 8 7.59
    1 9 -8 7.95
    1 9 -8 7.98
    0 -9 8 -0.01
    0 9 -8 0.11
    0 9 8 -0.01
    0 9 -8 0.07
    0 9 8 0.07
    0 9 8 0.09
    1 -9 8 0.56
    1 9 8 0.59
    1 9 8 0.74
    -1 9 -8 0.87
    -1 9 -8 0.78
    1 9 8 0.69
    2 -9 8 0.71
    2 9 8 0.68
    -2 9 -8 0.53
    -2 9 -8 0.73
    2 9 8 0.96
    3 -9 8 2.01
    3 9 8 1.8
    3 9 8 1.85
    -3 9 -8 1.89
    -3 9 -8 1.83
    4 -9 8 -0.01
    4 9 8 0.08
    -4 9 -8 0.04
    4 9 8 0.3
    5 -9 8 1.25
    -5 9 -8 0.76
    5 9 8 0.7
    5 9 8 0.73
    6 -9 8 4.29
    -6 9 -8 4.5
    6 9 8 3.45
    6 9 8 4.14
    7 -9 8 1.49
    7 9 8 1.46
    -7 9 -8 1.51
    -6 10 8 -0.04
    6 10 -8 0.64
    -6 10 8 0.24
    6 10 -8 0.39
    5 10 -8 0.11
    5 10 -8 0.14
    -5 10 8 0.02
    -5 10 8 0.42
    -4 -10 8 -0.12
    4 10 -8 0.07
    4 10 -8 -0.07
    -4 10 8 -0.1
    -4 10 8 -0.09
    -3 -10 8 0.57
    -3 10 8 -0.05
    -3 10 8 0.22
    3 10 -8 0.39
    3 10 -8 0.17
    -2 -10 8 1.02
    2 10 -8 1.65
    2 10 -8 1.47
    -2 10 8 1.09
    -2 10 8 1.41
    -1 -10 8 -0.03
    1 10 -8 -0.07
    1 10 -8 -0.12
    -1 10 8 -0.14
    -1 10 8 0
    0 -10 8 0.45
    0 10 8 0.39
    0 10 -8 0.86
    0 10 8 0.56
    0 10 8 0.43
    0 10 -8 0.86
    1 -10 8 0.62
    1 10 8 0.23
    -1 10 -8 0.32
    -1 10 -8 0.2
    1 10 8 -0.15
    2 -10 8 1.63
    2 10 8 1.49
    -2 10 -8 1.63
    -2 10 -8 1.26
    2 10 8 1.31
    3 -10 8 0.36
    3 10 8 0.32
    -3 10 -8 0.08
    3 10 8 0.31
    4 -10 8 5.81
    -4 10 -8 6.55
    4 10 8 6.73
    4 10 8 7.56
    5 -10 8 2.55
    -5 10 -8 2.9
    5 10 8 2.89
    5 10 8 3.31
    6 -10 8 2.16
    6 10 8 2.32
    6 10 8 1.8
    -5 11 8 2.65
    5 11 -8 2.18
    5 11 -8 3
    -5 11 8 2.82
    -4 11 8 0.07
    4 11 -8 -0.1
    -4 11 8 0.04
    4 11 -8 0.11
    -3 -11 8 0.5
    -3 11 8 0.93
    3 11 -8 1.17
    -3 11 8 0.79
    3 11 -8 0.62
    -2 -11 8 0.15
    2 11 -8 0.2
    -2 11 8 0.13
    2 11 -8 0.12
    -2 11 8 -0.06
    -1 -11 8 1.43
    1 11 -8 1.16
    -1 11 8 1.79
    1 11 -8 1.47
    -1 11 8 1.11
    0 -11 8 -0.01
    0 11 8 -0.01
    0 11 -8 0.31
    0 11 8 -0.04
    0 11 -8 -0.05
    1 -11 8 1.24
    1 11 8 1.26
    -1 11 -8 1.58
    1 11 8 1.02
    -1 11 -8 1.26
    2 -11 8 0.37
    -2 11 -8 0.47
    2 11 8 0.53
    2 11 8 0.82
    3 -11 8 0.72
    -3 11 -8 0.42
    3 11 8 0.34
    3 11 8 0.33
    4 -11 8 7.49
    -4 11 -8 8.53
    4 11 8 8.19
    4 11 8 8.98
    5 -11 8 1.91
    5 11 8 2.21
    5 11 8 2.23
    -4 12 8 2.33
    -4 12 8 2.02
    4 12 -8 2.51
    4 12 -8 2.47
    3 12 -8 -0.09
    -3 12 8 -0.05
    3 12 -8 0.01
    -3 12 8 -0.05
    -2 -12 8 -0.01
    -2 12 8 0.04
    2 12 -8 0.02
    -2 12 8 0.24
    2 12 -8 0.1
    -1 -12 8 -0.06
    1 12 -8 0.14
    -1 12 8 0.06
    1 12 -8 0.18
    -1 12 8 0.2
    0 -12 8 4.4
    0 12 8 3.97
    0 12 -8 4.07
    0 12 -8 4.76
    0 12 8 4.83
    1 -12 8 0.81
    1 12 8 0.97
    -1 12 -8 0.9
    1 12 8 0.99
    -1 12 -8 1.31
    2 -12 8 3.23
    2 12 8 3.1
    -2 12 -8 3.41
    2 12 8 3.49
    3 -12 8 2.15
    3 12 8 1.71
    -3 12 -8 1.85
    3 12 8 1.5
    4 -12 8 1.02
    4 12 8 2.52
    4 12 8 1.08
    3 13 -8 0.09
    -3 13 8 0.6
    -3 13 8 0.39
    3 13 -8 0.24
    2 13 -8 -0.11
    2 13 -8 -0.02
    -2 13 8 0
    -2 13 8 -0.03
    -1 -13 8 0.54
    -1 13 8 -0.02
    1 13 -8 0.03
    -1 13 8 0.32
    1 13 -8 0.09
    0 -13 8 0.66
    0 13 8 1.3
    0 13 -8 1.33
    0 13 8 1.35
    0 13 -8 1.38
    1 -13 8 -0.18
    1 13 8 -0.24
    1 13 8 0.2
    -1 13 -8 0.08
    2 -13 8 1.19
    2 13 8 1.32
    2 13 8 1.38
    -2 13 -8 1.43
    3 -13 8 0.29
    3 13 8 0.22
    3 13 8 0.1
    -9 0 9 3.61
    -9 0 9 4.05
    9 0 -9 4.26
    -8 0 9 -0.12
    -8 0 9 0.06
    8 0 -9 0.16
    -7 0 9 1.01
    7 0 -9 0.93
    7 0 -9 1.09
    -7 0 9 1.07
    -6 0 9 0.11
    -6 0 9 -0.05
    6 0 -9 -0.04
    6 0 -9 -0.17
    6 0 -9 0.05
    5 0 -9 5.97
    5 0 -9 5.64
    -5 0 9 5.75
    -5 0 9 6.51
    5 0 -9 5.69
    -4 0 9 -0.09
    -4 0 9 -0.02
    4 0 -9 -0.01
    4 0 -9 0.01
    -4 0 9 0.02
    4 0 -9 -0.02
    3 0 -9 1.69
    3 0 -9 1.69
    -3 0 9 2.31
    3 0 -9 1.82
    -3 0 9 1.64
    3 0 -9 1.93
    -3 0 9 1.78
    2 0 -9 0.09
    -2 0 9 0.04
    2 0 -9 -0.05
    -2 0 9 -0.01
    2 0 -9 0.11
    -2 0 9 0.1
    1 0 -9 6.48
    1 0 -9 6.16
    -1 0 9 6.39
    1 0 -9 5.96
    -1 0 9 5.61
    1 0 -9 5.78
    -1 0 9 5.4
    0 0 9 0.04
    0 0 9 0.02
    0 0 9 0.06
    0 0 9 -0.02
    0 0 -9 0.02
    0 0 -9 -0.04
    0 0 -9 -0.01
    1 0 9 4.22
    -1 0 -9 4.4
    1 0 9 4.23
    -1 0 -9 4.79
    1 0 9 5.31
    -1 0 -9 4.57
    1 0 9 4.68
    -2 0 -9 0.02
    -2 0 -9 -0.08
    2 0 9 0.21
    2 0 9 0.03
    2 0 9 0.02
    2 0 9 -0.02
    2 0 9 0.04
    -2 0 -9 -0.04
    3 0 9 2.6
    3 0 9 2.45
    -3 0 -9 2.07
    3 0 9 2.22
    -3 0 -9 2.2
    3 0 9 2.08
    -3 0 -9 2.15
    3 0 9 2.07
    -4 0 -9 -0.02
    -4 0 -9 0.06
    4 0 9 0.03
    4 0 9 0
    4 0 9 -0.07
    5 0 9 0.12
    5 0 9 0.23
    -5 0 -9 0.31
    -5 0 -9 0.24
    -6 0 -9 0.14
    6 0 9 0.1
    6 0 9 0.1
    -6 0 -9 0.11
    -7 0 -9 2.54
    7 0 9 2.92
    -7 0 -9 2.67
    -8 0 -9 0.09
    -8 0 -9 -0.01
    8 0 9 -0.01
    -9 0 -9 0.54
    -9 0 -9 0.36
    -9 -1 9 0.24
    -9 -1 9 0.06
    9 -1 -9 -0.1
    -9 1 9 0.18
    -9 1 9 0.27
    9 1 -9 0.08
    -8 -1 9 0.35
    -8 -1 9 0.47
    8 -1 -9 0.42
    -8 1 9 0.43
    -8 1 9 0.16
    8 1 -9 0.56
    7 -1 -9 0.46
    -7 -1 9 0.74
    -7 -1 9 0.97
    7 -1 -9 0.75
    -7 1 9 0.94
    7 1 -9 0.85
    -7 1 9 0.89
    7 1 -9 0.17
    -6 -1 9 3.07
    6 -1 -9 2.6
    -6 -1 9 2.6
    6 -1 -9 2.85
    -6 1 9 2.46
    6 1 -9 2.96
    6 1 -9 3.01
    6 1 -9 2.37
    -6 1 9 2.27
    -5 -1 9 0.34
    -5 -1 9 0.35
    5 -1 -9 0.38
    5 -1 -9 0.31
    5 1 -9 0.22
    -5 1 9 0.22
    -5 1 9 0.4
    5 1 -9 0.47
    5 1 -9 0.51
    4 -1 -9 -0.08
    -4 -1 9 0.09
    -4 -1 9 0.07
    4 -1 -9 0.27
    4 -1 -9 0.03
    4 1 -9 0.09
    -4 1 9 0.12
    4 1 -9 0.08
    -4 1 9 0.21
    -4 1 9 -0.06
    4 1 -9 0.02
    -3 -1 9 0.32
    -3 -1 9 0.12
    3 -1 -9 0.52
    -3 -1 9 0.53
    3 -1 -9 0.37
    3 -1 -9 0.51
    -3 1 9 0.32
    3 1 -9 0.42
    3 1 -9 0.45
    -3 1 9 0.38
    -3 1 9 0.19
    3 1 -9 0.21
    3 1 -9 0.25
    -2 -1 9 56.26
    2 -1 -9 57.96
    2 -1 -9 57.76
    -2 -1 9 58.36
    -2 -1 9 60.06
    2 -1 -9 59.27
    2 1 -9 57.09
    -2 1 9 59.14
    -2 1 9 58.23
    2 1 -9 58.02
    2 1 -9 57.84
    2 1 -9 58.48
    -2 1 9 57.98
    1 -1 -9 9.85
    1 -1 -9 9.01
    1 -1 -9 9.31
    1 -1 -9 9.49
    -1 -1 9 9.82
    -1 -1 9 9.86
    -1 -1 9 7.67
    1 1 -9 9.31
    -1 1 9 9.45
    -1 1 9 9.52
    -1 1 9 9.12
    -1 1 9 10.02
    1 1 -9 10.45
    1 1 -9 9.66
    0 -1 9 35.84
    0 -1 -9 36.01
    0 -1 9 35.26
    0 -1 9 36.93
    0 -1 -9 38.96
    0 -1 -9 35.51
    0 -1 -9 36.75
    0 1 9 37.21
    0 1 -9 35.35
    0 1 9 36.27
    0 1 -9 35.72
    0 1 9 34.83
    0 1 9 37.66
    0 1 -9 34.95
    -1 -1 -9 87.67
    -1 -1 -9 86.99
    -1 -1 -9 87.91
    1 -1 9 84.22
    1 -1 9 86.14
    -1 -1 -9 86.71
    1 -1 9 85.13
    -1 1 -9 86.92
    1 1 9 85.84
    -1 1 -9 83.95
    1 1 9 88.43
    1 1 9 86.6
    1 1 9 87.23
    -1 1 -9 86.66
    2 -1 9 0.52
    -2 -1 -9 0.54
    2 -1 9 0.74
    2 -1 9 0.44
    -2 -1 -9 0.4
    2 -1 9 0.47
    2 -1 9 0.53
    -2 -1 -9 0.57
    2 1 9 0.29
    2 1 9 0.47
    2 1 9 0.38
    -2 1 -9 0.75
    2 1 9 0.28
    -2 1 -9 0.5
    -2 1 -9 0.86
    3 -1 9 0.37
    -3 -1 -9 0.14
    3 -1 9 0.33
    -3 -1 -9 0.43
    3 -1 9 0.28
    3 -1 9 0.34
    -3 -1 -9 0.43
    -3 1 -9 0.2
    -3 1 -9 0.35
    3 1 9 0.44
    3 1 9 0.59
    3 1 9 0.58
    3 1 9 0.29
    -3 1 -9 0.49
    4 -1 9 1.93
    -4 -1 -9 2.22
    4 -1 9 2.05
    -4 -1 -9 2.07
    4 -1 9 1.93
    4 1 9 1.86
    -4 1 -9 1.71
    4 1 9 2.08
    4 1 9 1.94
    4 1 9 1.97
    -4 1 -9 2.12
    -5 -1 -9 1.09
    5 -1 9 0.96
    5 -1 9 1.01
    -5 -1 -9 0.99
    5 1 9 0.46
    -5 1 -9 1.13
    -5 1 -9 1.08
    5 1 9 1.19
    5 1 9 1.03
    6 -1 9 1.07
    6 -1 9 1.3
    -6 -1 -9 1.21
    -6 -1 -9 1.16
    -6 1 -9 1.02
    -6 1 -9 1.17
    6 1 9 1.25
    -7 -1 -9 23.96
    -7 -1 -9 25.34
    7 -1 9 26.2
    -7 1 -9 25.24
    7 1 9 26.08
    -7 1 -9 25.84
    -8 -1 -9 0.67
    -8 -1 -9 0.5
    8 1 9 0.6
    -8 1 -9 0.56
    -8 1 -9 0.57
    -9 -1 -9 7.78
    -9 -1 -9 9.33
    -9 1 -9 7.99
    -9 1 -9 7.98
    9 -2 -9 0.65
    -9 -2 9 0.39
    -9 -2 9 0.67
    -9 2 9 0.55
    -9 2 9 0.7
    9 2 -9 0.18
    -8 -2 9 0.56
    8 -2 -9 0.76
    -8 -2 9 1.39
    -8 2 9 1.3
    -8 2 9 1.52
    8 2 -9 0.99
    7 -2 -9 0.42
    -7 -2 9 -0.05
    7 -2 -9 0.2
    -7 -2 9 0.1
    7 2 -9 0.14
    7 2 -9 0.35
    7 2 -9 -0.05
    -7 2 9 0.17
    -7 2 9 0.17
    6 -2 -9 0.27
    6 -2 -9 0.41
    -6 -2 9 0.2
    -6 -2 9 0.06
    -6 2 9 0.41
    6 2 -9 0.06
    6 2 -9 0.05
    6 2 -9 -0.08
    6 2 -9 0.3
    -6 2 9 0.16
    5 -2 -9 -0.01
    -5 -2 9 0.1
    5 -2 -9 0.12
    -5 -2 9 0.19
    5 2 -9 0.05
    5 2 -9 0.11
    -5 2 9 0.2
    -5 2 9 0.04
    5 2 -9 -0.08
    -5 2 9 0.06
    -4 -2 9 0.12
    4 -2 -9 0.12
    4 -2 -9 0.19
    -4 -2 9 0.15
    -4 2 9 0.33
    4 2 -9 0.1
    4 2 -9 0.12
    -4 2 9 0.36
    -4 2 9 0.31
    4 2 -9 0.12
    3 -2 -9 11.16
    3 -2 -9 10.81
    -3 -2 9 11.79
    -3 -2 9 10.9
    3 2 -9 11.3
    3 2 -9 10.65
    -3 2 9 10.97
    -3 2 9 11.25
    3 2 -9 11.02
    3 2 -9 11
    -3 2 9 10.98
    2 -2 -9 4.47
    -2 -2 9 4.8
    2 -2 -9 5.01
    2 -2 -9 5.04
    -2 -2 9 4.86
    -2 2 9 4.58
    -2 2 9 4.44
    2 2 -9 3.95
    -2 2 9 5.04
    2 2 -9 4.17
    -2 2 9 4.86
    2 2 -9 4.62
    2 2 -9 4.46
    1 -2 -9 109.76
    1 -2 -9 114.84
    -1 -2 9 113.83
    -1 -2 9 111.58
    -1 -2 9 118.91
    1 -2 -9 113.84
    1 2 -9 111.87
    -1 2 9 112.59
    1 2 -9 112.62
    -1 2 9 116.2
    1 2 -9 114.2
    -1 2 9 110.99
    -1 2 9 113.31
    0 -2 9 19.07
    0 -2 9 18.72
    0 -2 -9 19.74
    0 -2 -9 19.91
    0 -2 -9 20.08
    0 -2 -9 20.08
    0 -2 9 20.09
    0 2 9 20.11
    0 2 9 19.96
    0 2 9 19.64
    0 2 -9 19.24
    0 2 -9 19.98
    0 2 -9 19.03
    0 2 9 18.36
    -1 -2 -9 8.16
    1 -2 9 8.82
    -1 -2 -9 8.79
    1 -2 9 8.44
    -1 -2 -9 7.65
    1 -2 9 8.16
    1 -2 9 8.92
    -1 2 -9 8.11
    -1 2 -9 7.78
    1 2 9 8.01
    -1 2 -9 8.27
    1 2 9 8.58
    1 2 9 8.22
    1 2 9 8.53
    -2 -2 -9 63.11
    2 -2 9 64.55
    -2 -2 -9 65.07
    2 -2 9 62.5
    2 -2 9 66.23
    -2 -2 -9 61.83
    2 2 9 64.35
    2 2 9 63.37
    2 2 9 66.06
    -2 2 -9 66.19
    -2 2 -9 64.41
    2 2 9 62.86
    2 2 9 65.96
    -2 2 -9 64.18
    3 -2 9 7.34
    -3 -2 -9 7.6
    -3 -2 -9 6.91
    -3 -2 -9 6.85
    3 -2 9 7.63
    3 2 9 6.95
    -3 2 -9 6.63
    3 2 9 7.65
    3 2 9 7.76
    -3 2 -9 7.33
    -3 2 -9 7.24
    3 2 9 6.57
    -4 -2 -9 6.27
    4 -2 9 5.82
    -4 -2 -9 6.34
    4 2 9 6.68
    4 2 9 5.95
    -4 2 -9 6.32
    4 2 9 5.87
    -4 2 -9 6.56
    4 2 9 6.13
    -5 -2 -9 0.42
    5 -2 9 0.67
    -5 -2 -9 0.41
    5 2 9 0.64
    -5 2 -9 0.58
    5 2 9 0.51
    -5 2 -9 0.62
    -6 -2 -9 14.13
    -6 -2 -9 14.63
    6 -2 9 15.21
    -6 2 -9 12.91
    -6 2 -9 15.13
    6 2 9 15.17
    7 -2 9 5.01
    -7 -2 -9 4.16
    -7 -2 -9 5.64
    7 2 9 4.77
    -7 2 -9 5.51
    -7 2 -9 4.91
    -8 -2 -9 0.86
    -8 -2 -9 0.59
    8 -2 9 0.75
    -8 2 -9 0.76
    8 2 9 0.76
    -8 2 -9 0.96
    -9 -2 -9 0.04
    -9 -2 -9 -0.02
    -9 2 -9 0.12
    -9 2 -9 0.1
    -9 -3 9 2.47
    -9 -3 9 2.41
    9 -3 -9 3.49
    9 3 -9 2.86
    -9 3 9 3.26
    -9 3 9 2.73
    -8 -3 9 0.5
    8 -3 -9 0.37
    -8 -3 9 0.22
    -8 3 9 0
    8 3 -9 -0.08
    -8 3 9 0.25
    7 -3 -9 10.47
    -7 -3 9 9.56
    7 -3 -9 8.76
    7 -3 -9 9.32
    -7 -3 9 9.65
    -7 3 9 9.67
    7 3 -9 10.72
    7 3 -9 9.97
    -7 3 9 10.01
    6 -3 -9 25.12
    -6 -3 9 26.23
    6 -3 -9 27.83
    -6 -3 9 26.03
    -6 3 9 25.54
    6 3 -9 26.4
    6 3 -9 23.97
    6 3 -9 26.22
    -6 3 9 25.92
    6 3 -9 25.49
    -5 -3 9 4.44
    5 -3 -9 5.5
    -5 -3 9 4.8
    -5 3 9 5.84
    5 3 -9 6
    5 3 -9 5.41
    -5 3 9 4.83
    5 3 -9 5.4
    -5 3 9 5.54
    4 -3 -9 4.59
    -4 -3 9 4.28
    4 -3 -9 4.74
    -4 -3 9 4.1
    4 -3 -9 4.9
    4 3 -9 4.47
    -4 3 9 5.23
    4 3 -9 5.29
    -4 3 9 4.36
    -4 3 9 4.66
    4 3 -9 4.69
    -3 -3 9 3.73
    3 -3 -9 3.24
    3 -3 -9 3.82
    -3 -3 9 3.65
    3 -3 -9 3.64
    3 3 -9 3.64
    3 3 -9 3.57
    -3 3 9 2.72
    3 3 -9 3.68
    -3 3 9 3.08
    -3 3 9 3.29
    2 -3 -9 4.15
    2 -3 -9 3.36
    -2 -3 9 3.59
    -2 -3 9 3.3
    2 -3 -9 3.63
    2 3 -9 4.33
    -2 3 9 4.28
    2 3 -9 3.3
    2 3 -9 3.74
    2 3 -9 3.9
    -2 3 9 3.74
    -2 3 9 3.86
    1 -3 -9 29.95
    -1 -3 9 29.08
    1 -3 -9 28.26
    -1 -3 9 30.29
    -1 -3 9 29.14
    -1 3 9 28.97
    -1 3 9 29.57
    1 3 -9 30.28
    -1 3 9 30.12
    1 3 -9 29.12
    1 3 -9 30.36
    -1 3 9 28.41
    0 -3 9 0.14
    0 -3 -9 0.19
    0 -3 9 0.08
    0 -3 -9 0.11
    0 -3 9 0.23
    0 -3 -9 0.11
    0 3 -9 0.28
    0 3 9 0.01
    0 3 9 -0.02
    0 3 9 0.14
    0 3 -9 0.12
    0 3 -9 0.29
    0 3 9 0.2
    1 -3 9 0.75
    -1 -3 -9 0.8
    -1 -3 -9 0.66
    1 -3 9 0.8
    -1 -3 -9 0.78
    1 -3 9 0.54
    -1 3 -9 1.01
    1 3 9 0.46
    -1 3 -9 0.81
    1 3 9 0.61
    -1 3 -9 0.71
    1 3 9 0.8
    1 3 9 0.57
    -2 -3 -9 5.41
    -2 -3 -9 5.73
    -2 -3 -9 5.06
    2 -3 9 5.89
    2 -3 9 6.07
    2 3 9 6.1
    2 3 9 5.39
    2 3 9 6
    -2 3 -9 6.11
    2 3 9 5.86
    2 3 9 5.52
    -2 3 -9 5.77
    -2 3 -9 5.76
    -3 -3 -9 0.06
    -3 -3 -9 0.09
    -3 -3 -9 0.3
    3 -3 9 0.03
    -3 3 -9 0.09
    -3 3 -9 0.15
    3 3 9 0.26
    3 3 9 0.1
    -3 3 -9 0.14
    3 3 9 0.09
    3 3 9 0.16
    4 -3 9 0.22
    -4 -3 -9 0.15
    -4 -3 -9 -0.04
    -4 3 -9 -0.04
    4 3 9 0.08
    4 3 9 -0.05
    4 3 9 0.11
    -4 3 -9 0.06
    -5 -3 -9 0.18
    -5 -3 -9 0.15
    5 -3 9 0.36
    -5 3 -9 0.06
    5 3 9 0.12
    5 3 9 0.4
    -5 3 -9 0.18
    5 3 9 0.17
    -6 -3 -9 0.29
    -6 -3 -9 0.18
    6 -3 9 0.39
    6 3 9 0.15
    -6 3 -9 0.21
    6 3 9 0
    -6 3 -9 0.1
    -7 -3 -9 0.46
    -7 -3 -9 0.49
    7 -3 9 0.39
    -7 3 -9 0.35
    -7 3 -9 0.53
    7 3 9 0.45
    -8 -3 -9 0.12
    8 -3 9 0.1
    -8 -3 -9 -0.1
    8 3 9 0.09
    -8 3 -9 0.14
    -8 3 -9 0.09
    -9 -3 -9 0.52
    -9 -3 -9 0.37
    -9 3 -9 0.63
    -9 3 -9 0.49
    9 -4 -9 0.39
    -9 -4 9 0.23
    9 4 -9 0.45
    -9 4 9 0.21
    -9 4 9 0.56
    -8 -4 9 -0.11
    8 -4 -9 0.08
    8 4 -9 0.22
    -8 4 9 0.32
    8 4 -9 0.17
    -8 4 9 0.23
    7 -4 -9 3.92
    -7 -4 9 3.22
    -7 -4 9 2.94
    7 -4 -9 3.31
    -7 4 9 2.57
    7 4 -9 3.66
    7 4 -9 2.91
    -7 4 9 2.72
    6 -4 -9 17.74
    6 -4 -9 19.28
    -6 -4 9 19.05
    -6 -4 9 16.14
    -6 4 9 17.26
    6 4 -9 18.29
    -6 4 9 18.66
    6 4 -9 17.55
    6 4 -9 18.5
    6 4 -9 17.25
    -5 -4 9 3.53
    -5 -4 9 3.25
    5 -4 -9 3.51
    5 4 -9 3.27
    5 4 -9 3.4
    -5 4 9 4.3
    -5 4 9 3.47
    -5 4 9 3.55
    5 4 -9 4.15
    5 4 -9 4.41
    -4 -4 9 2.44
    -4 -4 9 2.76
    4 -4 -9 2.78
    -4 4 9 2.86
    4 4 -9 2.1
    -4 4 9 2.89
    4 4 -9 2.76
    -4 4 9 2.36
    4 4 -9 2.53
    -3 -4 9 1.48
    -3 -4 9 1.15
    3 -4 -9 1.3
    3 -4 -9 1.59
    3 4 -9 1.42
    3 4 -9 1.35
    -3 4 9 1.51
    -3 4 9 0.94
    3 4 -9 1.5
    -3 4 9 1.25
    -2 -4 9 10.91
    -2 -4 9 11.27
    2 -4 -9 10.52
    -2 4 9 10.9
    2 4 -9 10.89
    2 4 -9 10.54
    2 4 -9 11.67
    -2 4 9 10.48
    -2 4 9 10.89
    -1 -4 9 14.55
    1 -4 -9 14.26
    -1 -4 9 15.74
    1 -4 -9 15.16
    -1 4 9 14.8
    1 4 -9 14.22
    1 4 -9 14.62
    1 4 -9 14.48
    -1 4 9 14.36
    -1 4 9 14.55
    1 4 -9 14.25
    0 -4 -9 7.54
    0 -4 9 7.95
    0 -4 -9 7.56
    0 -4 9 7.52
    0 4 9 7.19
    0 4 -9 7.85
    0 4 -9 7.84
    0 4 9 7.55
    0 4 -9 7.78
    0 4 9 7.3
    0 4 9 7.23
    1 -4 9 10.35
    -1 -4 -9 11.12
    -1 -4 -9 11.46
    1 -4 9 10.82
    1 4 9 10.3
    1 4 9 10.87
    1 4 9 10.76
    -1 4 -9 9.72
    1 4 9 11.46
    -1 4 -9 10.5
    -1 4 -9 10.48
    -2 -4 -9 7.69
    2 -4 9 5.96
    -2 -4 -9 5.88
    -2 4 -9 6.23
    -2 4 -9 7.02
    2 4 9 6.77
    2 4 9 6.16
    2 4 9 6.3
    -2 4 -9 6.57
    2 4 9 6.74
    2 4 9 6.8
    -3 -4 -9 10.49
    3 -4 9 10.67
    -3 -4 -9 11.6
    3 4 9 9.84
    3 4 9 10.65
    -3 4 -9 11.14
    3 4 9 10.52
    -3 4 -9 10.68
    -3 4 -9 11.05
    -4 -4 -9 0.44
    4 -4 9 0.3
    -4 -4 -9 0.28
    4 4 9 0.39
    4 4 9 0.29
    -4 4 -9 0.26
    -4 4 -9 0.27
    4 4 9 0.32
    -5 -4 -9 5.13
    -5 -4 -9 5.36
    5 -4 9 5.39
    5 4 9 5.81
    5 4 9 4.96
    -5 4 -9 5.91
    -5 4 -9 6.18
    5 4 9 6.09
    -6 -4 -9 2.05
    6 -4 9 2.46
    -6 -4 -9 2.29
    -6 4 -9 2.03
    6 4 9 2.25
    6 4 9 1.82
    -6 4 -9 2.33
    7 -4 9 0.15
    -7 -4 -9 0.69
    -7 -4 -9 0.03
    -7 4 -9 0.29
    7 4 9 0.26
    -7 4 -9 0.12
    -8 -4 -9 4.98
    8 -4 9 4.32
    -8 -4 -9 3.92
    8 4 9 2.97
    -8 4 -9 4.56
    -8 4 -9 3.85
    -9 -4 -9 0.22
    -9 -4 -9 0.28
    -9 4 -9 0.14
    -9 4 -9 0.03
    8 -5 -9 -0.19
    -8 -5 9 0.07
    8 5 -9 -0.08
    -8 5 9 -0.13
    -8 5 9 -0.08
    8 5 -9 0.17
    -7 -5 9 1.54
    7 -5 -9 1.26
    7 -5 -9 1.18
    7 5 -9 2.24
    -7 5 9 1.78
    -7 5 9 2.23
    7 5 -9 2.15
    7 5 -9 1.44
    6 -5 -9 0.21
    6 -5 -9 0.19
    -6 -5 9 0.48
    6 5 -9 0.62
    -6 5 9 0.26
    6 5 -9 0.2
    -6 5 9 0.14
    -6 5 9 0.19
    6 5 -9 0.1
    5 -5 -9 -0.03
    5 -5 -9 0.05
    -5 -5 9 -0.03
    5 5 -9 0.23
    -5 5 9 -0.07
    5 5 -9 0
    5 5 -9 -0.02
    5 5 -9 0.06
    -5 5 9 0.07
    -5 5 9 -0.11
    4 -5 -9 -0.05
    -4 -5 9 0.02
    -4 5 9 -0.02
    4 5 -9 0.07
    4 5 -9 -0.13
    4 5 -9 -0.09
    -4 5 9 -0.02
    -4 5 9 0.14
    -3 -5 9 0.1
    3 -5 -9 0.1
    3 5 -9 0.07
    3 5 -9 -0.03
    3 5 -9 0.01
    -3 5 9 0.04
    -3 5 9 0.05
    -3 5 9 -0.07
    -2 -5 9 0.77
    2 -5 -9 0.7
    2 5 -9 0.43
    -2 5 9 0.77
    2 5 -9 0.72
    -2 5 9 0.75
    2 5 -9 0.37
    -2 5 9 0.81
    -1 -5 9 10.22
    1 -5 -9 10.5
    1 5 -9 10.7
    1 5 -9 9.52
    -1 5 9 10.68
    -1 5 9 10.86
    -1 5 9 10.71
    1 5 -9 10.19
    0 -5 -9 14.47
    0 -5 9 12.56
    0 -5 -9 13.68
    0 5 -9 14.15
    0 5 9 13.83
    0 5 9 13.49
    0 5 9 14.25
    0 5 -9 14.39
    0 5 -9 14.75
    -1 -5 -9 5.94
    1 -5 9 5.55
    -1 -5 -9 5.68
    1 5 9 5.85
    -1 5 -9 6.23
    1 5 9 6.02
    1 5 9 5.63
    -1 5 -9 6.28
    -1 5 -9 6.58
    -2 -5 -9 1.06
    2 -5 9 0.7
    -2 -5 -9 0.53
    2 5 9 0.69
    2 5 9 1.12
    2 5 9 0.6
    -2 5 -9 0.74
    -2 5 -9 0.73
    -2 5 -9 0.72
    -3 -5 -9 1.53
    3 -5 9 1.36
    -3 -5 -9 1.28
    3 5 9 1.24
    -3 5 -9 1.39
    -3 5 -9 1.48
    3 5 9 1.39
    -4 -5 -9 0.47
    4 -5 9 0.44
    -4 -5 -9 0.66
    -4 5 -9 0.26
    -4 5 -9 0.27
    4 5 9 0.24
    4 5 9 0.21
    5 -5 9 2.05
    -5 -5 -9 2.25
    -5 -5 -9 2.18
    -5 5 -9 2.41
    5 5 9 2.21
    5 5 9 2.12
    -5 5 -9 2.53
    -6 -5 -9 2.79
    6 -5 9 2.41
    -6 -5 -9 2.36
    -6 5 -9 3.11
    -6 5 -9 2.62
    6 5 9 3.51
    -7 -5 -9 0.12
    -7 -5 -9 0.56
    7 -5 9 0.08
    -7 5 -9 0.33
    7 5 9 0.48
    -7 5 -9 0.31
    -8 -5 -9 3.29
    8 -5 9 3.73
    -8 -5 -9 3.17
    -8 5 -9 3.41
    -8 5 -9 2.83
    8 -6 -9 4.79
    8 6 -9 4.98
    -8 6 9 4.55
    -8 6 9 5.34
    7 -6 -9 0.19
    7 -6 -9 0.13
    -7 -6 9 0.02
    7 6 -9 0
    7 6 -9 0
    7 6 -9 0.12
    -7 6 9 0.06
    -7 6 9 0.06
    -6 -6 9 4.68
    6 -6 -9 4.47
    6 -6 -9 4.91
    -6 6 9 4.34
    -6 6 9 4.46
    6 6 -9 4.71
    6 6 -9 5.02
    6 6 -9 5.44
    5 -6 -9 16.23
    -5 -6 9 15.96
    5 -6 -9 16.22
    -5 6 9 16.51
    5 6 -9 16.16
    -5 6 9 16
    5 6 -9 17.45
    5 6 -9 17
    5 6 -9 17.61
    -5 6 9 15.85
    -4 -6 9 0.41
    4 -6 -9 0.43
    4 6 -9 0.35
    4 6 -9 0.36
    4 6 -9 0.32
    -4 6 9 0.29
    -4 6 9 0.46
    -4 6 9 0.5
    3 -6 -9 0.68
    -3 6 9 0.68
    3 6 -9 0.84
    3 6 -9 0.54
    3 6 -9 1.07
    -3 6 9 0.69
    -3 6 9 0.87
    2 6 -9 0.35
    -2 6 9 0.88
    -2 6 9 0.99
    2 6 -9 0.72
    2 6 -9 0.85
    -2 6 9 0.73
    -1 -6 9 0.09
    1 6 -9 0.34
    1 6 -9 0.24
    1 6 -9 0.29
    -1 6 9 0.2
    -1 6 9 0.27
    -1 6 9 0.14
    0 -6 -9 1.95
    0 -6 9 1.74
    0 6 -9 2.03
    0 6 -9 2.26
    0 6 -9 1.55
    0 6 9 1.82
    0 6 9 1.98
    0 6 9 1.66
    1 -6 9 0.44
    -1 -6 -9 0.28
    1 6 9 0.51
    1 6 9 0.28
    -1 6 -9 0.25
    -1 6 -9 0.34
    1 6 9 0.53
    -2 -6 -9 4.45
    2 -6 9 4.8
    2 6 9 4.76
    -2 6 -9 4.54
    -2 6 -9 5.02
    2 6 9 4.15
    3 -6 9 1.14
    -3 -6 -9 1.46
    -3 -6 -9 1.07
    3 6 9 1.41
    3 6 9 1.66
    -3 6 -9 1.13
    -3 6 -9 1.15
    -4 -6 -9 1.35
    4 -6 9 1.33
    -4 -6 -9 2.05
    4 6 9 1.69
    -4 6 -9 1.47
    -4 6 -9 1.67
    4 6 9 1.88
    -5 -6 -9 5.04
    -5 -6 -9 5.48
    5 -6 9 5.31
    -5 6 -9 5.06
    5 6 9 5.18
    5 6 9 5.44
    -5 6 -9 5.23
    6 -6 9 0.9
    -6 -6 -9 0.58
    -6 -6 -9 0.55
    -6 6 -9 0.97
    6 6 9 0.59
    -6 6 -9 0.86
    6 6 9 0.74
    -7 -6 -9 0.59
    7 -6 9 0.19
    -7 6 -9 0.32
    -7 6 -9 0.71
    7 6 9 0.4
    8 -6 9 1.06
    -8 -6 -9 1.16
    -8 6 -9 0.77
    -8 6 -9 0.89
    8 -7 -9 3.86
    -8 7 9 4.05
    -8 7 9 3.19
    8 7 -9 3.51
    7 -7 -9 0.06
    7 -7 -9 0.11
    -7 7 9 0.3
    -7 7 9 0.08
    7 7 -9 0.07
    7 7 -9 0.14
    6 -7 -9 7.24
    6 -7 -9 7.6
    -6 7 9 5.86
    6 7 -9 7.12
    6 7 -9 7.87
    -6 7 9 6.35
    5 -7 -9 31.13
    5 -7 -9 32.86
    5 7 -9 29.97
    5 7 -9 31.5
    -5 7 9 31.62
    5 7 -9 30.77
    -5 7 9 31.8
    4 -7 -9 0.41
    -4 7 9 0.25
    -4 7 9 0.53
    4 7 -9 0.4
    4 7 -9 0.3
    4 7 -9 0.46
    4 7 -9 0.39
    -4 7 9 0.32
    3 -7 -9 0.06
    3 7 -9 0.05
    -3 7 9 0.26
    3 7 -9 0.21
    3 7 -9 0.41
    -3 7 9 -0.05
    -3 7 9 0.15
    2 -7 -9 4.71
    -2 -7 9 4.28
    2 7 -9 4.08
    -2 7 9 4.5
    -2 7 9 4.86
    2 7 -9 3.56
    -2 7 9 3.83
    2 7 -9 4.38
    -1 -7 9 0.36
    1 7 -9 -0.03
    -1 7 9 0.07
    1 7 -9 0.12
    1 7 -9 0.14
    -1 7 9 0.01
    -1 7 9 0.03
    0 -7 9 7.85
    0 7 -9 7.84
    0 7 -9 7.43
    0 7 9 7.87
    0 7 9 7.87
    0 7 9 7.57
    1 -7 9 0.04
    1 7 9 0.05
    1 7 9 0.16
    -1 7 -9 0.16
    1 7 9 0.19
    -1 7 -9 0.22
    2 -7 9 8.06
    -2 -7 -9 8.91
    -2 7 -9 8.39
    -2 7 -9 7.7
    2 7 9 7.97
    2 7 9 7.96
    -3 -7 -9 32.83
    3 -7 9 30.83
    3 7 9 32.06
    -3 7 -9 32.33
    3 7 9 31.37
    -3 7 -9 32.14
    4 -7 9 19.04
    -4 -7 -9 17.2
    4 7 9 18.96
    -4 7 -9 19.8
    -4 7 -9 18.86
    4 7 9 18.55
    5 -7 9 -0.04
    -5 -7 -9 0.28
    5 7 9 -0.03
    5 7 9 -0.09
    -5 7 -9 -0.11
    -5 7 -9 0.09
    6 -7 9 30.79
    -6 -7 -9 29.61
    6 7 9 31.84
    -6 7 -9 30.62
    -6 7 -9 31.77
    6 7 9 31.64
    -7 -7 -9 2.78
    7 -7 9 2.75
    -7 7 -9 3.27
    7 7 9 2.32
    -7 7 -9 3.14
    8 -7 9 0.29
    -8 -7 -9 0.6
    -8 7 -9 0.3
    7 -8 -9 3.82
    -7 8 9 3.98
    7 8 -9 3.85
    7 8 -9 5.78
    -7 8 9 3.38
    6 -8 -9 0.03
    -6 8 9 0.07
    6 8 -9 0.2
    -6 8 9 0.07
    6 8 -9 -0.08
    5 -8 -9 11.64
    5 -8 -9 11.2
    5 8 -9 12.19
    5 8 -9 11.51
    -5 8 9 12.09
    -5 8 9 12.24
    4 -8 -9 12.81
    4 -8 -9 11.95
    4 8 -9 11.65
    4 8 -9 11.76
    -4 8 9 12.43
    -4 8 9 11.92
    -3 -8 9 -0.13
    3 -8 -9 0.2
    3 8 -9 0.12
    3 8 -9 0.16
    -3 8 9 0.09
    -3 8 9 0.07
    -3 8 9 0.03
    -2 -8 9 0.37
    2 -8 -9 0.44
    2 8 -9 0.41
    -2 8 9 0.31
    -2 8 9 0.41
    -2 8 9 0.43
    2 8 -9 0.32
    -1 -8 9 0.2
    -1 8 9 0.29
    -1 8 9 0.25
    1 8 -9 0.2
    1 8 -9 0.3
    -1 8 9 -0.03
    0 -8 9 11.77
    0 8 9 11.93
    0 8 -9 12.37
    0 8 9 11.14
    0 8 9 11.42
    0 8 -9 11.43
    1 -8 9 1.33
    -1 8 -9 1.53
    1 8 9 1.65
    1 8 9 1.3
    -1 8 -9 1.48
    1 8 9 1.34
    2 -8 9 1.11
    2 8 9 1.22
    2 8 9 1.32
    -2 8 -9 1.23
    -2 8 -9 1.7
    3 -8 9 0
    -3 8 -9 0.02
    3 8 9 -0.18
    -3 8 -9 -0.09
    3 8 9 0
    4 -8 9 1.96
    -4 8 -9 1.62
    4 8 9 1.54
    4 8 9 1.35
    -4 8 -9 1.59
    5 -8 9 17.36
    5 8 9 16.04
    -5 8 -9 17.64
    -5 8 -9 17.75
    5 8 9 16.78
    6 -8 9 2.71
    6 8 9 1.7
    -6 8 -9 2.69
    6 8 9 2.69
    7 -8 9 1.3
    7 8 9 1.01
    -7 8 -9 1.03
    7 9 -9 0.18
    -7 9 9 0.19
    -7 9 9 -0.04
    7 9 -9 -0.1
    6 9 -9 1.73
    -6 9 9 2.85
    6 9 -9 2.04
    -6 9 9 2.4
    -5 9 9 2.81
    -5 9 9 2.35
    5 9 -9 2.48
    5 9 -9 2.37
    -4 -9 9 1.54
    -4 9 9 1.31
    -4 9 9 1.28
    4 9 -9 1.14
    4 9 -9 1.82
    -3 -9 9 7.07
    3 9 -9 6.62
    -3 9 9 6.72
    -3 9 9 7.07
    3 9 -9 6.46
    2 -9 -9 19.46
    -2 -9 9 19.44
    2 9 -9 19.87
    -2 9 9 20.4
    2 9 -9 19.79
    -2 9 9 18.19
    -1 -9 9 0.11
    -1 9 9 0.36
    -1 9 9 0.31
    -1 9 9 0.05
    1 9 -9 0.37
    1 9 -9 0.11
    0 -9 9 0.71
    0 9 9 0.77
    0 9 9 0.43
    0 9 -9 0.48
    0 9 -9 0.29
    0 9 9 0.46
    1 -9 9 3.48
    1 9 9 3.07
    -1 9 -9 3.83
    1 9 9 3.49
    -1 9 -9 3.75
    2 -9 9 1.11
    2 9 9 1.19
    -2 9 -9 1.11
    2 9 9 0.94
    -2 9 -9 1.16
    3 -9 9 0.02
    -3 9 -9 0.37
    3 9 9 0.04
    3 9 9 0.18
    -3 9 -9 0.05
    4 -9 9 0.39
    4 9 9 0.28
    4 9 9 -0.08
    -4 9 -9 0.2
    -4 9 -9 0.14
    5 -9 9 1.48
    -5 9 -9 1.43
    5 9 9 2.14
    5 9 9 1.61
    6 -9 9 0.32
    6 9 9 0.28
    -6 9 -9 0.19
    6 9 9 0.23
    7 -9 9 0.28
    7 9 9 0.41
    -7 9 -9 0.84
    -6 10 9 1.29
    6 10 -9 1.14
    6 10 -9 1.47
    -6 10 9 1.43
    5 10 -9 0.02
    -5 10 9 0.05
    5 10 -9 0.2
    -5 10 9 0.27
    -4 -10 9 1.96
    -4 10 9 1.89
    -4 10 9 2.2
    4 10 -9 3
    4 10 -9 1.85
    -3 -10 9 1.68
    -3 10 9 1.91
    3 10 -9 2.19
    3 10 -9 1.39
    -3 10 9 1.56
    -2 -10 9 8.88
    -2 10 9 8.22
    -2 10 9 7.66
    2 10 -9 7.7
    2 10 -9 8.62
    -1 -10 9 0.65
    1 10 -9 0.69
    -1 10 9 0.62
    1 10 -9 0.69
    -1 10 9 0.44
    0 -10 9 14.25
    0 10 9 14.11
    0 10 -9 13.53
    0 10 9 15.32
    0 10 -9 14.28
    1 -10 9 0.93
    1 10 9 1.12
    -1 10 -9 1.12
    -1 10 -9 1.07
    1 10 9 1.01
    2 -10 9 0.43
    2 10 9 0.87
    -2 10 -9 0.85
    -2 10 -9 1.12
    2 10 9 0.86
    3 -10 9 1.93
    3 10 9 2.15
    3 10 9 1.87
    -3 10 -9 2
    -3 10 -9 2.02
    4 -10 9 0.05
    4 10 9 0.1
    4 10 9 -0.24
    -4 10 -9 0.11
    5 -10 9 6.58
    -5 10 -9 6.34
    5 10 9 6.13
    5 10 9 5.83
    6 -10 9 0.98
    6 10 9 1.39
    -6 10 -9 1.38
    6 10 9 1.52
    5 11 -9 1.92
    -5 11 9 1.73
    5 11 -9 1.45
    -5 11 9 2.25
    -4 11 9 1.99
    4 11 -9 2.12
    -4 11 9 2.35
    4 11 -9 2.13
    -3 -11 9 0.01
    -3 11 9 0.15
    -3 11 9 0.35
    3 11 -9 -0.04
    3 11 -9 0.13
    -2 -11 9 1.37
    2 11 -9 1.65
    2 11 -9 1.67
    -2 11 9 1.25
    -2 11 9 1.78
    -1 -11 9 0.3
    -1 11 9 0.39
    1 11 -9 0.01
    1 11 -9 0.28
    -1 11 9 0.23
    0 -11 9 0.05
    0 11 -9 0.18
    0 11 9 0.16
    0 11 9 0.15
    0 11 -9 0.02
    1 -11 9 0.65
    -1 11 -9 0.49
    1 11 9 0.49
    -1 11 -9 0.44
    1 11 9 0.48
    2 -11 9 0.18
    -2 11 -9 -0.05
    2 11 9 0.11
    -2 11 -9 0.07
    2 11 9 0.1
    3 -11 9 2.21
    3 11 9 1.98
    -3 11 -9 2.2
    3 11 9 2.03
    4 -11 9 0.5
    4 11 9 1.51
    4 11 9 0.79
    -4 11 -9 1.43
    5 -11 9 0.03
    5 11 9 -0.29
    5 11 9 0.04
    4 12 -9 0.3
    4 12 -9 0.12
    -4 12 9 -0.03
    -4 12 9 0.24
    -3 12 9 0.4
    3 12 -9 0.44
    3 12 -9 0.52
    -3 12 9 0.13
    -2 -12 9 0.54
    2 12 -9 0.36
    -2 12 9 0.77
    2 12 -9 0.58
    -2 12 9 0.59
    -1 -12 9 0.24
    1 12 -9 0.32
    -1 12 9 0.15
    -1 12 9 0.12
    1 12 -9 0.32
    0 -12 9 0.64
    0 12 -9 1.06
    0 12 9 1.26
    0 12 9 1.03
    0 12 -9 0.98
    1 -12 9 0.51
    1 12 9 0.48
    -1 12 -9 0.74
    1 12 9 0.36
    -1 12 -9 0.76
    2 -12 9 4.21
    2 12 9 4.28
    -2 12 -9 4.53
    2 12 9 3.84
    3 -12 9 0.1
    -3 12 -9 0.08
    3 12 9 0.31
    3 12 9 -0.09
    4 -12 9 0.99
    4 12 9 1.59
    4 12 9 1.01
    2 13 -9 1.93
    2 13 -9 2.02
    -2 13 9 2
    -2 13 9 1.96
    -1 -13 9 1.65
    1 13 -9 1.17
    1 13 -9 1.33
    -1 13 9 1.8
    -1 13 9 1.57
    0 -13 9 2.43
    0 13 9 2.16
    0 13 9 2.13
    0 13 -9 2.24
    0 13 -9 2.89
    -1 13 -9 11.11
    1 13 9 9.41
    1 13 9 10.41
    2 -13 9 0.17
    2 13 9 0.91
    2 13 9 0.59
    -2 13 -9 0.61
    9 0 -10 -0.12
    -9 0 10 -0.19
    -9 0 10 -0.13
    -8 0 10 1.16
    8 0 -10 0.65
    -8 0 10 0.76
    7 0 -10 -0.15
    -7 0 10 0.11
    7 0 -10 0.11
    -7 0 10 0.2
    -6 0 10 -0.03
    6 0 -10 0.21
    -6 0 10 0.03
    6 0 -10 -0.1
    6 0 -10 -0.03
    -5 0 10 0.05
    5 0 -10 0.09
    5 0 -10 0.07
    -5 0 10 -0.05
    -4 0 10 0.15
    4 0 -10 0.54
    4 0 -10 0.58
    -4 0 10 0.38
    4 0 -10 0.38
    3 0 -10 0.01
    3 0 -10 0.15
    -3 0 10 0.11
    3 0 -10 0.02
    -3 0 10 -0.01
    2 0 -10 0.18
    -2 0 10 0.51
    2 0 -10 0.38
    -2 0 10 0.36
    -2 0 10 0.37
    2 0 -10 0.44
    -1 0 10 0.01
    1 0 -10 0.06
    -1 0 10 -0.01
    1 0 -10 -0.17
    1 0 -10 -0.13
    -1 0 10 0.05
    0 0 -10 7.03
    0 0 -10 7.65
    0 0 10 7.83
    0 0 10 6.45
    0 0 -10 6.77
    0 0 10 7.83
    1 0 10 -0.05
    -1 0 -10 0.01
    -1 0 -10 -0.01
    1 0 10 -0.04
    1 0 10 0.02
    -1 0 -10 -0.06
    1 0 10 -0.06
    2 0 10 12.45
    -2 0 -10 13.48
    2 0 10 11.94
    -2 0 -10 12.49
    -2 0 -10 12.2
    2 0 10 12.49
    2 0 10 12.85
    -3 0 -10 0.05
    3 0 10 0.02
    3 0 10 -0.04
    3 0 10 0.03
    -3 0 -10 -0.1
    -4 0 -10 2.3
    -4 0 -10 1.7
    4 0 10 2.18
    4 0 10 1.88
    4 0 10 2.17
    5 0 10 0.08
    5 0 10 -0.06
    -5 0 -10 0.12
    -5 0 -10 0.18
    -6 0 -10 61.91
    6 0 10 65.85
    -6 0 -10 67.16
    6 0 10 70.59
    -7 0 -10 0.32
    7 0 10 0.13
    -7 0 -10 0.07
    8 0 10 3.92
    -8 0 -10 3.43
    -8 0 -10 3.28
    -9 0 -10 0.17
    -9 0 -10 0
    -9 -1 10 1.44
    -9 -1 10 1.43
    9 -1 -10 0.98
    9 1 -10 1.55
    -9 1 10 2.18
    -9 1 10 1.31
    -8 -1 10 0.4
    -8 -1 10 0.13
    8 -1 -10 0.07
    8 -1 -10 0.46
    -8 1 10 0.28
    -8 1 10 0.63
    8 1 -10 0.48
    -7 -1 10 -0.13
    -7 -1 10 -0.05
    7 -1 -10 0.43
    7 -1 -10 0.33
    7 1 -10 0.09
    7 1 -10 0.43
    -7 1 10 0.39
    -7 1 10 0.31
    -6 -1 10 8.49
    -6 -1 10 8.07
    6 -1 -10 6.56
    6 -1 -10 8.83
    -6 1 10 8.59
    6 1 -10 8.43
    -6 1 10 7.85
    6 1 -10 8.7
    6 1 -10 8.43
    -5 -1 10 1.79
    5 -1 -10 1.46
    -5 -1 10 1.12
    5 -1 -10 0.99
    -5 1 10 1.21
    5 1 -10 1.36
    5 1 -10 0.94
    5 1 -10 1.31
    -5 1 10 1.52
    -4 -1 10 1.06
    4 -1 -10 0.39
    -4 -1 10 0.49
    4 -1 -10 0.47
    4 -1 -10 0.51
    4 1 -10 0.46
    -4 1 10 0.66
    -4 1 10 0.51
    4 1 -10 0.35
    4 1 -10 0.51
    -3 -1 10 4.25
    3 -1 -10 3.94
    -3 -1 10 4.15
    3 -1 -10 3.98
    3 -1 -10 4.05
    -3 1 10 4.44
    -3 1 10 4.46
    -3 1 10 4
    3 1 -10 4.48
    3 1 -10 3.83
    3 1 -10 3.64
    3 1 -10 4.21
    -2 -1 10 3.77
    -2 -1 10 4.03
    2 -1 -10 4.26
    2 -1 -10 4.18
    2 1 -10 4.53
    2 1 -10 4.4
    -2 1 10 3.7
    -2 1 10 4.3
    -2 1 10 4.27
    2 1 -10 4.02
    2 1 -10 4.04
    1 -1 -10 66.48
    -1 -1 10 67.14
    -1 -1 10 65.55
    1 -1 -10 66.27
    1 -1 -10 64.46
    -1 1 10 63.13
    -1 1 10 65.18
    -1 1 10 65.79
    -1 1 10 66.47
    1 1 -10 68.05
    1 1 -10 67.09
    1 1 -10 63.99
    0 -1 10 11.3
    0 -1 -10 10.16
    0 -1 -10 10.93
    0 -1 -10 11.26
    0 -1 10 10.73
    0 -1 10 11.25
    0 1 -10 11.64
    0 1 10 11.06
    0 1 10 10.27
    0 1 -10 10.94
    0 1 10 11.22
    0 1 -10 10.78
    0 1 10 10.49
    1 -1 10 5.85
    1 -1 10 6.08
    -1 -1 -10 6.12
    1 -1 10 5.68
    -1 -1 -10 5.67
    -1 -1 -10 5.74
    1 1 10 5.07
    -1 1 -10 5.67
    1 1 10 6.22
    -1 1 -10 6.11
    1 1 10 5.56
    -1 1 -10 6.32
    1 1 10 6.03
    2 -1 10 14.11
    2 -1 10 14.14
    -2 -1 -10 13.63
    -2 -1 -10 13.81
    -2 -1 -10 14.22
    2 -1 10 14.23
    2 1 10 13.19
    -2 1 -10 14.57
    2 1 10 13.74
    -2 1 -10 14.34
    2 1 10 13.29
    -2 1 -10 13.46
    2 1 10 14.5
    3 -1 10 -0.02
    -3 -1 -10 -0.11
    3 -1 10 0.02
    -3 -1 -10 -0.05
    3 -1 10 -0.05
    -3 1 -10 0.08
    3 1 10 -0.03
    -3 1 -10 0.21
    3 1 10 0.01
    3 1 10 0.04
    3 1 10 0.06
    4 -1 10 2.52
    4 -1 10 2.51
    -4 -1 -10 2.68
    -4 -1 -10 2.32
    -4 1 -10 2.33
    4 1 10 2.57
    4 1 10 2.35
    4 1 10 2.82
    -4 1 -10 2.05
    5 -1 10 0.46
    -5 -1 -10 0.11
    -5 -1 -10 0.31
    5 -1 10 0.51
    5 1 10 0.24
    -5 1 -10 0.43
    -5 1 -10 0.64
    5 1 10 0.5
    5 1 10 0.29
    -6 -1 -10 13.5
    6 -1 10 13.82
    6 -1 10 13.55
    -6 -1 -10 13.18
    6 1 10 12.86
    -6 1 -10 13.5
    -6 1 -10 13.22
    -7 -1 -10 4.85
    -7 -1 -10 3.76
    -7 1 -10 4.16
    -7 1 -10 4.48
    7 1 10 4.1
    -8 -1 -10 0.17
    -8 -1 -10 0.32
    -8 1 -10 0.15
    -8 1 -10 0.18
    8 1 10 0.11
    -9 -1 -10 0.34
    -9 -1 -10 0.54
    -9 1 -10 0.18
    -9 1 -10 0.43
    -9 -2 10 1.16
    -9 -2 10 1.3
    9 -2 -10 1.28
    -9 2 10 1.07
    -9 2 10 1.33
    9 2 -10 1.91
    8 -2 -10 3.47
    -8 -2 10 3.92
    -8 -2 10 3.32
    8 -2 -10 3.66
    -8 2 10 3.82
    8 2 -10 4.37
    -8 2 10 3.71
    7 -2 -10 0.11
    -7 -2 10 0.27
    7 -2 -10 0.12
    -7 -2 10 0.15
    7 2 -10 0.22
    -7 2 10 -0.02
    -7 2 10 0.38
    7 2 -10 0.07
    7 2 -10 0.23
    -6 -2 10 4.37
    6 -2 -10 5.75
    6 -2 -10 4.72
    -6 -2 10 4.79
    6 2 -10 4.27
    -6 2 10 4.57
    6 2 -10 4.58
    6 2 -10 4.3
    -6 2 10 5.08
    -5 -2 10 2.66
    -5 -2 10 2.12
    5 -2 -10 2.73
    5 2 -10 2.95
    5 2 -10 2.61
    5 2 -10 2.49
    -5 2 10 2.15
    -5 2 10 2.37
    -4 -2 10 0.34
    4 -2 -10 0.35
    4 -2 -10 0.45
    -4 -2 10 0.38
    4 2 -10 0.29
    -4 2 10 0.35
    4 2 -10 0.39
    -4 2 10 0.48
    4 2 -10 0.16
    3 -2 -10 11.29
    -3 -2 10 12.73
    3 -2 -10 12.77
    3 -2 -10 13.16
    -3 -2 10 11.21
    -3 2 10 11.83
    3 2 -10 12.36
    -3 2 10 13.35
    -3 2 10 12.25
    3 2 -10 12.42
    3 2 -10 12.29
    -2 -2 10 48.96
    2 -2 -10 50.21
    -2 -2 10 49.96
    2 -2 -10 49.1
    -2 2 10 51.12
    2 2 -10 50.09
    -2 2 10 52.78
    2 2 -10 49.12
    2 2 -10 51.1
    -2 2 10 51.81
    -2 2 10 50.74
    2 2 -10 49.95
    1 -2 -10 9.56
    -1 -2 10 10.35
    1 -2 -10 9.4
    -1 -2 10 9.58
    1 2 -10 8.9
    1 2 -10 9.07
    -1 2 10 9.19
    1 2 -10 9.11
    -1 2 10 9.39
    -1 2 10 9.29
    -1 2 10 9.34
    0 -2 -10 37.72
    0 -2 -10 38.26
    0 -2 10 38
    0 -2 -10 35.69
    0 -2 10 35.26
    0 -2 10 37.03
    0 2 -10 35.77
    0 2 -10 37.96
    0 2 -10 36.6
    0 2 10 37.24
    0 2 10 36.56
    0 2 10 36.99
    0 2 10 37.53
    -1 -2 -10 16.02
    1 -2 10 16.11
    -1 -2 -10 17.31
    1 -2 10 15.44
    -1 -2 -10 15.6
    1 -2 10 16.21
    1 -2 10 16.16
    1 2 10 16.62
    -1 2 -10 15.61
    -1 2 -10 16.23
    1 2 10 16.13
    -1 2 -10 14.71
    1 2 10 16.94
    1 2 10 16.87
    -2 -2 -10 6.91
    -2 -2 -10 7.64
    2 -2 10 8.42
    -2 -2 -10 7.48
    2 -2 10 8.56
    2 -2 10 8.16
    -2 2 -10 7.49
    2 2 10 7.29
    2 2 10 7.8
    2 2 10 8.58
    -2 2 -10 7.8
    2 2 10 8.4
    -3 -2 -10 0.23
    -3 -2 -10 0.03
    3 -2 10 0.07
    3 2 10 0.06
    3 2 10 0.34
    -3 2 -10 0.11
    -3 2 -10 0.28
    3 2 10 0.11
    3 2 10 0.22
    -4 -2 -10 0.54
    -4 -2 -10 0.23
    4 -2 10 0.36
    4 2 10 0.68
    4 2 10 0.33
    -4 2 -10 0.45
    4 2 10 0.18
    -4 2 -10 0.63
    4 2 10 0.28
    -5 -2 -10 2.4
    5 -2 10 2.65
    -5 -2 -10 1.9
    5 2 10 2.14
    -5 2 -10 1.9
    -5 2 -10 2.37
    5 2 10 2.24
    -6 -2 -10 11.14
    -6 -2 -10 10.91
    6 -2 10 12.31
    -6 2 -10 12.48
    -6 2 -10 11.81
    6 2 10 11.75
    -7 -2 -10 8.19
    7 -2 10 9.17
    -7 -2 -10 9.13
    -7 2 -10 8.35
    7 2 10 8.66
    -7 2 -10 8.85
    -8 -2 -10 -0.03
    -8 -2 -10 0.05
    -8 2 -10 0.12
    8 2 10 0.21
    -8 2 -10 0.15
    -9 -2 -10 0.22
    -9 -2 -10 0.2
    -9 2 -10 0.09
    -9 2 -10 -0.1
    -9 -3 10 -0.06
    9 -3 -10 0.25
    -9 3 10 0.02
    9 3 -10 0.17
    -9 3 10 0.06
    -8 -3 10 0.02
    8 -3 -10 0.06
    -8 -3 10 0.31
    8 -3 -10 0.01
    -8 3 10 -0.07
    8 3 -10 0.07
    -8 3 10 -0.05
    -7 -3 10 0.19
    7 -3 -10 0.18
    -7 -3 10 0.05
    7 -3 -10 0.06
    -7 3 10 0.15
    7 3 -10 0.15
    -7 3 10 0.1
    7 3 -10 0.41
    7 3 -10 0.24
    -6 -3 10 1.61
    -6 -3 10 1.99
    6 -3 -10 2.25
    6 -3 -10 1.64
    -6 3 10 2.54
    6 3 -10 2.19
    6 3 -10 1.74
    6 3 -10 2.03
    6 3 -10 2.17
    -6 3 10 1.64
    5 -3 -10 -0.1
    -5 -3 10 0.11
    -5 -3 10 -0.11
    5 3 -10 -0.07
    5 3 -10 -0.14
    5 3 -10 -0.14
    -5 3 10 -0.16
    -5 3 10 0.04
    -4 -3 10 0.22
    -4 -3 10 1
    4 -3 -10 0.97
    4 -3 -10 0.8
    4 3 -10 0.59
    4 3 -10 0.56
    -4 3 10 0.9
    -4 3 10 0.95
    -4 3 10 0.82
    4 3 -10 0.61
    3 -3 -10 2.21
    -3 -3 10 1.82
    -3 -3 10 1.53
    3 -3 -10 2.02
    3 3 -10 1.48
    -3 3 10 1.23
    3 3 -10 1.75
    3 3 -10 2.15
    -3 3 10 2.13
    -3 3 10 1.51
    2 -3 -10 1.26
    -2 -3 10 1.46
    2 -3 -10 0.98
    -2 -3 10 1.52
    2 3 -10 1.77
    2 3 -10 1.31
    -2 3 10 1.21
    -2 3 10 1.21
    -2 3 10 1.02
    2 3 -10 1.33
    1 -3 -10 -0.04
    -1 -3 10 0.24
    -1 -3 10 0.03
    1 -3 -10 -0.06
    -1 3 10 0.08
    -1 3 10 0.15
    -1 3 10 0.03
    -1 3 10 0.2
    1 3 -10 0.16
    1 3 -10 0.08
    0 -3 -10 3.99
    0 -3 -10 4.44
    0 -3 10 4.42
    0 -3 10 4.51
    0 3 10 4.78
    0 3 -10 4.53
    0 3 10 4.58
    0 3 10 4.64
    0 3 -10 5.38
    0 3 10 3.88
    0 3 -10 4.52
    1 -3 10 0.75
    -1 -3 -10 0.58
    -1 -3 -10 0.6
    1 -3 10 0.79
    -1 -3 -10 0.66
    1 -3 10 0.51
    -1 3 -10 0.6
    1 3 10 0.71
    1 3 10 0.5
    -1 3 -10 0.72
    1 3 10 0.8
    -1 3 -10 0.94
    1 3 10 0.46
    -2 -3 -10 0.14
    -2 -3 -10 0.23
    -2 -3 -10 0.15
    2 -3 10 0.04
    2 3 10 0
    2 3 10 0.09
    -2 3 -10 0.06
    2 3 10 0.23
    2 3 10 0.1
    -2 3 -10 -0.06
    3 -3 10 1.59
    -3 -3 -10 1.64
    -3 -3 -10 1.23
    3 3 10 1.57
    3 3 10 1.77
    -3 3 -10 1.29
    -3 3 -10 1.25
    3 3 10 1.18
    3 3 10 1.71
    -4 -3 -10 4.55
    -4 -3 -10 5.18
    4 -3 10 4.41
    4 3 10 5.01
    4 3 10 4.5
    -4 3 -10 5.31
    4 3 10 5.32
    -4 3 -10 4.35
    5 -3 10 -0.05
    -5 -3 -10 -0.06
    -5 -3 -10 0.11
    5 3 10 0.05
    -5 3 -10 0.08
    -5 3 -10 0.15
    5 3 10 0.23
    -6 -3 -10 4.81
    6 -3 10 3.56
    -6 -3 -10 4.77
    6 3 10 3.55
    -6 3 -10 3.2
    6 3 10 3.78
    -6 3 -10 3.53
    7 -3 10 0.2
    -7 -3 -10 0.51
    -7 -3 -10 0.44
    -7 3 -10 0.32
    -7 3 -10 0.39
    7 3 10 0.3
    -8 -3 -10 1.27
    8 -3 10 1.48
    -8 -3 -10 2.11
    -8 3 -10 1.52
    8 3 10 1.43
    -8 3 -10 2.09
    8 -4 -10 2.81
    8 -4 -10 2.65
    -8 -4 10 2.14
    8 4 -10 3.46
    -8 4 10 2.59
    8 4 -10 2.86
    -8 4 10 3.02
    7 -4 -10 8.59
    7 -4 -10 7.76
    -7 -4 10 8.84
    7 4 -10 8.72
    7 4 -10 7.96
    -7 4 10 8.16
    -7 4 10 8.02
    6 -4 -10 1.61
    6 -4 -10 1.24
    -6 -4 10 1.89
    6 4 -10 1.33
    6 4 -10 1.37
    6 4 -10 1.67
    -6 4 10 1.36
    -6 4 10 1.21
    6 4 -10 1.35
    -5 -4 10 24.95
    5 -4 -10 23.93
    -5 -4 10 24.79
    -5 4 10 24.54
    5 4 -10 22.76
    -5 4 10 23.47
    5 4 -10 23.74
    5 4 -10 25.09
    -4 -4 10 10.17
    4 -4 -10 11.44
    -4 -4 10 11.12
    4 4 -10 10.24
    4 4 -10 10.53
    -4 4 10 11.45
    -4 4 10 11.16
    -4 4 10 11.35
    4 4 -10 11.85
    3 -4 -10 14.47
    3 -4 -10 13.88
    -3 -4 10 14.65
    3 4 -10 15.19
    -3 4 10 15.84
    3 4 -10 14.7
    -3 4 10 15.63
    -3 4 10 14.11
    3 4 -10 14.81
    2 -4 -10 1.33
    -2 -4 10 1.25
    -2 4 10 1.37
    -2 4 10 0.89
    -2 4 10 0.98
    2 4 -10 1.09
    2 4 -10 0.83
    2 4 -10 1.2
    1 -4 -10 4.79
    1 -4 -10 5.09
    -1 -4 10 5.02
    -1 4 10 4.7
    -1 4 10 5.1
    1 4 -10 5.07
    1 4 -10 4.63
    1 4 -10 4.8
    -1 4 10 4.7
    0 -4 -10 0.14
    0 -4 -10 0
    0 -4 10 0.06
    0 4 -10 0.14
    0 4 10 -0.01
    0 4 10 0.05
    0 4 -10 0.18
    0 4 10 0.25
    -1 -4 -10 0.75
    1 -4 10 0.96
    -1 -4 -10 0.7
    -1 4 -10 0.8
    1 4 10 0.85
    -1 4 -10 1.05
    1 4 10 0.82
    1 4 10 0.76
    1 4 10 1.01
    2 -4 10 2.18
    -2 -4 -10 2.19
    -2 -4 -10 2.31
    2 4 10 2.26
    -2 4 -10 1.96
    -2 4 -10 2.11
    2 4 10 2.33
    2 4 10 1.9
    2 4 10 1.88
    3 -4 10 1.5
    -3 -4 -10 1.62
    -3 -4 -10 1.45
    -3 4 -10 1.28
    3 4 10 1.38
    3 4 10 1.47
    3 4 10 1.26
    -3 4 -10 1.33
    -4 -4 -10 5.42
    -4 -4 -10 5.06
    4 -4 10 4.83
    -4 4 -10 5.11
    4 4 10 4.41
    4 4 10 4.85
    -4 4 -10 5.02
    4 4 10 4.96
    -5 -4 -10 0.16
    5 -4 10 0.06
    -5 -4 -10 -0.12
    5 4 10 -0.01
    -5 4 -10 -0.02
    5 4 10 -0.02
    -5 4 -10 -0.06
    5 4 10 -0.04
    -6 -4 -10 0.46
    -6 -4 -10 0.6
    6 -4 10 0.65
    6 4 10 0.37
    -6 4 -10 0.6
    -6 4 -10 0.65
    6 4 10 0.49
    -7 -4 -10 1.88
    7 -4 10 1.75
    -7 -4 -10 1.03
    -7 4 -10 1.54
    -7 4 -10 1.75
    7 4 10 0.85
    -8 -4 -10 -0.07
    -8 -4 -10 0.21
    8 -4 10 0.37
    -8 4 -10 0.1
    -8 4 -10 0.3
    8 4 10 0.14
    -8 -5 10 1.56
    8 -5 -10 1.54
    -8 5 10 1.32
    8 5 -10 0.84
    8 5 -10 1.42
    -8 5 10 1.72
    -7 -5 10 2.11
    7 -5 -10 2.26
    7 -5 -10 2.49
    7 5 -10 2.05
    7 5 -10 2.04
    -7 5 10 1.3
    -7 5 10 2.74
    6 -5 -10 1.59
    6 -5 -10 1.41
    -6 -5 10 1.28
    6 5 -10 1.85
    -6 5 10 1.71
    6 5 -10 1.15
    6 5 -10 1.35
    6 5 -10 1.52
    -6 5 10 1.57
    -5 -5 10 -0.05
    5 -5 -10 0.44
    -5 5 10 0.3
    -5 5 10 0.1
    5 5 -10 0.06
    5 5 -10 0.21
    5 5 -10 0.46
    5 5 -10 0.5
    -5 5 10 0.26
    -4 -5 10 -0.01
    4 -5 -10 0.07
    -4 5 10 0.26
    -4 5 10 0.16
    4 5 -10 0.37
    4 5 -10 0.1
    -4 5 10 0.09
    4 5 -10 0.23
    3 -5 -10 0.32
    -3 -5 10 0.62
    -3 5 10 0.49
    -3 5 10 0.6
    -3 5 10 0.45
    3 5 -10 0.49
    3 5 -10 0.38
    3 5 -10 0.29
    -2 -5 10 2.08
    2 5 -10 2.44
    -2 5 10 2
    -2 5 10 2.13
    -2 5 10 2.2
    2 5 -10 2.3
    2 5 -10 1.93
    1 -5 -10 1.22
    -1 5 10 1.25
    1 5 -10 1.52
    -1 5 10 1.59
    1 5 -10 1.38
    1 5 -10 1.34
    -1 5 10 1.39
    0 -5 10 0.77
    0 -5 -10 0.77
    0 5 -10 0.53
    0 5 10 0.86
    0 5 -10 0.93
    0 5 10 1.02
    0 5 10 0.95
    -1 -5 -10 2.27
    -1 -5 -10 1.56
    1 -5 10 2.04
    1 5 10 2.23
    -1 5 -10 1.83
    1 5 10 2.6
    -1 5 -10 1.98
    2 -5 10 16.45
    -2 -5 -10 15.43
    -2 -5 -10 14.76
    2 5 10 15.38
    2 5 10 14.75
    -2 5 -10 14.9
    -2 5 -10 15.43
    -3 -5 -10 30.18
    -3 -5 -10 31.42
    3 -5 10 30.47
    3 5 10 30.59
    -3 5 -10 30.27
    -3 5 -10 29.47
    3 5 10 31.3
    4 -5 10 3.38
    -4 -5 -10 3.36
    -4 -5 -10 3.56
    -4 5 -10 3.51
    4 5 10 2.86
    -4 5 -10 3.42
    4 5 10 3.38
    5 -5 10 -0.05
    -5 -5 -10 0.01
    -5 -5 -10 0.07
    -5 5 -10 0.16
    -5 5 -10 0.08
    5 5 10 -0.1
    5 5 10 0.14
    6 -5 10 0.23
    -6 -5 -10 0.12
    -6 -5 -10 0.14
    -6 5 -10 0.48
    6 5 10 0.31
    -6 5 -10 0.15
    -7 -5 -10 3.81
    7 -5 10 4.03
    -7 -5 -10 3.93
    -7 5 -10 4.47
    -7 5 -10 3.37
    -8 -5 -10 3.19
    -8 -5 -10 3.35
    8 -5 10 3.22
    -8 5 -10 3.54
    -8 5 -10 3.61
    8 -6 -10 1.16
    8 6 -10 1.35
    -8 6 10 1.09
    8 6 -10 1.63
    -8 6 10 0.66
    7 -6 -10 0.47
    7 -6 -10 1.24
    -7 6 10 1.14
    -7 6 10 0.76
    7 6 -10 0.69
    7 6 -10 0.67
    7 6 -10 0.34
    6 -6 -10 1.26
    6 -6 -10 1.19
    6 6 -10 0.85
    6 6 -10 0.71
    6 6 -10 1.63
    -6 6 10 0.57
    -6 6 10 0.95
    5 -6 -10 1.63
    5 -6 -10 1.59
    -5 6 10 1.55
    5 6 -10 1.08
    -5 6 10 1.46
    5 6 -10 1.71
    5 6 -10 1.45
    5 6 -10 1.87
    -5 6 10 1.33
    4 -6 -10 0.05
    -4 6 10 0.03
    4 6 -10 0.13
    4 6 -10 -0.01
    -4 6 10 -0.02
    -4 6 10 -0.1
    4 6 -10 -0.05
    3 -6 -10 0.12
    3 6 -10 -0.08
    -3 6 10 0.1
    -3 6 10 0.07
    3 6 -10 0.09
    -3 6 10 0.04
    3 6 -10 0.01
    2 6 -10 1.82
    -2 6 10 1.54
    2 6 -10 1.78
    2 6 -10 1.33
    -2 6 10 1.67
    -2 6 10 1.63
    -1 -6 10 0.53
    -1 6 10 0.5
    -1 6 10 0.28
    1 6 -10 0.33
    1 6 -10 0.62
    1 6 -10 0.54
    -1 6 10 0.41
    0 -6 -10 1.03
    0 -6 10 0.67
    0 6 -10 1.04
    0 6 10 0.78
    0 6 -10 0.85
    0 6 -10 1.15
    0 6 10 0.94
    0 6 10 1.02
    1 -6 10 0.02
    -1 -6 -10 0.03
    1 6 10 0.18
    -1 6 -10 -0.01
    1 6 10 0.01
    -1 6 -10 0.05
    2 -6 10 5.53
    -2 -6 -10 5.4
    2 6 10 5.73
    -2 6 -10 6.09
    2 6 10 6.18
    -2 6 -10 5.54
    3 -6 10 2.31
    -3 -6 -10 2.36
    -3 6 -10 2.79
    3 6 10 2.4
    -3 6 -10 2.34
    3 6 10 2.38
    4 -6 10 3.78
    -4 -6 -10 5.21
    -4 6 -10 4.99
    4 6 10 4.66
    4 6 10 4.39
    -4 6 -10 4.45
    5 -6 10 8.77
    -5 -6 -10 9.27
    -5 6 -10 9.24
    5 6 10 8.91
    -5 6 -10 8.41
    5 6 10 7.85
    6 -6 10 0.68
    -6 -6 -10 0.85
    -6 6 -10 0.87
    -6 6 -10 0.9
    6 6 10 1.25
    7 -6 10 1.44
    -7 -6 -10 1.4
    -7 6 -10 1.23
    7 6 10 1.73
    -7 6 -10 1.72
    -8 -6 -10 0.01
    8 -6 10 0
    -8 6 -10 0.07
    -8 6 -10 0.13
    7 -7 -10 20.86
    7 -7 -10 20.66
    7 7 -10 20.44
    -7 7 10 19.81
    7 7 -10 21.15
    -7 7 10 21.15
    6 -7 -10 18.34
    6 -7 -10 19.44
    -6 7 10 17.76
    -6 7 10 17.58
    6 7 -10 18.25
    6 7 -10 19.81
    5 -7 -10 0.91
    5 -7 -10 0.86
    5 7 -10 1.36
    5 7 -10 1.4
    5 7 -10 1.65
    -5 7 10 0.81
    -5 7 10 0.72
    4 -7 -10 36.9
    -4 7 10 36.1
    -4 7 10 36.73
    4 7 -10 36.08
    4 7 -10 38.07
    4 7 -10 35.82
    4 7 -10 37.87
    -4 7 10 36.54
    3 -7 -10 4.86
    -3 7 10 3.83
    -3 7 10 4.03
    3 7 -10 4.27
    3 7 -10 4.55
    3 7 -10 3.91
    -3 7 10 4.43
    -2 -7 10 3.7
    2 -7 -10 4.08
    -2 7 10 4.33
    -2 7 10 3.75
    2 7 -10 4
    2 7 -10 4.05
    2 7 -10 4.21
    -2 7 10 3.79
    -1 -7 10 0.11
    1 7 -10 0.09
    -1 7 10 0.08
    1 7 -10 0.18
    1 7 -10 0.18
    -1 7 10 0.16
    -1 7 10 -0.09
    0 -7 10 17.32
    0 7 10 16.82
    0 7 10 15.81
    0 7 10 15.42
    0 7 -10 15.82
    0 7 -10 17.55
    1 -7 10 3.47
    1 7 10 4.03
    1 7 10 3.69
    -1 7 -10 3.57
    -1 7 -10 4.48
    -2 -7 -10 8.21
    2 -7 10 9.26
    2 7 10 8.32
    -2 7 -10 8.48
    2 7 10 8.88
    -2 7 -10 8.82
    -3 -7 -10 1.71
    3 -7 10 1.74
    -3 7 -10 1.02
    3 7 10 1.04
    -3 7 -10 1.61
    3 7 10 1.51
    -4 -7 -10 3.34
    4 -7 10 4.99
    -4 7 -10 3.96
    4 7 10 5.06
    -4 7 -10 4.81
    4 7 10 4.35
    -5 -7 -10 12.37
    5 -7 10 12.64
    5 7 10 12.01
    -5 7 -10 12.37
    5 7 10 13.07
    -5 7 -10 12.1
    -6 -7 -10 0.37
    6 -7 10 0.07
    -6 7 -10 0.43
    -6 7 -10 0.41
    6 7 10 0.41
    -7 -7 -10 0.96
    7 -7 10 -0.02
    -7 7 -10 0.26
    7 7 10 0.38
    -7 7 -10 0.39
    7 -8 -10 1.43
    -7 8 10 1.01
    7 8 -10 1.41
    7 8 -10 0.93
    -7 8 10 1.34
    6 -8 -10 3.51
    6 -8 -10 3.48
    -6 8 10 3.6
    -6 8 10 3.55
    6 8 -10 4.54
    6 8 -10 3.23
    5 -8 -10 27.62
    5 -8 -10 26.77
    -5 8 10 26.98
    5 8 -10 27.81
    5 8 -10 29.31
    -5 8 10 28.98
    4 -8 -10 0.42
    4 -8 -10 0.04
    4 8 -10 0.47
    4 8 -10 0.38
    -4 8 10 0.17
    -4 8 10 0.15
    -3 -8 10 0.2
    3 -8 -10 0.35
    3 8 -10 0.58
    -3 8 10 0.5
    -3 8 10 0.67
    -3 8 10 0.25
    3 8 -10 0.25
    -2 -8 10 1.38
    2 -8 -10 1.16
    -2 8 10 0.89
    2 8 -10 1.46
    2 8 -10 1.18
    -2 8 10 1.36
    -2 8 10 1.18
    -1 -8 10 2.76
    1 8 -10 2.5
    -1 8 10 2.18
    -1 8 10 1.75
    -1 8 10 2.59
    1 8 -10 3.06
    0 -8 10 6.43
    0 8 -10 7.51
    0 8 -10 6.68
    0 8 10 6.98
    0 8 10 6.96
    1 -8 10 3.16
    -1 8 -10 3.36
    1 8 10 3.32
    1 8 10 3.44
    -1 8 -10 2.87
    2 -8 10 2.41
    2 8 10 2.52
    -2 8 -10 2.59
    2 8 10 2.72
    -2 8 -10 2.83
    3 -8 10 9.02
    -3 8 -10 9.31
    -3 8 -10 9.43
    3 8 10 10
    3 8 10 8.38
    4 -8 10 0.3
    -4 8 -10 0.44
    -4 8 -10 0.66
    4 8 10 0.99
    4 8 10 0.92
    5 -8 10 9.2
    5 8 10 9.22
    5 8 10 10.41
    -5 8 -10 8.85
    -5 8 -10 8.42
    6 -8 10 10.15
    6 8 10 9.56
    -6 8 -10 9.93
    -6 8 -10 10.63
    6 8 10 11.69
    7 -8 10 0.07
    -7 8 -10 0.06
    7 8 10 0.05
    -6 9 10 0.66
    6 9 -10 0.53
    6 9 -10 1.05
    -6 9 10 0.86
    5 9 -10 -0.1
    -5 9 10 -0.18
    5 9 -10 0.33
    -5 9 10 0
    -4 -9 10 2.58
    -4 9 10 2.98
    4 9 -10 1.89
    4 9 -10 2.38
    -4 9 10 2.33
    -3 -9 10 1.39
    -3 9 10 1.2
    3 9 -10 1.48
    3 9 -10 1.1
    -3 9 10 1.53
    2 -9 -10 0.28
    -2 -9 10 -0.09
    2 9 -10 0.35
    -2 9 10 0.41
    2 9 -10 0.28
    -2 9 10 0.06
    -1 -9 10 7.36
    -1 9 10 7.37
    -1 9 10 7.64
    1 9 -10 7.27
    1 9 -10 7.74
    -1 9 10 7.19
    0 -9 10 13.78
    0 9 10 14.59
    0 9 -10 14
    0 9 10 13.35
    0 9 -10 13.51
    1 -9 10 15.65
    1 9 10 16.61
    1 9 10 17.59
    -1 9 -10 18.32
    -1 9 -10 15.55
    2 -9 10 2.88
    2 9 10 2.57
    -2 9 -10 2.73
    2 9 10 2.49
    -2 9 -10 2.47
    3 -9 10 1.45
    -3 9 -10 1.96
    3 9 10 2.4
    -3 9 -10 1.89
    3 9 10 1.74
    4 -9 10 0.19
    4 9 10 0.06
    4 9 10 0.39
    -4 9 -10 0.37
    -4 9 -10 0.53
    5 -9 10 3.45
    5 9 10 4.01
    5 9 10 3.66
    -5 9 -10 3.66
    6 -9 10 0.06
    -6 9 -10 0.18
    6 9 10 0.33
    6 9 10 0.28
    5 10 -10 16.96
    -5 10 10 16.89
    5 10 -10 14.69
    -5 10 10 18.4
    -4 -10 10 0.09
    4 10 -10 0.45
    4 10 -10 0.15
    -4 10 10 0.41
    -4 10 10 0.25
    -3 -10 10 1.23
    3 10 -10 1.19
    -3 10 10 1.37
    3 10 -10 1.29
    -3 10 10 1.02
    -2 -10 10 0.14
    2 10 -10 0.05
    -2 10 10 0.14
    2 10 -10 -0.03
    -2 10 10 0.21
    -1 -10 10 5.66
    -1 10 10 4.75
    1 10 -10 4.86
    1 10 -10 5.7
    -1 10 10 5.76
    0 -10 10 0.36
    0 10 -10 0.38
    0 10 -10 -0.04
    0 10 10 0.04
    0 10 10 0.26
    1 -10 10 15.32
    -1 10 -10 15.42
    -1 10 -10 14.68
    1 10 10 14.57
    1 10 10 15.12
    2 -10 10 -0.03
    2 10 10 -0.16
    -2 10 -10 -0.03
    -2 10 -10 0.08
    2 10 10 0.11
    3 10 10 3.06
    -3 10 -10 3.33
    3 10 10 2.64
    -3 10 -10 2.93
    4 -10 10 -0.04
    -4 10 -10 0.15
    4 10 10 -0.13
    4 10 10 0.22
    5 -10 10 0.52
    5 10 10 0.42
    5 10 10 0.22
    -5 10 -10 0.61
    4 11 -10 1.88
    4 11 -10 1.22
    -4 11 10 1.2
    -4 11 10 1.75
    -3 -11 10 0.19
    3 11 -10 0.01
    -3 11 10 0
    3 11 -10 0.09
    -3 11 10 0.29
    -2 -11 10 -0.13
    2 11 -10 -0.03
    -2 11 10 0
    2 11 -10 -0.03
    -2 11 10 -0.09
    -1 -11 10 2.39
    1 11 -10 2.39
    -1 11 10 2.33
    -1 11 10 2.72
    1 11 -10 2.78
    0 -11 10 2.81
    0 11 10 2.82
    0 11 -10 2.79
    0 11 10 2.77
    0 11 -10 3.29
    1 -11 10 -0.04
    -1 11 -10 0.12
    1 11 10 -0.08
    1 11 10 -0.13
    -1 11 -10 0.01
    2 -11 10 0.32
    -2 11 -10 0.77
    -2 11 -10 1.18
    2 11 10 0.47
    2 11 10 0.83
    3 -11 10 0.81
    3 11 10 1.94
    3 11 10 1.43
    -3 11 -10 1.28
    4 -11 10 0.44
    4 11 10 0.59
    -4 11 -10 0.77
    4 11 10 0.37
    -3 12 10 0.03
    3 12 -10 -0.03
    3 12 -10 0.12
    -3 12 10 0
    -2 -12 10 1.5
    -2 12 10 1.93
    2 12 -10 1.49
    -2 12 10 1.62
    2 12 -10 1.73
    -1 -12 10 2.39
    -1 12 10 2.65
    1 12 -10 2.44
    -1 12 10 2.17
    1 12 -10 2.4
    0 -12 10 0.68
    0 12 -10 1.27
    0 12 10 1.32
    0 12 -10 1.16
    0 12 10 1.63
    1 -12 10 2.49
    1 12 10 2.32
    -1 12 -10 2.82
    1 12 10 2.43
    -1 12 -10 2.88
    2 -12 10 4.4
    2 12 10 2.95
    -2 12 -10 3.44
    2 12 10 4.03
    3 -12 10 4.41
    -3 12 -10 4.95
    3 12 10 4.91
    0 -13 10 4.5
    8 0 -11 0.2
    8 0 -11 -0.14
    -8 0 11 -0.06
    -8 0 11 0.25
    -7 0 11 18.63
    -7 0 11 18.48
    7 0 -11 18.14
    7 0 -11 18.17
    6 0 -11 0.3
    -6 0 11 0.13
    6 0 -11 0.13
    6 0 -11 -0.03
    -6 0 11 0.06
    5 0 -11 29.65
    -5 0 11 31.08
    5 0 -11 26.54
    -5 0 11 29.65
    4 0 -11 0.05
    4 0 -11 0.04
    -4 0 11 -0.13
    -4 0 11 0.17
    4 0 -11 -0.01
    3 0 -11 2.33
    3 0 -11 1.69
    3 0 -11 1.8
    -3 0 11 1.6
    -3 0 11 1.76
    2 0 -11 0.11
    2 0 -11 0.03
    2 0 -11 0.01
    -2 0 11 0.04
    -2 0 11 -0.04
    1 0 -11 0.86
    1 0 -11 0.67
    -1 0 11 0.38
    -1 0 11 0.91
    1 0 -11 0.79
    0 0 -11 0.1
    0 0 11 0.05
    0 0 -11 -0.03
    0 0 11 0.19
    0 0 -11 0
    1 0 11 3.52
    -1 0 -11 3.94
    1 0 11 4.04
    1 0 11 3.25
    -1 0 -11 3.57
    2 0 11 0.04
    2 0 11 0.19
    2 0 11 -0.04
    -2 0 -11 -0.09
    2 0 11 0.02
    -2 0 -11 0.09
    3 0 11 4.76
    -3 0 -11 4.59
    -3 0 -11 4.42
    3 0 11 5.29
    3 0 11 5.04
    -4 0 -11 -0.13
    4 0 11 -0.02
    4 0 11 -0.04
    -4 0 -11 -0.03
    -5 0 -11 18.06
    5 0 11 17.85
    5 0 11 17.79
    -5 0 -11 19.14
    6 0 11 0
    -6 0 -11 -0.11
    -6 0 -11 0.16
    7 0 11 55.86
    -7 0 -11 53.46
    -7 0 -11 54.01
    -8 0 -11 0.01
    -8 0 -11 0.07
    8 -1 -11 1.44
    -8 -1 11 0.59
    8 -1 -11 0.57
    -8 -1 11 0.53
    8 1 -11 0.59
    -8 1 11 0.46
    -8 1 11 1.21
    7 -1 -11 6.18
    7 -1 -11 5.49
    -7 -1 11 4.36
    -7 -1 11 5.3
    7 1 -11 4.78
    7 1 -11 5.17
    -7 1 11 4.81
    -7 1 11 4.23
    6 -1 -11 12.54
    -6 -1 11 11.84
    6 -1 -11 13.04
    -6 -1 11 12.13
    6 1 -11 11.42
    6 1 -11 12.8
    -6 1 11 11.26
    -6 1 11 12.38
    6 1 -11 11.75
    -5 -1 11 7.02
    -5 -1 11 7.19
    5 -1 -11 7.5
    5 -1 -11 7.7
    -5 1 11 7.26
    5 1 -11 7.67
    5 1 -11 8.82
    -5 1 11 7.04
    5 1 -11 7.43
    -4 -1 11 0.37
    -4 -1 11 0.2
    4 -1 -11 0.31
    4 -1 -11 0.42
    -4 1 11 0.13
    -4 1 11 0.24
    4 1 -11 0.36
    4 1 -11 0.18
    4 1 -11 0.29
    3 -1 -11 4.02
    3 -1 -11 4.35
    3 -1 -11 4.69
    -3 -1 11 4.15
    -3 -1 11 5.46
    3 1 -11 3.9
    -3 1 11 3.99
    -3 1 11 4.27
    3 1 -11 3.89
    3 1 -11 4.12
    2 -1 -11 0.42
    -2 -1 11 0.26
    -2 -1 11 0.46
    2 -1 -11 0.27
    2 1 -11 0.59
    2 1 -11 0.26
    2 1 -11 0.43
    -2 1 11 0.22
    -2 1 11 0.6
    1 -1 -11 1.52
    1 -1 -11 2.41
    1 -1 -11 1.53
    -1 -1 11 1.68
    -1 -1 11 1.74
    -1 1 11 1.17
    1 1 -11 1.66
    -1 1 11 1.69
    1 1 -11 1.41
    0 -1 -11 4.09
    0 -1 11 3.26
    0 -1 -11 3.86
    0 -1 11 3.84
    0 -1 -11 3.73
    0 1 11 3.65
    0 1 11 3.35
    0 1 -11 3.73
    0 1 -11 4.36
    0 1 11 3.84
    -1 -1 -11 0.32
    1 -1 11 0.43
    1 -1 11 0.31
    -1 -1 -11 0.47
    -1 1 -11 0.76
    -1 1 -11 0.48
    1 1 11 0.3
    1 1 11 0.28
    1 1 11 0.35
    -2 -1 -11 0.02
    -2 -1 -11 -0.08
    2 -1 11 0.03
    2 -1 11 0.09
    2 1 11 -0.02
    2 1 11 -0.08
    -2 1 -11 0.03
    -2 1 -11 -0.08
    2 1 11 0.06
    2 1 11 0.05
    3 -1 11 1.1
    -3 -1 -11 1.31
    3 -1 11 1.34
    -3 -1 -11 1.26
    3 1 11 1.22
    3 1 11 1.08
    3 1 11 1.31
    3 1 11 1.2
    -3 1 -11 1
    -3 1 -11 0.88
    4 -1 11 0.3
    4 -1 11 0.28
    -4 -1 -11 0.21
    -4 -1 -11 0.05
    4 1 11 -0.03
    4 1 11 0.08
    -4 1 -11 0.18
    -4 1 -11 0.27
    4 1 11 0.14
    -5 -1 -11 0.57
    5 -1 11 0.46
    -5 -1 -11 0.74
    -5 1 -11 0.39
    -5 1 -11 0.77
    5 1 11 0.6
    6 -1 11 16.21
    -6 -1 -11 16.05
    -6 -1 -11 15.1
    -6 1 -11 16.6
    -6 1 -11 15.78
    6 1 11 14.92
    -7 -1 -11 5.4
    -7 -1 -11 4.46
    -7 1 -11 4.86
    -7 1 -11 5.36
    7 1 11 5.61
    -8 -1 -11 3.34
    -8 -1 -11 2.72
    -8 1 -11 3.73
    -8 1 -11 4
    -8 -2 11 0.19
    8 -2 -11 0.32
    8 -2 -11 0.09
    -8 -2 11 0.18
    -8 2 11 0.04
    8 2 -11 0.12
    -8 2 11 0.24
    -7 -2 11 0.27
    7 -2 -11 0.33
    -7 -2 11 0.03
    7 -2 -11 0.3
    7 2 -11 0.02
    7 2 -11 0.3
    -7 2 11 0.09
    7 2 -11 0.41
    -7 2 11 0.64
    -6 -2 11 0.8
    -6 -2 11 0.44
    6 -2 -11 0.82
    6 -2 -11 0.68
    6 2 -11 0.68
    -6 2 11 0.88
    6 2 -11 0.81
    -6 2 11 0.63
    6 2 -11 0.57
    -5 -2 11 0.6
    -5 -2 11 1.18
    5 -2 -11 0.94
    -5 2 11 0.7
    5 2 -11 0.87
    -5 2 11 0.49
    5 2 -11 0.81
    5 2 -11 1.1
    4 -2 -11 0.36
    -4 -2 11 0.39
    -4 -2 11 0.56
    4 -2 -11 0.26
    4 2 -11 0.69
    4 2 -11 0.43
    -4 2 11 0.24
    -4 2 11 0.66
    4 2 -11 0.43
    3 -2 -11 1.08
    -3 -2 11 1.06
    3 -2 -11 0.99
    -3 -2 11 1.1
    3 -2 -11 1.36
    3 2 -11 1.38
    -3 2 11 1.09
    3 2 -11 1.06
    3 2 -11 1.4
    -3 2 11 1.36
    2 -2 -11 7.25
    2 -2 -11 6.73
    -2 -2 11 6.78
    -2 -2 11 7.06
    2 2 -11 6.56
    2 2 -11 6.66
    -2 2 11 6.83
    -2 2 11 6.64
    2 2 -11 6.93
    1 -2 -11 8.63
    1 -2 -11 9.18
    -1 -2 11 8.93
    -1 -2 11 8.49
    -1 2 11 9.48
    -1 2 11 9.02
    1 2 -11 9.39
    -1 2 11 8.49
    1 2 -11 8.82
    0 -2 -11 9.05
    0 -2 11 8.21
    0 -2 -11 8.59
    0 -2 11 8.79
    0 2 11 8.64
    0 2 11 8.52
    0 2 -11 7.85
    0 2 -11 9.15
    0 2 11 9.28
    -1 -2 -11 0.12
    -1 -2 -11 0.16
    1 -2 11 0.19
    -1 -2 -11 0.24
    1 -2 11 0.26
    1 2 11 0.21
    1 2 11 0.13
    -1 2 -11 0.45
    1 2 11 0.08
    -1 2 -11 0.1
    2 -2 11 6.05
    -2 -2 -11 5.43
    -2 -2 -11 6.43
    2 -2 11 5.6
    2 2 11 5.5
    2 2 11 5.67
    -2 2 -11 5.42
    2 2 11 5.65
    2 2 11 6.08
    -2 2 -11 5.64
    3 -2 11 0
    -3 -2 -11 -0.22
    -3 -2 -11 0.05
    -3 2 -11 0.04
    3 2 11 0
    3 2 11 -0.1
    3 2 11 -0.09
    -3 2 -11 0.13
    3 2 11 0
    -4 -2 -11 0.39
    -4 -2 -11 0.36
    4 -2 11 0.25
    -4 2 -11 0.19
    -4 2 -11 0.08
    4 2 11 0.01
    4 2 11 0.11
    -5 -2 -11 1.71
    -5 -2 -11 1.84
    5 -2 11 1.47
    5 2 11 1.01
    -5 2 -11 1.09
    -5 2 -11 1.33
    5 2 11 1.52
    -6 -2 -11 0.86
    -6 -2 -11 0.83
    6 -2 11 0.69
    6 2 11 0.81
    -6 2 -11 0.95
    -6 2 -11 0.94
    -7 -2 -11 0.02
    7 -2 11 0.11
    -7 -2 -11 -0.08
    -7 2 -11 0.1
    7 2 11 0.16
    -7 2 -11 0.1
    -8 -2 -11 1.33
    -8 -2 -11 1.01
    -8 2 -11 1.01
    -8 2 -11 1.03
    8 -3 -11 2.23
    8 -3 -11 2.28
    -8 -3 11 1.88
    8 3 -11 1.84
    -8 3 11 2.32
    -8 3 11 2.48
    7 -3 -11 1.29
    -7 -3 11 1.27
    -7 -3 11 1.46
    7 -3 -11 1.4
    -7 3 11 1.86
    7 3 -11 1.51
    7 3 -11 1.46
    -7 3 11 0.85
    7 3 -11 2.13
    6 -3 -11 2.08
    6 -3 -11 1.03
    -6 -3 11 1.58
    -6 -3 11 1.98
    -6 3 11 1.44
    6 3 -11 1.55
    -6 3 11 1.4
    6 3 -11 1.51
    6 3 -11 1.37
    6 3 -11 1.69
    5 -3 -11 1.27
    -5 -3 11 1.65
    -5 -3 11 1.62
    5 3 -11 1.72
    -5 3 11 1.01
    5 3 -11 1.45
    5 3 -11 1.34
    -5 3 11 1.36
    -4 -3 11 38.24
    -4 -3 11 33.9
    4 -3 -11 36.46
    4 3 -11 37.19
    4 3 -11 35.9
    -4 3 11 35.62
    4 3 -11 36.09
    -4 3 11 36.15
    3 -3 -11 21.57
    -3 -3 11 21.09
    3 -3 -11 21.72
    -3 -3 11 21.32
    3 3 -11 19.97
    3 3 -11 21.49
    -3 3 11 19.88
    -3 3 11 20.3
    3 3 -11 20.52
    -2 -3 11 3.45
    2 -3 -11 3.5
    2 -3 -11 3.77
    -2 -3 11 3.67
    2 3 -11 4.03
    2 3 -11 3.33
    -2 3 11 2.88
    -2 3 11 3.27
    2 3 -11 2.81
    1 -3 -11 24.08
    -1 -3 11 24.93
    1 -3 -11 24.74
    -1 3 11 25.19
    1 3 -11 24.04
    -1 3 11 23.59
    1 3 -11 22.45
    0 -3 -11 1.01
    0 -3 -11 0.96
    0 -3 11 0.49
    0 3 11 0.58
    0 3 11 0.49
    0 3 -11 0.65
    0 3 -11 0.85
    0 3 11 0.52
    -1 -3 -11 0.99
    1 -3 11 1.09
    -1 -3 -11 1
    1 -3 11 1.18
    -1 3 -11 0.89
    1 3 11 0.77
    1 3 11 0.9
    -1 3 -11 1.02
    1 3 11 0.73
    -2 -3 -11 0.2
    -2 -3 -11 -0.01
    2 -3 11 -0.04
    2 3 11 0.15
    2 3 11 -0.04
    2 3 11 -0.05
    -2 3 -11 0.02
    2 3 11 -0.26
    -2 3 -11 0.21
    -3 -3 -11 2.35
    3 -3 11 2.1
    -3 -3 -11 2.46
    3 3 11 2.42
    -3 3 -11 2.26
    3 3 11 2.18
    -3 3 -11 2.26
    3 3 11 1.77
    -4 -3 -11 1.3
    4 -3 11 0.9
    -4 -3 -11 0.88
    4 3 11 0.88
    4 3 11 0.91
    -4 3 -11 0.59
    -4 3 -11 1.28
    4 3 11 0.84
    -5 -3 -11 0.87
    -5 -3 -11 1.04
    5 -3 11 0.48
    -5 3 -11 0.8
    5 3 11 0.79
    -5 3 -11 0.59
    5 3 11 0.98
    -6 -3 -11 -0.15
    -6 -3 -11 0.06
    6 -3 11 0.19
    6 3 11 0.13
    -6 3 -11 0.15
    -6 3 -11 0.02
    -7 -3 -11 1.99
    7 -3 11 1.94
    -7 -3 -11 2.52
    -7 3 -11 1.73
    7 3 11 2.27
    -7 3 -11 1.92
    -8 -3 -11 5.21
    -8 -3 -11 6.04
    -8 3 -11 5.52
    -8 3 -11 4.68
    8 -4 -11 2.52
    -8 -4 11 2.45
    8 -4 -11 2.67
    -8 4 11 2.31
    8 4 -11 1.96
    -8 4 11 2.34
    -7 -4 11 2.24
    7 -4 -11 2.52
    7 -4 -11 3.08
    7 4 -11 2.09
    -7 4 11 2.52
    -7 4 11 2.49
    7 4 -11 3.15
    6 -4 -11 3.53
    -6 -4 11 3.93
    6 -4 -11 4.02
    6 4 -11 4.39
    6 4 -11 3.97
    -6 4 11 4.11
    6 4 -11 3.91
    6 4 -11 4.67
    -6 4 11 3.31
    5 -4 -11 2.7
    -5 -4 11 2.57
    5 4 -11 3.41
    -5 4 11 2.94
    5 4 -11 2.96
    5 4 -11 2.98
    -5 4 11 2.41
    -4 -4 11 21.32
    4 -4 -11 23.39
    4 4 -11 21.89
    -4 4 11 21.07
    4 4 -11 20.19
    -4 4 11 21.59
    4 4 -11 20.87
    3 -4 -11 21.32
    -3 -4 11 22.47
    -3 4 11 22.38
    3 4 -11 22.37
    -3 4 11 20.75
    3 4 -11 22.11
    3 4 -11 21.2
    -2 -4 11 0.66
    2 -4 -11 0.81
    -2 4 11 0.93
    -2 4 11 0.52
    2 4 -11 0.53
    2 4 -11 0.59
    2 4 -11 0.45
    -1 -4 11 0.04
    1 -4 -11 0.24
    1 4 -11 0.14
    1 4 -11 -0.06
    -1 4 11 0.09
    1 4 -11 0.06
    -1 4 11 0.1
    0 -4 -11 0.23
    0 -4 11 0.35
    0 -4 -11 0.23
    0 4 -11 0.23
    0 4 -11 0.23
    0 4 11 0.48
    0 4 11 0.72
    -1 -4 -11 0.18
    -1 -4 -11 0.62
    1 -4 11 0.44
    1 4 11 0.58
    -1 4 -11 0.5
    1 4 11 0.38
    -2 -4 -11 0.34
    2 -4 11 0.21
    -2 -4 -11 0.42
    -2 4 -11 0.32
    -2 4 -11 0.36
    2 4 11 0.41
    2 4 11 0.26
    -3 -4 -11 0.19
    -3 -4 -11 -0.02
    3 -4 11 0.22
    3 4 11 0.06
    3 4 11 0.38
    3 4 11 0.38
    -3 4 -11 0.26
    -3 4 -11 0.38
    -4 -4 -11 3.86
    -4 -4 -11 4.41
    4 -4 11 4.28
    4 4 11 5.02
    4 4 11 3.91
    4 4 11 4.25
    -4 4 -11 3.81
    -4 4 -11 4.57
    5 -4 11 0.24
    -5 -4 -11 0.18
    -5 -4 -11 -0.11
    -5 4 -11 -0.12
    5 4 11 0.03
    -5 4 -11 -0.07
    5 4 11 0.15
    -6 -4 -11 0.3
    -6 -4 -11 0.33
    6 -4 11 0.31
    6 4 11 0.34
    6 4 11 0.11
    -6 4 -11 0.35
    -6 4 -11 0.44
    -7 -4 -11 0.47
    7 -4 11 0.47
    -7 -4 -11 0.52
    -7 4 -11 0.24
    -7 4 -11 0.4
    7 4 11 0.3
    8 -4 11 0.53
    -8 -4 -11 0.61
    -8 -4 -11 0.46
    -8 4 -11 0.65
    -8 4 -11 0.19
    8 -5 -11 -0.06
    8 -5 -11 0.26
    -8 -5 11 0.51
    -8 5 11 0.27
    -8 5 11 0.13
    8 5 -11 0.27
    8 5 -11 0.07
    -7 -5 11 0.13
    7 -5 -11 0.36
    7 -5 -11 0.05
    7 5 -11 0.12
    -7 5 11 0.15
    7 5 -11 0.19
    -7 5 11 0.26
    -6 -5 11 0.17
    6 -5 -11 -0.06
    6 -5 -11 0.11
    6 5 -11 -0.03
    6 5 -11 -0.03
    -6 5 11 0.12
    -6 5 11 0.08
    6 5 -11 0.03
    6 5 -11 0.23
    -5 -5 11 -0.19
    5 -5 -11 0
    5 5 -11 -0.11
    -5 5 11 -0.12
    -5 5 11 0.21
    5 5 -11 -0.12
    5 5 -11 -0.17
    4 -5 -11 0.2
    -4 -5 11 0.21
    4 5 -11 -0.05
    4 5 -11 -0.11
    -4 5 11 -0.09
    4 5 -11 0.03
    -4 5 11 0.2
    3 -5 -11 3.04
    -3 -5 11 3.07
    3 5 -11 3.53
    -3 5 11 4.41
    -3 5 11 3.61
    3 5 -11 2.67
    3 5 -11 3.11
    -2 5 11 0.1
    2 5 -11 0.15
    2 5 -11 0.06
    2 5 -11 0.14
    -2 5 11 0.14
    -2 5 11 0.12
    1 -5 -11 1.03
    1 5 -11 0.91
    -1 5 11 0.95
    1 5 -11 0.96
    -1 5 11 0.74
    1 5 -11 1.04
    0 -5 11 2.49
    0 -5 -11 2.13
    0 5 -11 3.29
    0 5 11 2.59
    0 5 -11 2.88
    0 5 11 2.39
    1 -5 11 1.12
    -1 -5 -11 1.36
    1 5 11 1
    1 5 11 1.01
    -1 5 -11 1.29
    -1 5 -11 1.69
    -2 -5 -11 19.41
    -2 -5 -11 20.21
    2 -5 11 20.48
    2 5 11 20.67
    2 5 11 20.08
    -2 5 -11 21.38
    -2 5 -11 21.72
    -3 -5 -11 20.97
    -3 -5 -11 21.18
    3 -5 11 22.02
    3 5 11 23.33
    -3 5 -11 23.59
    3 5 11 22.01
    -3 5 -11 23
    -4 -5 -11 0.26
    -4 -5 -11 0.11
    4 -5 11 0.12
    -4 5 -11 0.27
    4 5 11 0.46
    4 5 11 0.39
    -4 5 -11 0.11
    -5 -5 -11 0.94
    -5 -5 -11 0.59
    5 -5 11 0.95
    5 5 11 0.37
    -5 5 -11 1.21
    -5 5 -11 1.13
    6 -5 11 0.46
    -6 -5 -11 0.94
    -6 -5 -11 0.49
    -6 5 -11 0.54
    -6 5 -11 0.56
    6 5 11 0.79
    -7 -5 -11 0.93
    -7 -5 -11 0.52
    7 -5 11 0.72
    -7 5 -11 0.62
    -7 5 -11 0.72
    8 -5 11 0.23
    -8 -5 -11 0.66
    -8 5 -11 0.17
    -8 5 -11 0.33
    7 -6 -11 1.33
    7 -6 -11 0.86
    7 6 -11 0.61
    -7 6 11 0.99
    -7 6 11 0.65
    7 6 -11 0.64
    6 -6 -11 0.28
    6 -6 -11 0.38
    -6 6 11 0.24
    -6 6 11 0.85
    6 6 -11 0.35
    6 6 -11 0.48
    6 6 -11 0.25
    5 -6 -11 3.73
    5 -6 -11 4.6
    5 6 -11 4.54
    5 6 -11 3.64
    5 6 -11 5.23
    -5 6 11 5.07
    -5 6 11 4.75
    5 6 -11 3.94
    4 -6 -11 0.08
    -4 6 11 0.19
    4 6 -11 -0.16
    -4 6 11 0.15
    4 6 -11 0.07
    4 6 -11 0.22
    3 -6 -11 1.71
    -3 6 11 1.9
    3 6 -11 1.81
    3 6 -11 1.84
    3 6 -11 1.37
    -3 6 11 2.33
    2 6 -11 3.32
    -2 6 11 2.56
    2 6 -11 3.1
    -2 6 11 2.76
    2 6 -11 2.74
    -1 -6 11 0.03
    1 6 -11 0.04
    -1 6 11 0.02
    1 6 -11 0.13
    1 6 -11 0.24
    -1 6 11 0.08
    0 -6 11 0.45
    0 -6 -11 0.23
    0 6 -11 0.48
    0 6 11 0.38
    0 6 -11 0.4
    0 6 -11 0.38
    0 6 11 0.28
    -1 -6 -11 4.1
    1 -6 11 4.47
    -1 6 -11 3.57
    1 6 11 3.3
    1 6 11 3.16
    -1 6 -11 3.64
    2 -6 11 26.71
    -2 -6 -11 30.41
    -2 6 -11 27.96
    2 6 11 28.2
    2 6 11 27.22
    -2 6 -11 28.13
    3 -6 11 25.22
    -3 -6 -11 26.13
    -3 6 -11 24.43
    3 6 11 24.26
    -3 6 -11 25.46
    3 6 11 25.21
    -4 -6 -11 8.89
    4 -6 11 8.68
    4 6 11 9.08
    4 6 11 9.72
    -4 6 -11 9.27
    -4 6 -11 8.17
    -5 -6 -11 0.66
    5 -6 11 0.84
    -5 6 -11 1.59
    5 6 11 0.91
    5 6 11 1.51
    -5 6 -11 1.47
    -6 -6 -11 -0.09
    6 -6 11 0.11
    -6 6 -11 0
    -6 6 -11 0.05
    6 6 11 0.2
    7 -6 11 2.96
    -7 -6 -11 2
    -7 6 -11 2.67
    -7 6 -11 1.83
    7 -7 -11 0.58
    7 -7 -11 0.49
    -7 7 11 0.54
    -7 7 11 0.25
    7 7 -11 0.31
    7 7 -11 0.65
    6 -7 -11 4.04
    6 -7 -11 4.03
    6 7 -11 3.08
    -6 7 11 3.86
    6 7 -11 4.07
    -6 7 11 4.1
    5 -7 -11 20
    5 -7 -11 19.07
    5 7 -11 19.04
    -5 7 11 18.86
    -5 7 11 19.96
    5 7 -11 20.77
    5 7 -11 18.7
    4 -7 -11 2.88
    4 7 -11 3.14
    4 7 -11 2.72
    -4 7 11 3.73
    -4 7 11 2.51
    4 7 -11 2.58
    3 -7 -11 -0.08
    -3 7 11 0.3
    -3 7 11 0.05
    3 7 -11 0.2
    3 7 -11 0.28
    3 7 -11 0.32
    -2 -7 11 0.16
    2 -7 -11 0.16
    2 7 -11 0.19
    -2 7 11 0.13
    2 7 -11 0.1
    -2 7 11 0.08
    2 7 -11 0.27
    -1 -7 11 0.54
    1 7 -11 0.51
    -1 7 11 0.51
    -1 7 11 0.28
    1 7 -11 0.4
    0 -7 11 1.99
    0 7 11 1.92
    0 7 -11 1.62
    0 7 11 1.27
    0 7 -11 1.38
    1 -7 11 0.8
    -1 7 -11 0.85
    1 7 11 1.09
    -1 7 -11 0.77
    1 7 11 0.83
    2 -7 11 0.63
    -2 7 -11 0.7
    2 7 11 0.26
    -2 7 -11 0.36
    2 7 11 0.71
    3 -7 11 0.17
    -3 -7 -11 0.12
    -3 7 -11 -0.02
    3 7 11 0.14
    3 7 11 -0.01
    -3 7 -11 -0.07
    -4 -7 -11 0.03
    4 -7 11 0.84
    4 7 11 -0.03
    -4 7 -11 0.36
    4 7 11 0.23
    -4 7 -11 0.07
    5 -7 11 0.2
    -5 -7 -11 0.01
    5 7 11 0.09
    5 7 11 0.09
    -5 7 -11 0.25
    -5 7 -11 0.19
    6 -7 11 0.16
    -6 -7 -11 -0.01
    6 7 11 0.1
    -6 7 -11 -0.12
    -6 7 -11 0.13
    7 -7 11 0.58
    -7 -7 -11 0.42
    -7 7 -11 0.39
    -7 7 -11 0.41
    7 7 11 0.55
    6 -8 -11 3.17
    6 -8 -11 2.75
    6 8 -11 3.21
    -6 8 11 3.15
    -6 8 11 3.3
    6 8 -11 3.01
    5 -8 -11 15.46
    5 -8 -11 13.2
    5 8 -11 14.47
    5 8 -11 14.9
    -5 8 11 14.57
    -5 8 11 15.38
    4 -8 -11 0.15
    -4 8 11 0.3
    4 8 -11 0.24
    4 8 -11 0.12
    -4 8 11 0.28
    -3 -8 11 0.09
    3 -8 -11 0.02
    -3 8 11 0.1
    -3 8 11 0.09
    3 8 -11 0.19
    3 8 -11 0.27
    -2 -8 11 3.41
    2 -8 -11 3.44
    -2 8 11 2.72
    2 8 -11 3.1
    -2 8 11 3.57
    2 8 -11 3.29
    -1 -8 11 13.25
    -1 8 11 11.39
    1 8 -11 12.14
    1 8 -11 12.31
    -1 8 11 12.7
    0 -8 11 0.1
    0 8 -11 -0.01
    0 8 11 0.14
    0 8 11 -0.15
    0 8 -11 -0.08
    1 -8 11 27.47
    1 8 11 28.71
    1 8 11 29.7
    -1 8 -11 27.21
    -1 8 -11 29.7
    2 -8 11 5.66
    2 8 11 5.77
    -2 8 -11 4.67
    -2 8 -11 5.19
    2 8 11 6.2
    3 -8 11 3.3
    -3 8 -11 3.69
    3 8 11 4.2
    3 8 11 3.98
    -3 8 -11 3.05
    4 -8 11 1
    -4 8 -11 1.77
    4 8 11 1.16
    4 8 11 1.11
    -4 8 -11 1.22
    5 -8 11 5.02
    -5 8 -11 6.62
    5 8 11 5.16
    -5 8 -11 5.79
    5 8 11 6.12
    6 -8 11 0.41
    -6 8 -11 0.46
    -6 8 -11 0.09
    6 8 11 0.71
    -6 9 11 1.33
    6 9 -11 0.79
    -6 9 11 0.85
    6 9 -11 0.86
    -5 -9 11 2.05
    -5 9 11 2.33
    5 9 -11 2.54
    -5 9 11 2.12
    5 9 -11 2.05
    -4 -9 11 9.67
    4 9 -11 11.17
    -4 9 11 10.76
    -4 9 11 9.34
    4 9 -11 9.72
    3 -9 -11 -0.13
    -3 -9 11 -0.27
    -3 9 11 0.04
    3 9 -11 -0.03
    -3 9 11 -0.07
    3 9 -11 0.1
    2 -9 -11 -0.08
    -2 -9 11 0.2
    2 9 -11 0.16
    -2 9 11 -0.08
    -2 9 11 -0.06
    2 9 -11 0.14
    -1 -9 11 0.36
    1 9 -11 0.3
    1 9 -11 0.75
    -1 9 11 0.8
    -1 9 11 0.13
    0 -9 11 96.93
    0 9 -11 97.62
    0 9 -11 95.76
    0 9 11 97.88
    0 9 11 95.29
    1 -9 11 3.38
    -1 9 -11 4.35
    1 9 11 4.25
    1 9 11 4.3
    -1 9 -11 4.82
    2 -9 11 1.36
    2 9 11 1.16
    -2 9 -11 1.38
    -2 9 -11 1.16
    2 9 11 0.81
    3 -9 11 0.93
    3 9 11 1.6
    3 9 11 1.14
    -3 9 -11 1.05
    -3 9 -11 1
    4 -9 11 -0.01
    4 9 11 0.28
    -4 9 -11 0.25
    -4 9 -11 0.28
    4 9 11 0.46
    5 -9 11 0.81
    5 9 11 1.65
    -5 9 -11 1.06
    5 9 11 0.86
    6 -9 11 1.02
    6 9 11 1.86
    -6 9 -11 1.82
    -5 -10 11 0.47
    -5 10 11 0.15
    5 10 -11 0.13
    5 10 -11 0.08
    -5 10 11 0.24
    -4 -10 11 2.17
    4 10 -11 2.25
    4 10 -11 2.68
    -4 10 11 2.45
    -4 10 11 3.05
    -3 -10 11 0.2
    -3 10 11 0.09
    3 10 -11 0.14
    -3 10 11 0.12
    3 10 -11 0.3
    -2 -10 11 0.33
    2 10 -11 0.85
    -2 10 11 0.44
    2 10 -11 0.63
    -2 10 11 0.39
    -1 -10 11 0.05
    -1 10 11 -0.08
    -1 10 11 0.06
    1 10 -11 -0.05
    1 10 -11 0.01
    0 -10 11 5.59
    0 10 -11 4.65
    0 10 11 5.28
    0 10 11 5.07
    0 10 -11 5.09
    1 -10 11 0.21
    1 10 11 0.26
    -1 10 -11 0.36
    1 10 11 0.14
    -1 10 -11 0.2
    2 -10 11 0.16
    -2 10 -11 -0.22
    2 10 11 -0.05
    2 10 11 -0.03
    -2 10 -11 -0.1
    3 -10 11 0.11
    3 10 11 0.01
    3 10 11 0.06
    -3 10 -11 -0.08
    -3 10 -11 0.01
    4 -10 11 -0.03
    -4 10 -11 0.26
    4 10 11 0.16
    4 10 11 0.03
    5 -10 11 0.18
    5 10 11 0.34
    5 10 11 0.12
    -5 10 -11 0.11
    -4 -11 11 0.04
    -4 11 11 0.34
    4 11 -11 0.33
    4 11 -11 -0.01
    -4 11 11 0.09
    -3 -11 11 1.66
    -3 11 11 1.93
    3 11 -11 1.57
    3 11 -11 1.33
    -3 11 11 1.73
    -2 -11 11 0.18
    -2 11 11 0.15
    -2 11 11 -0.04
    2 11 -11 0.05
    2 11 -11 0.12
    -1 -11 11 6.44
    1 11 -11 6.68
    -1 11 11 6.71
    -1 11 11 6.63
    1 11 -11 6.34
    0 -11 11 6.72
    0 11 -11 5.94
    0 11 -11 5.7
    0 11 11 6.54
    0 11 11 5.88
    1 -11 11 0.04
    -1 11 -11 0.37
    1 11 11 0.27
    -1 11 -11 0.14
    1 11 11 0.09
    2 -11 11 2.05
    -2 11 -11 1.99
    -2 11 -11 2.62
    2 11 11 2.12
    2 11 11 1.62
    3 -11 11 3
    3 11 11 2.6
    3 11 11 2.68
    -3 11 -11 3.13
    4 -11 11 0.17
    4 11 11 0.28
    -4 11 -11 0.31
    4 11 11 0.03
    -2 -12 11 2.16
    -2 12 11 2.44
    2 12 -11 1.94
    -2 12 11 2.4
    2 12 -11 2.25
    -1 -12 11 0.16
    -1 12 11 0.25
    1 12 -11 0.28
    1 12 -11 0.13
    -1 12 11 0.14
    0 -12 11 0.93
    0 12 -11 1.05
    0 12 11 1.04
    0 12 -11 1.16
    0 12 11 1.44
    1 -12 11 2.16
    1 12 11 2.26
    -1 12 -11 2.22
    -1 12 -11 2.21
    1 12 11 2.45
    2 -12 11 0.34
    2 12 11 -0.02
    -2 12 -11 0.53
    2 12 11 0.5
    8 0 -12 2.03
    -8 0 12 3.15
    -8 0 12 1.83
    8 0 -12 3.2
    -7 0 12 0.13
    7 0 -12 0
    -7 0 12 -0.19
    7 0 -12 -0.08
    -6 0 12 114.47
    -6 0 12 112.34
    6 0 -12 117.96
    5 0 -12 -0.06
    -5 0 12 0
    -5 0 12 -0.25
    5 0 -12 0.04
    -4 0 12 0.64
    4 0 -12 0.54
    4 0 -12 0.7
    4 0 -12 0.47
    -4 0 12 0.63
    3 0 -12 0.01
    3 0 -12 0.06
    -3 0 12 -0.05
    -3 0 12 0.07
    3 0 -12 0
    2 0 -12 2.38
    -2 0 12 2.12
    2 0 -12 1.76
    -2 0 12 1.49
    -1 0 12 0.2
    1 0 -12 0.02
    -1 0 12 0.06
    1 0 -12 -0.08
    0 0 -12 2.98
    0 0 -12 4.26
    0 0 12 3.38
    0 0 12 3.51
    -1 0 -12 0.13
    -1 0 -12 -0.08
    1 0 12 0.1
    1 0 12 -0.05
    -2 0 -12 11.22
    2 0 12 11.64
    -2 0 -12 10.7
    2 0 12 10.17
    2 0 12 10.76
    3 0 12 0
    -3 0 -12 -0.06
    3 0 12 -0.03
    3 0 12 0
    -3 0 -12 -0.01
    4 0 12 0.87
    4 0 12 0.44
    -4 0 -12 1.18
    -4 0 -12 0.41
    -5 0 -12 -0.17
    -5 0 -12 -0.15
    5 0 12 0.05
    5 0 12 -0.09
    -6 0 -12 9.84
    6 0 12 10.11
    -6 0 -12 8.36
    -7 0 -12 0.4
    7 0 12 0.1
    -7 0 -12 0.03
    -8 0 -12 2.04
    -8 0 -12 2.67
    -8 -1 12 1.03
    -8 -1 12 1.49
    8 -1 -12 0.94
    8 -1 -12 0.97
    8 1 -12 1.69
    -8 1 12 2.05
    8 1 -12 1.24
    -8 1 12 1.75
    7 -1 -12 9.19
    -7 -1 12 11.14
    -7 -1 12 10.04
    7 -1 -12 10.71
    -7 1 12 11.11
    7 1 -12 11.09
    7 1 -12 9.36
    -7 1 12 9.29
    -6 -1 12 0.02
    -6 -1 12 -0.09
    6 -1 -12 -0.07
    6 1 -12 -0.17
    -6 1 12 0.08
    -6 1 12 0.05
    6 1 -12 -0.15
    6 1 -12 0.08
    -5 -1 12 9.05
    5 -1 -12 9.59
    -5 -1 12 8.27
    5 -1 -12 7.94
    5 1 -12 9.12
    -5 1 12 7.9
    -5 1 12 8.59
    5 1 -12 8.93
    -4 -1 12 0.76
    4 -1 -12 0.13
    -4 -1 12 0.39
    4 -1 -12 0.28
    4 1 -12 0.36
    4 1 -12 0.57
    -4 1 12 0.5
    4 1 -12 0.25
    -4 1 12 0.33
    3 -1 -12 0.15
    3 -1 -12 0.02
    3 -1 -12 0.13
    -3 -1 12 0.01
    -3 -1 12 0.07
    3 1 -12 0.21
    -3 1 12 0.13
    3 1 -12 0.03
    -3 1 12 -0.03
    3 1 -12 0.11
    2 -1 -12 -0.05
    -2 -1 12 0.12
    -2 -1 12 0.15
    2 -1 -12 -0.11
    2 1 -12 0.13
    -2 1 12 0.03
    -2 1 12 0.08
    2 1 -12 0.07
    2 1 -12 0.01
    -1 -1 12 0.73
    1 -1 -12 0.39
    -1 -1 12 0.46
    1 -1 -12 0.32
    -1 1 12 0.42
    -1 1 12 0.5
    1 1 -12 0.33
    1 1 -12 0.53
    0 -1 -12 0.78
    0 -1 12 0.55
    0 -1 12 0.65
    0 -1 -12 0.66
    0 1 12 1.04
    0 1 -12 0.76
    0 1 12 0.65
    0 1 -12 0.67
    0 1 12 0.62
    -1 -1 -12 0.23
    1 -1 12 0.16
    -1 -1 -12 -0.05
    -1 1 -12 -0.01
    1 1 12 -0.17
    -1 1 -12 0.09
    1 1 12 -0.07
    1 1 12 0.17
    2 -1 12 0.03
    -2 -1 -12 -0.1
    -2 -1 -12 0.05
    2 -1 12 -0.04
    2 1 12 0.06
    2 1 12 0.04
    -2 1 -12 0.02
    2 1 12 0.01
    2 1 12 0.25
    -2 1 -12 0.09
    3 -1 12 2.15
    -3 -1 -12 2.02
    -3 -1 -12 2.1
    3 1 12 2.23
    -3 1 -12 2.2
    3 1 12 2.4
    3 1 12 2.52
    -3 1 -12 1.99
    4 -1 12 0.19
    -4 -1 -12 0.09
    -4 -1 -12 0.17
    4 1 12 -0.02
    -4 1 -12 -0.06
    -4 1 -12 0.23
    4 1 12 0.11
    4 1 12 0.07
    -5 -1 -12 1.61
    5 -1 12 1.39
    -5 -1 -12 1.47
    5 1 12 1.66
    -5 1 -12 1.61
    -5 1 -12 1.62
    6 -1 12 9.47
    -6 -1 -12 8.3
    -6 -1 -12 9
    -6 1 -12 8.77
    6 1 12 9.22
    -6 1 -12 8.48
    -7 -1 -12 9.24
    -7 -1 -12 8
    7 1 12 9.03
    -7 1 -12 8.21
    -7 1 -12 8.16
    -8 -1 -12 1.2
    -8 -1 -12 1.53
    -8 1 -12 1.32
    -8 1 -12 1.52
    8 -2 -12 0.09
    -8 -2 12 0.36
    8 -2 -12 0.13
    -8 -2 12 0.15
    -8 2 12 0.21
    8 2 -12 0.02
    -8 2 12 0.08
    7 -2 -12 0.13
    -7 -2 12 -0.02
    7 -2 -12 0.04
    -7 -2 12 0.23
    -7 2 12 0.31
    7 2 -12 0.16
    -7 2 12 0.39
    7 2 -12 0.12
    6 -2 -12 1.35
    6 -2 -12 1.33
    -6 -2 12 2.14
    -6 -2 12 1.52
    -6 2 12 2.03
    6 2 -12 1.87
    -6 2 12 1.25
    6 2 -12 1.79
    6 2 -12 0.95
    5 -2 -12 -0.22
    -5 -2 12 0
    -5 -2 12 -0.01
    5 2 -12 -0.06
    5 2 -12 -0.21
    -5 2 12 0.2
    -5 2 12 0.21
    5 2 -12 -0.11
    4 -2 -12 10.25
    4 -2 -12 10.07
    -4 -2 12 9.85
    -4 -2 12 9.45
    4 2 -12 9.39
    4 2 -12 10.45
    -4 2 12 10.12
    4 2 -12 10.29
    -4 2 12 10.24
    3 -2 -12 12.38
    3 -2 -12 11.82
    -3 -2 12 12.72
    -3 -2 12 11.46
    -3 2 12 11.64
    -3 2 12 12.13
    3 2 -12 12.27
    3 2 -12 10.56
    3 2 -12 11.77
    2 -2 -12 0.01
    2 -2 -12 -0.17
    -2 -2 12 -0.11
    -2 -2 12 0.08
    -2 2 12 -0.07
    2 2 -12 0.16
    2 2 -12 0.2
    2 2 -12 -0.07
    -2 2 12 0.12
    1 -2 -12 8.12
    -1 -2 12 7.75
    1 -2 -12 7.53
    -1 -2 12 7.19
    -1 2 12 8.31
    1 2 -12 7.89
    1 2 -12 7.54
    -1 2 12 7.6
    0 -2 -12 0.08
    0 -2 12 0.07
    0 -2 -12 -0.07
    0 2 12 -0.09
    0 2 12 0.1
    0 2 12 0.03
    0 2 -12 0.05
    0 2 -12 0.01
    1 -2 12 8.65
    1 -2 12 9.16
    -1 -2 -12 8.8
    -1 -2 -12 9.08
    1 2 12 9.79
    -1 2 -12 9.38
    1 2 12 9.62
    -1 2 -12 9.41
    1 2 12 8.96
    -2 -2 -12 23.65
    -2 -2 -12 24.4
    2 -2 12 24.27
    -2 2 -12 24.43
    2 2 12 24.54
    2 2 12 24.83
    2 2 12 24.74
    -2 2 -12 24.51
    2 2 12 24.71
    3 -2 12 4.06
    -3 -2 -12 3.73
    -3 -2 -12 3.59
    3 2 12 3.73
    -3 2 -12 3.3
    -3 2 -12 3.58
    3 2 12 4.6
    3 2 12 4.12
    3 2 12 4.41
    -4 -2 -12 0.04
    -4 -2 -12 0.1
    4 -2 12 0.06
    4 2 12 -0.07
    -4 2 -12 0.04
    -4 2 -12 0.1
    4 2 12 0.34
    -5 -2 -12 0.31
    -5 -2 -12 0.32
    5 -2 12 0.08
    -5 2 -12 0.03
    -5 2 -12 0.2
    5 2 12 -0.06
    -6 -2 -12 2.29
    -6 -2 -12 2.63
    6 -2 12 1.74
    -6 2 -12 2.34
    -6 2 -12 2.45
    6 2 12 1.86
    -7 -2 -12 0.1
    -7 -2 -12 -0.12
    -7 2 -12 0.12
    7 2 12 0.24
    -7 2 -12 -0.04
    -8 -2 -12 4.01
    -8 -2 -12 3.36
    -8 2 -12 4.18
    -8 2 -12 3.52
    -8 -3 12 5.99
    8 -3 -12 7.12
    8 -3 -12 5.96
    -8 3 12 5.99
    8 3 -12 5.3
    -8 3 12 4.99
    7 -3 -12 0.11
    -7 -3 12 -0.04
    7 -3 -12 -0.05
    7 3 -12 0.18
    -7 3 12 0.29
    -7 3 12 0.03
    7 3 -12 0.05
    7 3 -12 0.07
    6 -3 -12 0.09
    6 -3 -12 0.44
    -6 -3 12 0.54
    -6 3 12 0.8
    6 3 -12 0.84
    -6 3 12 0.71
    6 3 -12 0.84
    6 3 -12 0.35
    -5 -3 12 13.08
    5 -3 -12 12.74
    5 3 -12 12.04
    -5 3 12 12.53
    -5 3 12 12.17
    5 3 -12 13.28
    5 3 -12 11.31
    -4 -3 12 29.3
    4 -3 -12 29.05
    4 3 -12 28.67
    4 3 -12 27.78
    -4 3 12 28.4
    -4 3 12 27.9
    4 3 -12 28.26
    -3 -3 12 9.9
    3 -3 -12 10.48
    3 -3 -12 9.8
    -3 3 12 8.33
    3 3 -12 9.2
    3 3 -12 9.26
    -3 3 12 9.33
    3 3 -12 9.89
    2 -3 -12 9.09
    -2 -3 12 8.3
    -2 3 12 9.9
    -2 3 12 9.46
    2 3 -12 9.45
    2 3 -12 10.27
    2 3 -12 9.85
    -1 -3 12 7.54
    1 -3 -12 7.18
    1 -3 -12 6.52
    -1 3 12 7.67
    1 3 -12 6.49
    -1 3 12 7.09
    1 3 -12 6.62
    0 -3 -12 3
    0 -3 12 3.19
    0 -3 -12 2.87
    0 3 -12 2.34
    0 3 12 2.67
    0 3 12 2.64
    0 3 -12 2.76
    -1 -3 -12 3.98
    1 -3 12 4.12
    -1 -3 -12 4.83
    1 3 12 5.03
    -1 3 -12 5.11
    1 3 12 4.43
    1 3 12 4.86
    -1 3 -12 4.66
    -2 -3 -12 9.84
    -2 -3 -12 10.21
    2 -3 12 9.97
    -2 3 -12 9.35
    2 3 12 9.39
    2 3 12 10.44
    -2 3 -12 8.69
    2 3 12 9.73
    2 3 12 9.57
    -3 -3 -12 0.34
    -3 -3 -12 0.55
    3 -3 12 0.42
    -3 3 -12 0.48
    3 3 12 0.41
    3 3 12 0.52
    -3 3 -12 0.14
    3 3 12 0.74
    -4 -3 -12 2.09
    -4 -3 -12 2.74
    4 -3 12 2.3
    -4 3 -12 2.48
    4 3 12 2.36
    4 3 12 1.92
    -4 3 -12 2.71
    -5 -3 -12 0.09
    5 -3 12 0.19
    -5 -3 -12 -0.08
    -5 3 -12 0.08
    5 3 12 -0.15
    -5 3 -12 -0.06
    5 3 12 -0.06
    -6 -3 -12 0.26
    -6 -3 -12 0.05
    6 -3 12 0.07
    6 3 12 0.42
    -6 3 -12 -0.02
    -6 3 -12 0.17
    -7 -3 -12 0.9
    7 -3 12 1.32
    -7 -3 -12 0.93
    -7 3 -12 1.19
    7 3 12 1
    -7 3 -12 1.18
    -8 -3 -12 0.61
    -8 -3 -12 0.44
    -8 3 -12 0.64
    -8 3 -12 0.42
    8 -4 -12 0.17
    8 -4 -12 0.78
    -8 -4 12 0.24
    8 4 -12 0.49
    -8 4 12 0.61
    -8 4 12 0.65
    -7 -4 12 0
    7 -4 -12 0.04
    7 -4 -12 0.16
    -7 4 12 0.19
    7 4 -12 -0.02
    7 4 -12 0.19
    7 4 -12 0.03
    -7 4 12 0.13
    6 -4 -12 0.05
    -6 -4 12 0.23
    6 -4 -12 0.16
    -6 4 12 0.01
    6 4 -12 -0.1
    6 4 -12 0.17
    6 4 -12 0.23
    6 4 -12 -0.01
    -6 4 12 0.21
    5 -4 -12 0.15
    -5 -4 12 0.03
    -5 4 12 0.33
    -5 4 12 0.09
    5 4 -12 0.37
    5 4 -12 -0.03
    5 4 -12 0.2
    4 -4 -12 0.85
    -4 -4 12 0.72
    -4 4 12 1.01
    4 4 -12 0.42
    4 4 -12 0.91
    -4 4 12 0.73
    4 4 -12 1.02
    3 -4 -12 3.79
    -3 -4 12 2.97
    3 4 -12 3.17
    -3 4 12 2.95
    3 4 -12 2.88
    -3 4 12 2.78
    3 4 -12 2.59
    2 -4 -12 6.12
    -2 -4 12 5.43
    -2 4 12 5.16
    2 4 -12 5.81
    2 4 -12 5.46
    -2 4 12 6.15
    2 4 -12 5.09
    1 -4 -12 0.19
    1 4 -12 0.1
    -1 4 12 0.24
    1 4 -12 0.04
    1 4 -12 -0.02
    -1 4 12 0.01
    0 -4 -12 -0.15
    0 -4 12 -0.13
    0 -4 -12 0.02
    0 4 12 -0.17
    0 4 -12 -0.06
    0 4 -12 0.09
    0 4 12 0.02
    -1 -4 -12 4.95
    1 -4 12 4.93
    -1 -4 -12 4.72
    -1 4 -12 3.98
    -1 4 -12 5.08
    1 4 12 4.75
    1 4 12 5.12
    -2 -4 -12 -0.03
    2 -4 12 -0.05
    -2 -4 -12 -0.02
    -2 4 -12 -0.01
    2 4 12 0.18
    -2 4 -12 0.05
    2 4 12 0.16
    -3 -4 -12 0.77
    3 -4 12 0.68
    -3 -4 -12 0.87
    3 4 12 0.93
    -3 4 -12 0.86
    3 4 12 0.71
    -3 4 -12 0.89
    -4 -4 -12 8.24
    4 -4 12 9.5
    -4 -4 -12 6.59
    4 4 12 8.76
    4 4 12 7.42
    -4 4 -12 8.8
    -4 4 -12 7.69
    5 -4 12 0.02
    -5 -4 -12 0.16
    -5 -4 -12 0.18
    -5 4 -12 0.22
    5 4 12 0.13
    -5 4 -12 0.15
    -6 -4 -12 1.34
    -6 -4 -12 1.55
    6 -4 12 1.96
    6 4 12 1.55
    -6 4 -12 1.83
    -6 4 -12 1.61
    -7 -4 -12 8.69
    -7 -4 -12 7.56
    7 -4 12 7.74
    -7 4 -12 7.45
    7 4 12 8.25
    -7 4 -12 7.71
    7 -5 -12 -0.12
    7 -5 -12 0.17
    7 5 -12 0.24
    -7 5 12 0.23
    -7 5 12 0.29
    7 5 -12 0.19
    6 -5 -12 0.01
    6 -5 -12 -0.1
    6 5 -12 0.22
    6 5 -12 0.03
    -6 5 12 0.2
    6 5 -12 0.25
    -6 5 12 -0.13
    6 5 -12 -0.01
    5 -5 -12 1.8
    5 5 -12 1.49
    -5 5 12 0.94
    -5 5 12 1.94
    5 5 -12 1.53
    5 5 -12 1.62
    4 -5 -12 6.11
    4 5 -12 5.32
    4 5 -12 6.68
    -4 5 12 5.99
    4 5 -12 5.84
    -4 5 12 5.94
    3 -5 -12 6.49
    -3 5 12 6.9
    -3 5 12 7.58
    3 5 -12 7.21
    3 5 -12 6.8
    3 5 -12 6.23
    -2 5 12 11.96
    -2 5 12 11.56
    2 5 -12 12.87
    2 5 -12 13.37
    2 5 -12 12.62
    1 -5 -12 0.01
    -1 5 12 0.03
    -1 5 12 0.06
    1 5 -12 0.09
    1 5 -12 0.21
    1 5 -12 -0.17
    0 -5 12 0.65
    0 -5 -12 0.32
    0 5 -12 0.4
    0 5 12 0.7
    0 5 12 0.28
    0 5 -12 0.26
    -1 -5 -12 4.41
    1 -5 12 3.51
    -1 5 -12 3.73
    -1 5 -12 4.22
    1 5 12 3.78
    1 5 12 3.57
    -2 -5 -12 0.06
    2 -5 12 -0.14
    -2 5 -12 0.25
    2 5 12 0.4
    -2 5 -12 0.11
    2 5 12 -0.01
    3 -5 12 3.27
    -3 -5 -12 2.94
    -3 -5 -12 3.39
    -3 5 -12 3.69
    -3 5 -12 3.19
    3 5 12 3.29
    3 5 12 2.9
    -4 -5 -12 15.27
    4 -5 12 16.38
    -4 -5 -12 15.96
    4 5 12 14.36
    -4 5 -12 15.04
    4 5 12 16.37
    -4 5 -12 15.48
    5 -5 12 7.99
    -5 -5 -12 9.07
    -5 -5 -12 9.88
    -5 5 -12 8.49
    5 5 12 8.53
    -5 5 -12 9.5
    -6 -5 -12 0.02
    -6 -5 -12 0.03
    6 -5 12 0.13
    -6 5 -12 0.08
    -6 5 -12 -0.1
    6 5 12 0.05
    7 -5 12 0.78
    -7 -5 -12 0.75
    -7 5 -12 0.52
    -7 5 -12 1.12
    7 -6 -12 4.51
    7 -6 -12 4.15
    7 6 -12 4.31
    -7 6 12 4.93
    -7 6 12 4.78
    6 -6 -12 0.77
    6 -6 -12 0.84
    -6 6 12 0.79
    6 6 -12 0.86
    6 6 -12 0.77
    -6 6 12 0.85
    6 6 -12 0.78
    6 6 -12 0.85
    5 -6 -12 1.2
    5 6 -12 2.01
    5 6 -12 1.53
    5 6 -12 1.04
    5 6 -12 1.24
    -5 6 12 1.33
    -5 6 12 1.07
    4 -6 -12 -0.1
    -4 6 12 -0.03
    -4 6 12 -0.03
    4 6 -12 -0.07
    4 6 -12 0.08
    4 6 -12 -0.15
    3 -6 -12 4.39
    -3 6 12 4.41
    3 6 -12 4.86
    -3 6 12 4.17
    3 6 -12 3.77
    3 6 -12 3.7
    -2 6 12 0.88
    2 6 -12 1.11
    2 6 -12 1.11
    -2 6 12 1.39
    2 6 -12 1.1
    -1 -6 12 1.34
    -1 6 12 1.21
    -1 6 12 0.91
    1 6 -12 1.22
    1 6 -12 1.08
    1 6 -12 1
    0 -6 12 -0.01
    0 6 -12 -0.05
    0 6 12 0.23
    0 6 -12 0.05
    0 6 12 -0.14
    0 6 -12 -0.07
    1 -6 12 4.59
    -1 -6 -12 5.04
    -1 6 -12 5.14
    1 6 12 5.36
    -1 6 -12 5.03
    1 6 12 5.39
    2 -6 12 23.88
    -2 -6 -12 23.63
    -2 6 -12 24.07
    2 6 12 24.2
    2 6 12 23.33
    -2 6 -12 23.03
    -3 -6 -12 19.71
    3 -6 12 19.18
    -3 6 -12 19.42
    3 6 12 19.04
    3 6 12 19.62
    -3 6 -12 17.92
    -4 -6 -12 0.07
    4 -6 12 0.28
    -4 6 -12 -0.07
    -4 6 -12 -0.13
    4 6 12 -0.1
    4 6 12 0.28
    -5 -6 -12 0.39
    5 -6 12 0.26
    5 6 12 0.31
    -5 6 -12 0.43
    -5 6 -12 0.37
    6 -6 12 0.04
    -6 -6 -12 0.11
    -6 6 -12 -0.04
    -6 6 -12 -0.27
    6 6 12 0.03
    7 -6 12 1.06
    -7 -6 -12 0.57
    -7 6 -12 1.27
    -7 6 -12 0.61
    6 -7 -12 -0.12
    6 -7 -12 0.24
    6 7 -12 0.04
    6 7 -12 -0.05
    -6 7 12 0.19
    -6 7 12 -0.22
    5 -7 -12 0.1
    5 -7 -12 0.06
    5 7 -12 0.16
    -5 7 12 0.18
    5 7 -12 0.22
    5 7 -12 0.28
    -5 7 12 -0.18
    4 -7 -12 -0.22
    -4 7 12 0
    4 7 -12 -0.15
    -4 7 12 -0.02
    4 7 -12 0.06
    4 7 -12 0
    3 -7 -12 0.73
    3 7 -12 0.75
    -3 7 12 0.65
    3 7 -12 1.26
    3 7 -12 0.52
    -3 7 12 0.66
    2 -7 -12 0.06
    -2 -7 12 -0.21
    -2 7 12 0.2
    2 7 -12 -0.06
    -2 7 12 0.13
    2 7 -12 -0.12
    -1 -7 12 -0.12
    1 7 -12 0.08
    -1 7 12 -0.19
    -1 7 12 0.04
    1 7 -12 -0.16
    0 -7 12 4.05
    0 7 -12 4.42
    0 7 12 4.56
    0 7 -12 3.61
    0 7 12 3.79
    1 -7 12 4.34
    -1 7 -12 3.79
    1 7 12 3.55
    -1 7 -12 2.56
    1 7 12 4.19
    2 -7 12 2.83
    2 7 12 2.67
    -2 7 -12 2.32
    2 7 12 3.48
    -2 7 -12 2.87
    3 -7 12 8.08
    3 7 12 7.13
    -3 7 -12 7.54
    -3 7 -12 7.67
    3 7 12 8.26
    4 -7 12 0.05
    -4 -7 -12 0.02
    -4 7 -12 -0.02
    4 7 12 0.1
    4 7 12 0.41
    -4 7 -12 -0.02
    5 -7 12 0.16
    -5 -7 -12 -0.08
    -5 7 -12 0.13
    5 7 12 -0.04
    -5 7 -12 0.11
    5 7 12 0.02
    -6 -7 -12 1.84
    6 -7 12 1.21
    -6 7 -12 1.96
    6 7 12 2.3
    -6 7 -12 1.94
    6 -8 -12 1.86
    6 -8 -12 2.25
    -6 8 12 2.33
    -6 8 12 2.05
    6 8 -12 2.15
    6 8 -12 2.17
    5 -8 -12 2.09
    5 -8 -12 2.55
    -5 8 12 2.45
    5 8 -12 2.6
    -5 8 12 2.19
    5 8 -12 2.37
    4 -8 -12 5.56
    -4 8 12 7.21
    4 8 -12 6.7
    -4 8 12 6.43
    4 8 -12 6.85
    -3 -8 12 1.01
    3 -8 -12 0.98
    -3 8 12 1.1
    3 8 -12 0.78
    -3 8 12 0.44
    3 8 -12 0.98
    2 -8 -12 1.14
    -2 -8 12 1.06
    -2 8 12 0.91
    -2 8 12 1.48
    2 8 -12 0.82
    2 8 -12 1.14
    -1 -8 12 3.44
    -1 8 12 2.84
    -1 8 12 3.39
    1 8 -12 3.1
    1 8 -12 3.5
    0 -8 12 38.86
    0 8 12 38.8
    0 8 -12 39.55
    0 8 12 41.51
    0 8 -12 38.48
    1 -8 12 9.74
    -1 8 -12 10.21
    1 8 12 10.04
    -1 8 -12 10.76
    1 8 12 10.16
    2 -8 12 0.99
    -2 8 -12 0.5
    2 8 12 1.77
    -2 8 -12 1.51
    2 8 12 1.25
    3 -8 12 1.36
    3 8 12 1.91
    -3 8 -12 1.34
    -3 8 -12 1.14
    3 8 12 1.13
    4 -8 12 -0.07
    4 8 12 0.12
    -4 8 -12 -0.02
    4 8 12 0.02
    -4 8 -12 0.01
    5 -8 12 0.85
    5 8 12 1.02
    5 8 12 1.03
    -5 8 -12 1.38
    -5 8 -12 1.32
    6 -8 12 1.23
    6 8 12 1.15
    -6 8 -12 1.63
    -6 8 -12 1.23
    -5 9 12 5.48
    5 9 -12 5.8
    5 9 -12 6.76
    -5 9 12 6.33
    -4 -9 12 -0.11
    4 9 -12 0.24
    -4 9 12 -0.1
    4 9 -12 0.02
    -4 9 12 -0.1
    -3 -9 12 0.29
    3 -9 -12 0.63
    -3 9 12 0.21
    3 9 -12 0.37
    -3 9 12 0.16
    3 9 -12 0.41
    2 -9 -12 1.04
    -2 -9 12 0.91
    -2 9 12 0.63
    2 9 -12 1.05
    2 9 -12 1.08
    -2 9 12 0.99
    -1 -9 12 15.05
    1 9 -12 15.16
    -1 9 12 13.75
    -1 9 12 15.8
    1 9 -12 15.35
    0 -9 12 1.38
    0 9 12 1.71
    0 9 12 1.22
    0 9 -12 1.84
    0 9 -12 1.5
    1 -9 12 33.65
    -1 9 -12 35.7
    1 9 12 33.69
    -1 9 -12 33.46
    1 9 12 34.57
    2 -9 12 1.42
    -2 9 -12 1.81
    -2 9 -12 1.84
    2 9 12 2.62
    2 9 12 1.71
    3 -9 12 0.07
    3 9 12 -0.12
    -3 9 -12 -0.16
    -3 9 -12 0.07
    3 9 12 0.18
    4 -9 12 1.11
    4 9 12 1.57
    -4 9 -12 1.71
    -4 9 -12 1.63
    4 9 12 2.5
    5 -9 12 3.35
    5 9 12 3.63
    -5 9 -12 3.45
    5 9 12 2.85
    -4 -10 12 0.45
    -4 10 12 0.72
    4 10 -12 0.2
    4 10 -12 0.35
    -4 10 12 0.45
    -3 -10 12 0.02
    -3 10 12 0.32
    3 10 -12 -0.08
    -3 10 12 0.17
    3 10 -12 0.1
    -2 -10 12 1.42
    2 10 -12 1.27
    2 10 -12 0.74
    -2 10 12 1.01
    -2 10 12 0.84
    -1 -10 12 2.47
    1 10 -12 2.86
    -1 10 12 3.01
    1 10 -12 2.57
    -1 10 12 3.02
    0 -10 12 0.86
    0 10 12 0.87
    0 10 -12 1.29
    0 10 -12 1.14
    0 10 12 1.46
    1 -10 12 8.8
    -1 10 -12 9.07
    -1 10 -12 9.17
    1 10 12 8.41
    1 10 12 9.32
    2 -10 12 1.68
    -2 10 -12 2.91
    -2 10 -12 1.88
    2 10 12 1.28
    2 10 12 2.02
    3 -10 12 0.02
    3 10 12 -0.03
    -3 10 -12 -0.09
    -3 10 -12 -0.03
    3 10 12 0.19
    4 -10 12 1.73
    4 10 12 1.88
    4 10 12 2.43
    -4 10 -12 2.52
    -3 -11 12 0.43
    -3 11 12 1.15
    -3 11 12 0.64
    3 11 -12 0.71
    3 11 -12 1.25
    -2 -11 12 5.87
    -2 11 12 6.25
    2 11 -12 6.52
    -2 11 12 6.3
    2 11 -12 5.67
    -1 -11 12 0.7
    1 11 -12 0.56
    -1 11 12 0.71
    -1 11 12 0.31
    1 11 -12 0.43
    0 -11 12 0.19
    0 11 12 0.54
    0 11 -12 0.48
    0 11 -12 0.4
    0 11 12 0.47
    1 -11 12 1.4
    1 11 12 1.06
    1 11 12 1.16
    -1 11 -12 1.2
    -1 11 -12 1.22
    2 -11 12 1.14
    2 11 12 0.51
    -2 11 -12 0.92
    2 11 12 1.05
    -2 11 -12 0.57
    3 -11 12 2.33
    -3 11 -12 2.92
    3 11 12 3.03
    3 11 12 2.49
    -8 0 13 0.06
    -8 0 13 -0.31
    8 0 -13 -0.11
    8 0 -13 0
    7 0 -13 19.63
    -7 0 13 18.23
    -7 0 13 17.55
    7 0 -13 19.81
    -6 0 13 0.02
    6 0 -13 -0.01
    -6 0 13 0.19
    5 0 -13 16.56
    -5 0 13 15.27
    5 0 -13 16.32
    -5 0 13 15.17
    4 0 -13 0.18
    -4 0 13 0.06
    -4 0 13 0.08
    4 0 -13 -0.1
    3 0 -13 0.69
    -3 0 13 0.72
    3 0 -13 0.73
    -3 0 13 0.46
    3 0 -13 0.56
    -2 0 13 0.06
    2 0 -13 -0.18
    2 0 -13 0.1
    2 0 -13 0.06
    -2 0 13 -0.01
    1 0 -13 -0.07
    1 0 -13 0.11
    -1 0 13 0.07
    -1 0 13 -0.14
    0 0 13 -0.03
    0 0 -13 -0.11
    0 0 13 -0.09
    0 0 -13 -0.13
    1 0 13 0.33
    -1 0 -13 0.63
    -1 0 -13 0.61
    -2 0 -13 0.1
    -2 0 -13 -0.19
    2 0 13 0
    2 0 13 0.03
    -3 0 -13 1.01
    -3 0 -13 0.86
    3 0 13 0.32
    3 0 13 0.53
    4 0 13 -0.08
    -4 0 -13 0.2
    -4 0 -13 0.04
    4 0 13 -0.26
    5 0 13 0.69
    -5 0 -13 0.53
    -5 0 -13 0.5
    -6 0 -13 -0.06
    -6 0 -13 -0.02
    6 0 13 0
    -7 0 -13 -0.13
    -7 0 -13 0.13
    8 -1 -13 1.77
    8 -1 -13 1.39
    -8 -1 13 1.48
    8 1 -13 1.66
    -8 1 13 1.01
    8 1 -13 2.62
    7 -1 -13 10.26
    7 -1 -13 11.42
    -7 -1 13 11.96
    -7 -1 13 11.25
    7 1 -13 11.51
    -7 1 13 10.96
    7 1 -13 10.97
    -7 1 13 11.42
    -6 -1 13 6.07
    -6 -1 13 5.38
    6 -1 -13 5.61
    6 1 -13 4.85
    6 1 -13 5.79
    -6 1 13 5.68
    -6 1 13 5.69
    -5 -1 13 6.11
    -5 -1 13 6.4
    5 -1 -13 6.25
    5 1 -13 6.46
    -5 1 13 7.18
    -5 1 13 5.85
    5 1 -13 5.99
    -4 -1 13 1.5
    4 -1 -13 2.02
    4 -1 -13 1.73
    -4 -1 13 1.66
    4 1 -13 1.4
    4 1 -13 2.21
    -4 1 13 2.1
    -4 1 13 1.49
    4 1 -13 1.76
    -3 -1 13 0.11
    -3 -1 13 0.5
    3 -1 -13 0.66
    3 -1 -13 0.51
    3 -1 -13 0.2
    -3 1 13 0.18
    3 1 -13 0.06
    3 1 -13 0.36
    3 1 -13 0.21
    -3 1 13 0.13
    -2 -1 13 1.44
    -2 -1 13 1.48
    2 -1 -13 2.07
    2 -1 -13 1.53
    2 1 -13 1.64
    2 1 -13 2.32
    -2 1 13 1.95
    2 1 -13 1.67
    -2 1 13 1.69
    -1 -1 13 1.36
    1 -1 -13 1.84
    1 -1 -13 1.99
    -1 -1 13 1.32
    -1 1 13 1.46
    1 1 -13 2.04
    1 1 -13 1.41
    -1 1 13 1.45
    0 -1 13 -0.05
    0 -1 -13 0.09
    0 -1 -13 0.15
    0 1 13 0.12
    0 1 -13 -0.18
    0 1 13 0.01
    0 1 -13 0.06
    1 -1 13 25.23
    -1 -1 -13 26.1
    -1 -1 -13 24.09
    1 -1 13 27.28
    1 1 13 24.36
    -1 1 -13 26.01
    -1 1 -13 25.1
    1 1 13 25.04
    1 1 13 24.22
    2 -1 13 35.07
    2 -1 13 35.66
    -2 -1 -13 35.61
    -2 -1 -13 35.29
    2 1 13 33.69
    -2 1 -13 36.41
    -2 1 -13 33.57
    2 1 13 35.24
    2 1 13 36.73
    -3 -1 -13 5.66
    -3 -1 -13 4.53
    3 -1 13 5.12
    -3 1 -13 5.77
    3 1 13 4.86
    3 1 13 5.73
    3 1 13 5.16
    -3 1 -13 5.29
    -4 -1 -13 4.39
    -4 -1 -13 3.88
    4 -1 13 4.02
    4 1 13 4.1
    -4 1 -13 3.46
    -4 1 -13 3.79
    -5 -1 -13 1.23
    -5 -1 -13 1.44
    5 -1 13 1
    -5 1 -13 0.81
    5 1 13 1.34
    -5 1 -13 1.24
    -6 -1 -13 2.09
    -6 -1 -13 2.28
    6 1 13 1.94
    -6 1 -13 1.82
    -6 1 -13 1.5
    -7 -1 -13 0.38
    -7 -1 -13 0.15
    -7 1 -13 0.26
    -7 1 -13 0.24
    -7 -2 13 -0.18
    7 -2 -13 0.04
    7 -2 -13 0.49
    7 2 -13 0.09
    7 2 -13 -0.05
    -7 2 13 0.01
    -7 2 13 0.07
    -6 -2 13 12.66
    -6 -2 13 12.75
    6 -2 -13 12.39
    6 2 -13 10.69
    -6 2 13 11.78
    6 2 -13 11.08
    -6 2 13 11.39
    6 2 -13 11.58
    -5 -2 13 0.13
    -5 -2 13 0.09
    5 -2 -13 0.09
    -5 2 13 0.12
    5 2 -13 -0.11
    5 2 -13 -0.13
    -5 2 13 0.07
    4 -2 -13 6.62
    -4 -2 13 8.29
    -4 -2 13 7.71
    4 -2 -13 6.73
    -4 2 13 6.56
    4 2 -13 7.34
    -4 2 13 7.24
    4 2 -13 6.91
    4 2 -13 6.48
    3 -2 -13 22.62
    -3 -2 13 21.94
    -3 -2 13 21.56
    3 -2 -13 22.98
    3 2 -13 23.2
    -3 2 13 20.73
    3 2 -13 23.56
    3 2 -13 21.51
    -3 2 13 23.52
    -2 -2 13 6.63
    2 -2 -13 6.3
    2 -2 -13 7.17
    -2 2 13 6.21
    -2 2 13 6.31
    2 2 -13 5.98
    2 2 -13 6.87
    2 2 -13 7.24
    1 -2 -13 2.24
    1 -2 -13 2.63
    -1 -2 13 2.25
    -1 2 13 2.49
    1 2 -13 2.72
    -1 2 13 2.36
    1 2 -13 2.47
    0 -2 -13 -0.07
    0 -2 13 0.04
    0 -2 -13 0.03
    0 2 -13 0.02
    0 2 13 -0.06
    0 2 13 0.1
    0 2 -13 0.04
    -1 -2 -13 24.72
    1 -2 13 27.26
    -1 -2 -13 26.15
    -1 2 -13 28.34
    1 2 13 26.79
    -1 2 -13 27.27
    1 2 13 26.9
    1 2 13 27.71
    -2 -2 -13 8.9
    -2 -2 -13 8.94
    2 -2 13 8.85
    2 2 13 9.01
    -2 2 -13 8.45
    -2 2 -13 9.51
    2 2 13 9.22
    2 2 13 9.16
    2 2 13 9.14
    3 -2 13 25.68
    -3 -2 -13 26.11
    -3 -2 -13 27.02
    3 2 13 25.35
    -3 2 -13 24.72
    3 2 13 25.8
    -3 2 -13 24.9
    4 -2 13 0.2
    -4 -2 -13 0.25
    -4 -2 -13 0.24
    4 2 13 0.08
    -4 2 -13 0.09
    -4 2 -13 0.1
    4 2 13 0.25
    -5 -2 -13 -0.05
    5 -2 13 -0.01
    -5 -2 -13 -0.1
    -5 2 -13 0.02
    -5 2 -13 0.06
    5 2 13 0.04
    -6 -2 -13 0.8
    6 -2 13 0.75
    -6 -2 -13 0.5
    6 2 13 0.69
    -6 2 -13 0.68
    -6 2 -13 0.67
    -7 -2 -13 1.87
    -7 -2 -13 2.42
    -7 2 -13 1.87
    -7 2 -13 1.79
    -7 -3 13 0.11
    7 -3 -13 0.05
    7 -3 -13 -0.09
    7 3 -13 -0.04
    7 3 -13 0.22
    7 3 -13 0.15
    -7 3 13 0.13
    -7 3 13 0.23
    -6 -3 13 0.44
    6 -3 -13 0.43
    6 -3 -13 0.14
    6 3 -13 0.53
    -6 3 13 0.24
    6 3 -13 0.58
    -6 3 13 0.41
    6 3 -13 0.38
    5 -3 -13 1.63
    -5 -3 13 1.1
    5 3 -13 1.8
    5 3 -13 2.42
    -5 3 13 1.46
    -5 3 13 1.51
    5 3 -13 1.53
    4 -3 -13 2.07
    -4 -3 13 2.65
    4 3 -13 2.92
    -4 3 13 2.42
    4 3 -13 2.91
    4 3 -13 1.94
    -4 3 13 3.36
    3 -3 -13 10.84
    3 -3 -13 11.7
    -3 -3 13 10.95
    -3 3 13 11.42
    3 3 -13 10.55
    -3 3 13 11.29
    3 3 -13 11.28
    3 3 -13 11.19
    -2 -3 13 9.08
    2 -3 -13 8.13
    2 3 -13 8.41
    2 3 -13 8.05
    -2 3 13 8.5
    -2 3 13 8.08
    2 3 -13 9.17
    1 -3 -13 0.04
    -1 -3 13 0.03
    1 -3 -13 0.08
    -1 3 13 0.05
    -1 3 13 0.04
    1 3 -13 -0.01
    1 3 -13 0.09
    0 -3 -13 0.06
    0 -3 -13 0.08
    0 3 -13 0.11
    0 3 13 0.1
    0 3 13 0.46
    0 3 -13 0.14
    -1 -3 -13 0
    -1 -3 -13 -0.02
    1 -3 13 -0.03
    1 3 13 0.02
    1 3 13 -0.09
    -1 3 -13 -0.03
    -1 3 -13 0.14
    -2 -3 -13 0.43
    -2 -3 -13 0.25
    2 -3 13 0.21
    2 3 13 0.2
    -2 3 -13 0.63
    -2 3 -13 0.64
    2 3 13 0.55
    3 -3 13 0.1
    -3 -3 -13 0.02
    -3 -3 -13 0.14
    3 3 13 -0.04
    -3 3 -13 0.1
    3 3 13 0.12
    -3 3 -13 -0.07
    3 3 13 0.25
    -4 -3 -13 0.78
    4 -3 13 0.57
    -4 -3 -13 0.6
    -4 3 -13 0.39
    -4 3 -13 0.56
    4 3 13 0.54
    4 3 13 0.24
    -5 -3 -13 0.09
    5 -3 13 0.35
    -5 -3 -13 -0.2
    -5 3 -13 0.22
    -5 3 -13 0.2
    5 3 13 0.1
    -6 -3 -13 0.24
    6 -3 13 0.16
    -6 -3 -13 0.12
    6 3 13 -0.05
    -6 3 -13 0.4
    -6 3 -13 0.25
    -7 -3 -13 2.7
    -7 -3 -13 2.43
    -7 3 -13 2.19
    -7 3 -13 2.68
    7 -4 -13 1.12
    -7 -4 13 0.45
    7 -4 -13 0.49
    -7 4 13 0.59
    -7 4 13 0.91
    7 4 -13 0.34
    7 4 -13 0.65
    7 4 -13 0.41
    -6 -4 13 0.6
    6 -4 -13 0.76
    6 -4 -13 0.7
    6 4 -13 0.45
    -6 4 13 0.4
    6 4 -13 0.52
    6 4 -13 0.71
    -6 4 13 0.48
    5 -4 -13 0.74
    -5 -4 13 0.81
    5 4 -13 0.7
    -5 4 13 0.68
    5 4 -13 0.5
    -5 4 13 1.08
    5 4 -13 1.02
    -4 -4 13 7.17
    4 -4 -13 6.4
    -4 4 13 6.68
    4 4 -13 7.09
    -4 4 13 7.59
    4 4 -13 7.35
    4 4 -13 6.9
    -3 -4 13 45.8
    3 -4 -13 45.21
    3 4 -13 45.05
    -3 4 13 44.01
    3 4 -13 44.14
    3 4 -13 46.92
    -3 4 13 44.89
    2 -4 -13 21.46
    -2 4 13 20.77
    2 4 -13 21.16
    -2 4 13 20.45
    2 4 -13 21.28
    2 4 -13 20.58
    1 -4 -13 4.3
    -1 4 13 3.84
    -1 4 13 4.75
    1 4 -13 4.97
    1 4 -13 4.77
    1 4 -13 4.95
    0 -4 13 -0.11
    0 -4 -13 0.21
    0 4 -13 -0.04
    0 4 13 -0.05
    0 4 -13 0.04
    0 4 13 0
    -1 -4 -13 3.96
    1 -4 13 4.03
    -1 -4 -13 3.88
    -1 4 -13 3.8
    1 4 13 4.79
    1 4 13 3.84
    -1 4 -13 3.59
    -2 -4 -13 4.66
    -2 -4 -13 4.96
    2 -4 13 4.07
    -2 4 -13 4.54
    2 4 13 5.14
    2 4 13 4.9
    -2 4 -13 4.95
    -3 -4 -13 0.2
    -3 -4 -13 0.57
    3 -4 13 0.24
    -3 4 -13 0.74
    3 4 13 0.4
    -3 4 -13 0.44
    3 4 13 0.88
    -4 -4 -13 9.85
    -4 -4 -13 11.24
    4 -4 13 11.22
    4 4 13 11.81
    -4 4 -13 11.59
    -4 4 -13 10.79
    5 -4 13 13.91
    -5 -4 -13 13.22
    -5 -4 -13 13.08
    -5 4 -13 12.77
    5 4 13 14.08
    -5 4 -13 14.89
    -6 -4 -13 7.13
    6 -4 13 6.24
    -6 -4 -13 6.07
    6 4 13 5.56
    -6 4 -13 5.17
    -6 4 -13 5.81
    7 -4 13 0.33
    -7 -4 -13 0.08
    -7 -4 -13 0.12
    -7 4 -13 0.25
    -7 4 -13 0.07
    7 -5 -13 0.23
    7 -5 -13 -0.03
    -7 5 13 0.02
    7 5 -13 0.21
    7 5 -13 -0.04
    -7 5 13 -0.14
    6 -5 -13 0.58
    6 -5 -13 0.28
    6 5 -13 0.36
    6 5 -13 0.34
    6 5 -13 0.22
    -6 5 13 0.23
    6 5 -13 0.38
    -6 5 13 0.22
    5 -5 -13 1.45
    5 5 -13 1.13
    5 5 -13 0.85
    5 5 -13 0.61
    -5 5 13 0.76
    -5 5 13 0.67
    4 -5 -13 3.97
    4 5 -13 4.38
    -4 5 13 4.69
    4 5 -13 4.17
    4 5 -13 3.87
    -4 5 13 3.93
    3 -5 -13 4.92
    3 5 -13 4.53
    3 5 -13 4.98
    3 5 -13 5.21
    -3 5 13 4.39
    -3 5 13 5.27
    2 5 -13 8.24
    2 5 -13 9.12
    -2 5 13 9.99
    2 5 -13 9.73
    -2 5 13 8.89
    -1 5 13 0.24
    1 5 -13 0.75
    1 5 -13 0.87
    1 5 -13 0.47
    -1 5 13 0.88
    0 -5 -13 0.02
    0 -5 13 -0.07
    0 5 13 -0.08
    0 5 -13 -0.02
    0 5 -13 -0.14
    0 5 13 -0.06
    -1 -5 -13 9.12
    1 -5 13 9.14
    -1 5 -13 9
    1 5 13 9.68
    -1 5 -13 10.01
    1 5 13 9.14
    -2 -5 -13 -0.05
    2 -5 13 -0.06
    -2 5 -13 0.18
    2 5 13 -0.07
    -2 5 -13 -0.12
    2 5 13 0.08
    3 -5 13 0.94
    -3 -5 -13 0.25
    3 5 13 0.8
    3 5 13 0.4
    -3 5 -13 0.63
    -3 5 -13 0.42
    -4 -5 -13 12.03
    4 -5 13 10.81
    4 5 13 11.07
    -4 5 -13 11.5
    -4 5 -13 12.09
    -5 -5 -13 0.88
    5 -5 13 0.56
    5 5 13 0.47
    -5 5 -13 0.88
    -5 5 -13 0.6
    6 -5 13 2.47
    -6 -5 -13 3.18
    -6 5 -13 2.18
    -6 5 -13 2.3
    7 -5 13 4.75
    -7 5 -13 5.16
    -7 5 -13 5.02
    6 -6 -13 0.13
    6 -6 -13 0.02
    -6 6 13 0.02
    6 6 -13 -0.06
    6 6 -13 -0.13
    6 6 -13 0.11
    6 6 -13 0.14
    -6 6 13 0.07
    5 -6 -13 1.07
    5 6 -13 1.27
    -5 6 13 0.49
    5 6 -13 0.65
    5 6 -13 0.91
    -5 6 13 0.6
    5 6 -13 0.59
    4 -6 -13 0.86
    -4 6 13 0.3
    4 6 -13 0.47
    4 6 -13 0.6
    4 6 -13 0.48
    -4 6 13 0.68
    3 -6 -13 0.88
    3 6 -13 0.88
    -3 6 13 0.57
    3 6 -13 1.05
    -3 6 13 0.96
    3 6 -13 0.86
    2 6 -13 1.48
    2 6 -13 1.73
    2 6 -13 1.42
    -2 6 13 1.86
    -2 6 13 2.22
    -1 -6 13 0.02
    1 6 -13 -0.01
    1 6 -13 -0.07
    1 6 -13 -0.06
    -1 6 13 0.22
    -1 6 13 0.21
    0 -6 13 0.03
    0 6 -13 0.09
    0 6 13 -0.07
    0 6 -13 -0.13
    0 6 -13 0.01
    0 6 13 0.19
    1 -6 13 2.23
    -1 6 -13 1.72
    1 6 13 1.93
    -1 6 -13 1.51
    1 6 13 1.88
    2 -6 13 0.19
    -2 -6 -13 0.28
    -2 6 -13 0.36
    2 6 13 0.6
    -2 6 -13 0.69
    2 6 13 0.11
    -3 -6 -13 2.21
    3 -6 13 2.27
    3 6 13 2.48
    3 6 13 2.18
    -3 6 -13 2.27
    -3 6 -13 2.22
    4 -6 13 0.96
    -4 -6 -13 0.92
    4 6 13 0.56
    4 6 13 0.86
    -4 6 -13 1.28
    -4 6 -13 1
    5 -6 13 1.24
    -5 -6 -13 0.59
    -5 6 -13 1.41
    -5 6 -13 1.22
    5 6 13 1.42
    6 -6 13 2.12
    -6 -6 -13 1.8
    -6 6 -13 1.87
    6 6 13 1.32
    -6 6 -13 2.34
    6 -7 -13 2.53
    6 -7 -13 2.77
    -6 7 13 2.93
    6 7 -13 3.11
    -6 7 13 2.92
    6 7 -13 3.57
    5 -7 -13 0.13
    5 -7 -13 0.05
    5 7 -13 0.35
    -5 7 13 0.1
    -5 7 13 0.01
    5 7 -13 0
    5 7 -13 0.2
    4 -7 -13 12.53
    4 7 -13 10.93
    -4 7 13 9.91
    4 7 -13 10.21
    -4 7 13 11.81
    4 7 -13 11.91
    3 -7 -13 2.46
    3 7 -13 1.76
    -3 7 13 2.04
    -3 7 13 2.29
    3 7 -13 2.22
    -2 -7 13 -0.15
    2 -7 -13 0.17
    2 7 -13 0.12
    -2 7 13 0.06
    -2 7 13 0.2
    2 7 -13 -0.05
    -1 -7 13 -0.04
    1 7 -13 0.13
    -1 7 13 -0.11
    -1 7 13 -0.11
    1 7 -13 -0.14
    0 -7 13 2.18
    0 7 13 2.28
    0 7 13 2
    0 7 -13 2.13
    0 7 -13 2.95
    1 -7 13 0.11
    -1 7 -13 0.36
    -1 7 -13 0.35
    1 7 13 0.76
    1 7 13 0.44
    2 -7 13 1.55
    -2 7 -13 1.11
    -2 7 -13 2.19
    2 7 13 1.79
    2 7 13 2.04
    3 -7 13 2.47
    -3 7 -13 2.45
    -3 7 -13 2.24
    3 7 13 2.45
    3 7 13 2.01
    4 -7 13 1.32
    -4 7 -13 1.77
    4 7 13 2.15
    -4 7 -13 1.57
    4 7 13 1.66
    5 -7 13 9.72
    -5 7 -13 9.7
    5 7 13 10.04
    -5 7 -13 10.46
    6 -7 13 0.72
    6 7 13 0.8
    -6 7 -13 0.92
    -6 7 -13 1.05
    5 -8 -13 7.12
    5 -8 -13 6.31
    5 8 -13 6.21
    5 8 -13 6.85
    -5 8 13 6.34
    -5 8 13 6.41
    4 -8 -13 0.98
    -4 8 13 0.94
    -4 8 13 1.15
    4 8 -13 1.2
    4 8 -13 1.31
    -3 -8 13 0.22
    3 -8 -13 -0.23
    -3 8 13 -0.02
    -3 8 13 0.12
    3 8 -13 0.13
    3 8 -13 0.19
    -2 -8 13 2.65
    2 -8 -13 2.49
    2 8 -13 2
    -2 8 13 2.87
    -2 8 13 2.5
    2 8 -13 3.08
    -1 -8 13 0.4
    -1 8 13 0.3
    -1 8 13 0.18
    1 8 -13 0.37
    1 8 -13 0.2
    0 -8 13 6.96
    0 8 -13 7.52
    0 8 13 6.52
    0 8 13 8.35
    0 8 -13 7.67
    1 -8 13 0.49
    1 8 13 1.11
    1 8 13 0.79
    -1 8 -13 1.18
    -1 8 -13 0.95
    2 -8 13 0.41
    -2 8 -13 0.2
    2 8 13 0.11
    -2 8 -13 0.23
    2 8 13 0.02
    3 -8 13 0.4
    -3 8 -13 0.19
    -3 8 -13 0.31
    3 8 13 0.25
    3 8 13 0.26
    4 -8 13 0.2
    -4 8 -13 0.44
    4 8 13 0.35
    -4 8 -13 0.49
    4 8 13 0.42
    5 -8 13 0.03
    5 8 13 -0.19
    -5 8 -13 0.08
    -5 8 -13 0.04
    -4 -9 13 0.04
    4 9 -13 0.28
    -4 9 13 0.29
    -4 9 13 -0.05
    4 9 -13 0.36
    -3 -9 13 0.06
    3 -9 -13 -0.06
    -3 9 13 0.16
    -3 9 13 -0.05
    3 9 -13 0.08
    3 9 -13 -0.05
    2 -9 -13 0.05
    -2 -9 13 0.14
    -2 9 13 0.05
    -2 9 13 0
    2 9 -13 0.01
    2 9 -13 0.2
    -1 -9 13 0.5
    -1 9 13 0.91
    -1 9 13 0.29
    1 9 -13 0.93
    1 9 -13 0.86
    0 -9 13 2.39
    0 9 13 2.21
    0 9 -13 2.6
    0 9 -13 2.72
    0 9 13 2.41
    1 -9 13 5.88
    1 9 13 5.53
    -1 9 -13 6.25
    1 9 13 6.92
    -1 9 -13 6.38
    2 -9 13 2.65
    2 9 13 1.71
    -2 9 -13 1.72
    2 9 13 1.59
    -2 9 -13 1.66
    3 -9 13 0.37
    3 9 13 0.11
    3 9 13 0.21
    -3 9 -13 -0.02
    -3 9 -13 0.14
    4 -9 13 1.33
    -4 9 -13 1.17
    -4 9 -13 1.5
    4 9 13 1.05
    4 9 13 0.96
    -3 -10 13 9.24
    3 10 -13 9.29
    -3 10 13 9.04
    -3 10 13 9.75
    3 10 -13 8.94
    -2 -10 13 0.62
    2 10 -13 0.95
    2 10 -13 0.92
    -2 10 13 0.77
    -2 10 13 0.85
    -1 -10 13 0.78
    -1 10 13 1.1
    1 10 -13 0.94
    1 10 -13 0.77
    -1 10 13 1.02
    0 -10 13 21
    0 10 13 21.64
    0 10 13 21.24
    0 10 -13 22.78
    0 10 -13 22.05
    1 -10 13 0.5
    1 10 13 0.57
    1 10 13 0.42
    -1 10 -13 0.4
    -1 10 -13 0.45
    2 -10 13 1.71
    -2 10 -13 1.86
    -2 10 -13 1.82
    2 10 13 2.15
    2 10 13 1.79
    3 -10 13 9.09
    3 10 13 9.23
    -3 10 -13 8.25
    3 10 13 8.75
    -3 10 -13 9.5
    -1 -11 13 -0.13
    1 11 -13 0.33
    1 11 -13 -0.14
    -1 11 13 0.06
    -1 11 13 0.17
    0 -11 13 0.3
    0 11 -13 0.4
    0 11 13 0.51
    0 11 -13 0.29
    0 11 13 0.68
    1 -11 13 1.35
    1 11 13 1.93
    1 11 13 1.94
    -1 11 -13 2.12
    -1 11 -13 1.61
    7 0 -14 -0.02
    -7 0 14 -0.12
    7 0 -14 -0.09
    -7 0 14 -0.03
    -6 0 14 -0.15
    -6 0 14 0.16
    6 0 -14 -0.18
    -5 0 14 0.05
    5 0 -14 -0.11
    5 0 -14 0.03
    -5 0 14 0.06
    -4 0 14 0.54
    4 0 -14 0.87
    4 0 -14 0.66
    -4 0 14 0.7
    -3 0 14 0
    3 0 -14 -0.06
    -3 0 14 -0.17
    3 0 -14 0.04
    3 0 -14 0.03
    2 0 -14 -0.07
    -2 0 14 0.01
    -2 0 14 0.01
    2 0 -14 0.09
    2 0 -14 0.02
    1 0 -14 0.03
    1 0 -14 -0.01
    -1 0 14 0.02
    -1 0 14 0
    0 0 -14 4.55
    0 0 -14 4.48
    0 0 14 5.66
    -1 0 -14 -0.1
    -1 0 -14 -0.23
    1 0 14 -0.07
    2 0 14 20.57
    2 0 14 20.48
    -2 0 -14 20.66
    -2 0 -14 19.89
    -3 0 -14 -0.16
    -3 0 -14 -0.11
    3 0 14 -0.12
    4 0 14 4.71
    -4 0 -14 4.85
    -4 0 -14 4.37
    -5 0 -14 0.06
    -5 0 -14 0.06
    -6 0 -14 5.61
    -6 0 -14 5.6
    -7 0 -14 0.12
    -7 0 -14 0.07
    -7 -1 14 0.02
    7 -1 -14 0.11
    -7 -1 14 0.06
    7 -1 -14 0.24
    -7 1 14 0
    -7 1 14 -0.18
    7 1 -14 0.06
    7 1 -14 -0.04
    -6 -1 14 17.54
    -6 -1 14 17.3
    6 -1 -14 18.43
    -6 1 14 19.34
    6 1 -14 17.58
    -6 1 14 17.33
    5 -1 -14 1.3
    -5 -1 14 1.77
    -5 -1 14 0.94
    5 1 -14 0.81
    -5 1 14 1.14
    -5 1 14 1.23
    5 1 -14 0.95
    -4 -1 14 1.77
    4 -1 -14 1.24
    4 -1 -14 2.07
    -4 -1 14 1.77
    4 1 -14 0.98
    4 1 -14 2.5
    4 1 -14 2.06
    -4 1 14 2.28
    -4 1 14 1.46
    -3 -1 14 4.31
    3 -1 -14 4.38
    -3 -1 14 4.12
    3 -1 -14 4.78
    3 1 -14 5.24
    -3 1 14 4.71
    3 1 -14 5.06
    -3 1 14 4.43
    3 1 -14 4.27
    2 -1 -14 2.57
    2 -1 -14 3.73
    -2 -1 14 3.25
    -2 1 14 3.15
    2 1 -14 3.56
    2 1 -14 3.21
    2 1 -14 3.36
    -2 1 14 3.19
    -1 -1 14 1.44
    1 -1 -14 0.9
    1 -1 -14 1.14
    -1 1 14 1.08
    1 1 -14 1.45
    1 1 -14 0.9
    -1 1 14 0.96
    0 -1 -14 2.65
    0 -1 14 3.11
    0 -1 -14 2.15
    0 1 14 2.98
    0 1 14 2.47
    0 1 -14 1.97
    0 1 -14 2.25
    1 -1 14 22.14
    -1 -1 -14 22.56
    1 -1 14 22.61
    -1 -1 -14 22.52
    -1 1 -14 21.55
    -1 1 -14 22.79
    1 1 14 22.59
    -2 -1 -14 17.63
    -2 -1 -14 19.66
    2 -1 14 19.86
    -2 1 -14 18.34
    2 1 14 19.16
    -2 1 -14 20.58
    2 1 14 18.78
    2 1 14 18.37
    3 -1 14 14.33
    -3 -1 -14 14.96
    -3 -1 -14 14.11
    3 1 14 13.74
    -3 1 -14 14.36
    3 1 14 14.14
    -3 1 -14 14.43
    3 1 14 14.74
    4 -1 14 0.93
    -4 -1 -14 0.76
    -4 -1 -14 0.75
    -4 1 -14 0.66
    4 1 14 0.94
    -4 1 -14 1
    -5 -1 -14 2.99
    -5 -1 -14 3.56
    5 -1 14 3.12
    5 1 14 3
    -5 1 -14 1.68
    -5 1 -14 2.99
    -6 -1 -14 1.76
    -6 -1 -14 1.72
    -6 1 -14 1.41
    -6 1 -14 1.8
    6 1 14 1.1
    -7 -1 -14 0.56
    -7 -1 -14 0.33
    -7 1 -14 0.41
    -7 1 -14 0.26
    7 -2 -14 2.53
    7 -2 -14 3.23
    -7 -2 14 3.66
    7 2 -14 3.5
    7 2 -14 2.52
    -7 2 14 2.82
    -7 2 14 3.71
    6 -2 -14 2.89
    -6 -2 14 3.05
    -6 2 14 2.73
    -6 2 14 2.71
    6 2 -14 2.85
    6 2 -14 2.64
    5 -2 -14 0.18
    -5 -2 14 0.44
    -5 2 14 0.41
    5 2 -14 0.19
    -5 2 14 0.13
    5 2 -14 -0.03
    4 -2 -14 0.87
    -4 -2 14 0.81
    4 2 -14 0.86
    -4 2 14 0.52
    4 2 -14 1.01
    4 2 -14 0.84
    -4 2 14 0.53
    3 -2 -14 3.57
    3 -2 -14 3.09
    -3 -2 14 4.1
    -3 2 14 3.5
    -3 2 14 3.59
    3 2 -14 3.85
    3 2 -14 3.8
    3 2 -14 4.08
    -2 -2 14 11.07
    2 -2 -14 11
    -2 2 14 11.44
    2 2 -14 11.09
    -2 2 14 10.44
    2 2 -14 9.94
    2 2 -14 11.29
    1 -2 -14 20.2
    1 -2 -14 19.85
    -1 -2 14 18.93
    1 2 -14 19.36
    -1 2 14 18.75
    1 2 -14 20.87
    -1 2 14 18.75
    0 -2 -14 -0.06
    0 -2 -14 0.02
    0 -2 14 0.11
    0 2 14 0.05
    0 2 14 -0.03
    0 2 -14 0.08
    0 2 -14 0.05
    -1 -2 -14 0.1
    -1 -2 -14 0.17
    1 -2 14 0.13
    1 2 14 0.22
    -1 2 -14 -0.18
    -1 2 -14 0.18
    1 2 14 -0.06
    1 2 14 0.17
    2 -2 14 23.6
    -2 -2 -14 24.33
    -2 -2 -14 23.09
    2 2 14 23.63
    2 2 14 22.56
    2 2 14 24.08
    -2 2 -14 22.53
    -2 2 -14 23.13
    -3 -2 -14 15.23
    3 -2 14 15.62
    -3 -2 -14 14.68
    3 2 14 17.03
    3 2 14 16.13
    -3 2 -14 15.04
    -3 2 -14 14.96
    -4 -2 -14 1.44
    -4 -2 -14 2.39
    4 -2 14 1.53
    -4 2 -14 2.31
    4 2 14 2.02
    -4 2 -14 2.03
    5 -2 14 1.17
    -5 -2 -14 1.41
    -5 -2 -14 1.53
    -5 2 -14 1.21
    -5 2 -14 1.8
    5 2 14 1.38
    -6 -2 -14 2.14
    -6 -2 -14 2.28
    -6 2 -14 1.98
    6 2 14 2.47
    -6 2 -14 2.65
    -7 -2 -14 0.55
    -7 -2 -14 0.25
    -7 2 -14 0.58
    -7 2 -14 0.15
    7 -3 -14 0.15
    7 -3 -14 -0.01
    -7 -3 14 0.07
    -7 3 14 -0.26
    7 3 -14 0.25
    7 3 -14 -0.15
    -7 3 14 0
    6 -3 -14 0.54
    -6 -3 14 0.37
    -6 3 14 0.43
    6 3 -14 0.33
    6 3 -14 0.17
    6 3 -14 0.28
    -6 3 14 0.3
    5 -3 -14 -0.01
    -5 -3 14 0.03
    5 3 -14 0.03
    5 3 -14 -0.02
    -5 3 14 0.09
    -5 3 14 -0.16
    5 3 -14 -0.05
    -4 -3 14 1.44
    4 -3 -14 1.28
    4 3 -14 1.91
    4 3 -14 1.71
    -4 3 14 2.01
    -4 3 14 1.57
    4 3 -14 2.15
    -3 -3 14 0
    3 -3 -14 0.09
    3 3 -14 0.04
    3 3 -14 -0.12
    -3 3 14 -0.13
    3 3 -14 0.07
    -3 3 14 -0.06
    -2 -3 14 1.38
    2 -3 -14 1.55
    -2 3 14 1.53
    2 3 -14 1.4
    2 3 -14 1.61
    2 3 -14 0.92
    -2 3 14 1.27
    1 -3 -14 13.47
    -1 3 14 12.87
    1 3 -14 11.7
    -1 3 14 12.38
    1 3 -14 12.93
    0 -3 -14 -0.08
    0 -3 -14 -0.13
    0 3 -14 0.02
    0 3 14 0.08
    0 3 14 0.06
    0 3 -14 0.02
    -1 -3 -14 3
    -1 -3 -14 3.18
    1 -3 14 3.09
    1 3 14 3.52
    -1 3 -14 2.48
    -1 3 -14 3.55
    1 3 14 2.62
    -2 -3 -14 35.16
    2 -3 14 36.78
    -2 -3 -14 36.35
    -2 3 -14 37.15
    2 3 14 35.49
    -2 3 -14 35.56
    2 3 14 35.09
    3 -3 14 5.28
    -3 -3 -14 6.04
    -3 -3 -14 6.31
    3 3 14 6.15
    -3 3 -14 5.97
    -3 3 -14 5.98
    -4 -3 -14 -0.06
    -4 -3 -14 -0.02
    4 -3 14 0.14
    4 3 14 0.08
    -4 3 -14 0.01
    4 3 14 -0.06
    -4 3 -14 -0.01
    5 -3 14 0.4
    -5 -3 -14 0.03
    -5 -3 -14 0.45
    5 3 14 0.08
    -5 3 -14 -0.02
    -5 3 -14 0.24
    6 -3 14 0.18
    -6 -3 -14 0.81
    -6 -3 -14 0.22
    -6 3 -14 0.36
    6 3 14 0.55
    -6 3 -14 0.39
    -7 -3 -14 7.08
    -7 -3 -14 6.51
    -7 3 -14 7.2
    -7 3 -14 7.07
    6 -4 -14 1.67
    6 -4 -14 1.19
    6 4 -14 1.68
    -6 4 14 1.77
    6 4 -14 1.23
    6 4 -14 2.28
    -6 4 14 1.59
    5 -4 -14 6.96
    5 4 -14 6.99
    5 4 -14 6.64
    -5 4 14 6.97
    -5 4 14 7.08
    5 4 -14 5.88
    4 -4 -14 3.29
    4 4 -14 3.67
    -4 4 14 3.47
    4 4 -14 3.23
    4 4 -14 2.78
    -4 4 14 3.48
    3 -4 -14 1.92
    -3 4 14 2.28
    3 4 -14 2.23
    3 4 -14 1.64
    -3 4 14 1.67
    3 4 -14 2.01
    2 4 -14 10.64
    -2 4 14 9.64
    2 4 -14 10.69
    -2 4 14 10.83
    2 4 -14 9.98
    1 -4 -14 25.39
    1 4 -14 24.59
    -1 4 14 24.68
    -1 4 14 22.25
    1 4 -14 26.06
    1 4 -14 24.14
    0 -4 -14 0.16
    0 -4 14 0.31
    0 4 14 0.04
    0 4 -14 0.39
    0 4 -14 0.26
    0 4 14 0.21
    1 -4 14 8.73
    -1 -4 -14 8.01
    -1 4 -14 8.98
    -1 4 -14 7.91
    1 4 14 8.89
    1 4 14 8.09
    -2 -4 -14 6.58
    2 -4 14 6.68
    -2 -4 -14 7.21
    2 4 14 7.01
    -2 4 -14 7.12
    -2 4 -14 6.75
    2 4 14 7.39
    3 -4 14 2.15
    -3 -4 -14 1.37
    -3 -4 -14 1.57
    -3 4 -14 1.39
    -3 4 -14 1.82
    3 4 14 1.72
    -4 -4 -14 8.95
    -4 -4 -14 8.72
    4 -4 14 7.99
    -4 4 -14 8.37
    4 4 14 8.78
    -4 4 -14 8.01
    -5 -4 -14 0.02
    -5 -4 -14 0.31
    5 -4 14 0.27
    -5 4 -14 0.12
    -5 4 -14 0.41
    -6 -4 -14 0.61
    -6 -4 -14 0.58
    6 -4 14 0.35
    -6 4 -14 0.82
    -6 4 -14 0.25
    6 -5 -14 0.36
    6 -5 -14 -0.08
    6 5 -14 -0.17
    -6 5 14 -0.11
    -6 5 14 0.08
    6 5 -14 0.22
    6 5 -14 0.22
    5 -5 -14 3.69
    5 5 -14 3.61
    5 5 -14 2.95
    -5 5 14 3.44
    5 5 -14 3.49
    -5 5 14 3.66
    4 -5 -14 2.59
    4 5 -14 2.53
    4 5 -14 2.95
    -4 5 14 2.98
    4 5 -14 2.49
    -4 5 14 2.16
    3 -5 -14 10.38
    -3 5 14 10
    3 5 -14 8.6
    3 5 -14 10.19
    3 5 -14 10.97
    -3 5 14 9.25
    2 5 -14 11.25
    2 5 -14 11.71
    2 5 -14 11.3
    -2 5 14 12
    -2 5 14 11.53
    -1 -5 14 3.38
    -1 5 14 3.82
    -1 5 14 3.12
    1 5 -14 3.28
    1 5 -14 2.8
    1 5 -14 3.26
    0 -5 -14 2.01
    0 -5 14 2.1
    0 5 14 1.81
    0 5 -14 2.24
    0 5 14 1.8
    0 5 -14 2.04
    1 -5 14 -0.15
    -1 -5 -14 0.36
    1 5 14 0.51
    -1 5 -14 0.03
    1 5 14 0.03
    -1 5 -14 0.08
    2 -5 14 0.44
    -2 -5 -14 0.53
    -2 5 -14 0.63
    2 5 14 0.33
    -2 5 -14 0.36
    2 5 14 0.84
    3 -5 14 1.03
    -3 -5 -14 1.4
    -3 5 -14 0.93
    -3 5 -14 1.68
    3 5 14 1.46
    3 5 14 1.37
    -4 -5 -14 0.15
    4 -5 14 0.07
    -4 5 -14 0.08
    -4 5 -14 0.1
    4 5 14 -0.01
    -5 -5 -14 0.22
    5 -5 14 -0.18
    -5 5 -14 0.29
    5 5 14 0.27
    -5 5 -14 0.17
    6 -5 14 2.18
    -6 -5 -14 1.79
    -6 5 -14 2.06
    -6 5 -14 1.88
    6 -6 -14 0.11
    6 -6 -14 0.22
    -6 6 14 0.25
    6 6 -14 0.24
    -6 6 14 0.4
    6 6 -14 -0.05
    6 6 -14 0.5
    6 6 -14 0.13
    5 -6 -14 0.75
    5 6 -14 1.03
    5 6 -14 0.72
    -5 6 14 0.93
    5 6 -14 1.01
    -5 6 14 1.34
    4 -6 -14 0.67
    4 6 -14 0.7
    4 6 -14 0.74
    4 6 -14 0.5
    -4 6 14 0.44
    -4 6 14 0.39
    3 -6 -14 -0.28
    3 6 -14 0.08
    -3 6 14 -0.01
    3 6 -14 -0.21
    -3 6 14 -0.25
    3 6 -14 0
    2 -6 -14 -0.04
    -2 6 14 0.38
    2 6 -14 0.17
    -2 6 14 -0.16
    2 6 -14 -0.03
    2 6 -14 0.11
    -1 -6 14 -0.21
    -1 6 14 -0.26
    1 6 -14 0.08
    -1 6 14 0.03
    1 6 -14 0.1
    1 6 -14 0.1
    0 -6 14 0.58
    0 6 14 0.4
    0 6 -14 0.16
    0 6 -14 0.7
    0 6 -14 0.71
    0 6 14 0.5
    1 -6 14 0.31
    -1 6 -14 -0.06
    1 6 14 0.01
    -1 6 -14 0.09
    1 6 14 0
    2 -6 14 0.28
    -2 -6 -14 0.35
    2 6 14 0.31
    -2 6 -14 0.2
    -2 6 -14 0.56
    2 6 14 0.49
    -3 -6 -14 1.01
    3 -6 14 0.55
    3 6 14 0.46
    -3 6 -14 0.4
    -3 6 -14 1.01
    3 6 14 1.03
    -4 -6 -14 9.35
    4 -6 14 8.56
    4 6 14 9.19
    -4 6 -14 7.74
    -4 6 -14 7.7
    5 -6 14 4.8
    -5 -6 -14 3.48
    -5 6 -14 3.75
    -5 6 -14 4.63
    5 6 14 4.29
    -6 -6 -14 0.39
    6 -6 14 0.88
    -6 6 -14 0.61
    5 -7 -14 19.11
    5 7 -14 16.87
    -5 7 14 18.81
    -5 7 14 18.66
    4 -7 -14 0.36
    -4 7 14 0.51
    4 7 -14 0.52
    4 7 -14 0.53
    -4 7 14 0.65
    3 -7 -14 3.07
    -3 7 14 2.89
    3 7 -14 2.44
    -3 7 14 2.09
    3 7 -14 2.39
    -2 -7 14 8.4
    2 -7 -14 7.72
    2 7 -14 8.83
    -2 7 14 8.52
    2 7 -14 9.18
    -2 7 14 8.63
    -1 -7 14 -0.02
    -1 7 14 0.13
    1 7 -14 0.09
    -1 7 14 -0.29
    1 7 -14 0.01
    0 -7 14 0.86
    0 7 14 0.59
    0 7 14 1.13
    0 7 -14 0.63
    0 7 -14 0.55
    1 -7 14 0.06
    1 7 14 0.03
    1 7 14 0.36
    -1 7 -14 0.49
    -1 7 -14 0.39
    2 -7 14 2.06
    -2 7 -14 1.6
    2 7 14 1.32
    2 7 14 1.78
    -2 7 -14 1.79
    3 -7 14 0.08
    3 7 14 0.16
    -3 7 -14 0.07
    -3 7 -14 -0.06
    3 7 14 0.15
    4 -7 14 1.51
    4 7 14 1
    4 7 14 1.64
    -4 7 -14 1.32
    -4 7 -14 0.96
    5 -7 14 0.71
    5 7 14 0.62
    -5 7 -14 0.26
    -5 7 -14 0.45
    4 -8 -14 4.88
    4 8 -14 4.48
    -4 8 14 5.75
    -4 8 14 4.7
    4 8 -14 4.26
    -3 -8 14 3.29
    3 -8 -14 4.07
    -3 8 14 3.37
    3 8 -14 3.31
    -3 8 14 2.95
    3 8 -14 3.28
    -2 -8 14 1.6
    2 -8 -14 1.8
    2 8 -14 1.75
    2 8 -14 2.25
    -2 8 14 1.44
    -2 8 14 1.45
    -1 -8 14 2.73
    -1 8 14 3.3
    -1 8 14 2.75
    1 8 -14 3.64
    1 8 -14 3.14
    0 -8 14 0
    0 8 14 0.08
    0 8 14 0.19
    0 8 -14 0.05
    0 8 -14 0.04
    1 -8 14 0.36
    -1 8 -14 0.67
    1 8 14 0.64
    -1 8 -14 1.07
    1 8 14 0.8
    2 -8 14 0.39
    -2 8 -14 0.76
    2 8 14 0.36
    -2 8 -14 0.31
    2 8 14 0.25
    3 -8 14 0.48
    3 8 14 0.43
    -3 8 -14 0.66
    3 8 14 0.51
    -3 8 -14 0.32
    4 -8 14 0.15
    -4 8 -14 0.13
    -4 8 -14 0.29
    4 8 14 -0.02
    4 8 14 0.16
    3 -9 -14 1.24
    -3 -9 14 1.8
    3 9 -14 1.91
    -3 9 14 1.58
    -3 9 14 2.12
    3 9 -14 2.01
    -2 -9 14 1.12
    2 -9 -14 1.07
    2 9 -14 0.95
    -2 9 14 1
    -2 9 14 0.88
    2 9 -14 0.71
    -1 -9 14 0.12
    1 9 -14 0.57
    -1 9 14 0.53
    1 9 -14 0.28
    -1 9 14 0.72
    0 -9 14 1.47
    0 9 -14 1.53
    0 9 -14 1.82
    0 9 14 1.22
    0 9 14 1.5
    1 -9 14 0.64
    1 9 14 0.68
    1 9 14 0.77
    -1 9 -14 0.51
    -1 9 -14 0.75
    2 -9 14 2.02
    2 9 14 1.09
    2 9 14 1.14
    -2 9 -14 1.62
    -2 9 -14 1.59
    3 -9 14 3.22
    3 9 14 5.04
    -3 9 -14 4.04
    3 9 14 3.69
    -3 9 -14 4.59
    -2 -10 14 3
    2 10 -14 3.41
    -1 -10 14 -0.1
    -1 10 14 0.01
    -1 10 14 -0.12
    1 10 -14 0
    1 10 -14 -0.15
    0 -10 14 0.19
    0 10 14 0.08
    0 10 14 0.34
    0 10 -14 0.05
    0 10 -14 0.21
    1 -10 14 4.67
    -1 10 -14 5.36
    1 10 14 4.63
    1 10 14 4.32
    2 -10 14 3.03
    -6 0 15 0.23
    -6 0 15 -0.16
    6 0 -15 0.05
    -5 0 15 0.16
    -5 0 15 0.29
    5 0 -15 0.17
    -4 0 15 -0.04
    -4 0 15 0.04
    4 0 -15 0.09
    4 0 -15 -0.1
    -3 0 15 6.99
    3 0 -15 7.95
    3 0 -15 7.14
    -3 0 15 7.48
    2 0 -15 -0.06
    2 0 -15 0.19
    2 0 -15 -0.08
    -2 0 15 0.13
    -2 0 15 -0.1
    1 0 -15 0.05
    1 0 -15 0.19
    -1 0 15 -0.03
    0 0 -15 -0.02
    0 0 -15 0.02
    0 0 15 -0.02
    1 0 15 25.37
    1 0 15 24.17
    -1 0 -15 24.03
    -1 0 -15 24.58
    -2 0 -15 0.15
    2 0 15 -0.17
    -2 0 -15 0.3
    -3 0 -15 -0.04
    -3 0 -15 -0.14
    3 0 15 0.01
    -4 0 -15 -0.04
    -4 0 -15 0.01
    -5 0 -15 11.92
    -5 0 -15 10.71
    -6 0 -15 0.04
    -6 0 -15 0.15
    -6 -1 15 2.81
    6 -1 -15 2.6
    6 1 -15 2.19
    -6 1 15 2.22
    -6 1 15 2.94
    -5 -1 15 1.03
    5 -1 -15 1.71
    -5 1 15 1.2
    -5 1 15 0.91
    5 1 -15 1.67
    5 1 -15 1.63
    -4 -1 15 0.53
    4 -1 -15 0.47
    4 -1 -15 0.56
    -4 1 15 1.09
    4 1 -15 0.72
    -4 1 15 0.27
    4 1 -15 0.23
    -3 -1 15 0.82
    3 -1 -15 0.16
    3 -1 -15 0.12
    3 1 -15 0.43
    3 1 -15 0.59
    -3 1 15 -0.08
    -3 1 15 0.44
    3 1 -15 0.45
    2 -1 -15 0.22
    2 -1 -15 0.71
    -2 -1 15 0.35
    2 1 -15 0.07
    2 1 -15 0.41
    -2 1 15 0.25
    -2 1 15 0.08
    2 1 -15 0.19
    1 -1 -15 1.73
    -1 -1 15 1.11
    1 -1 -15 1.46
    -1 1 15 1.59
    -1 1 15 1.2
    1 1 -15 1.55
    1 1 -15 1.25
    0 -1 -15 0.32
    0 -1 -15 1.07
    0 -1 15 0.68
    0 1 -15 1.09
    0 1 15 0.78
    0 1 -15 0.88
    -1 -1 -15 0.71
    -1 -1 -15 0.55
    1 -1 15 0.89
    -1 1 -15 0.59
    1 1 15 0.58
    -1 1 -15 0.85
    -2 -1 -15 1.49
    -2 -1 -15 0.88
    2 -1 15 0.87
    2 1 15 0.79
    -2 1 -15 1.02
    2 1 15 0.83
    -2 1 -15 0.87
    -3 -1 -15 1.16
    3 -1 15 1.12
    -3 -1 -15 1.45
    3 1 15 1
    -3 1 -15 1.03
    -3 1 -15 1.48
    -4 -1 -15 -0.14
    -4 -1 -15 -0.11
    4 -1 15 0.1
    -4 1 -15 0.11
    4 1 15 -0.04
    -4 1 -15 0.12
    -5 -1 -15 1.08
    -5 -1 -15 1.54
    -5 1 -15 1.54
    -5 1 -15 1.67
    5 1 15 1.52
    -6 -1 -15 1.53
    -6 -1 -15 2.1
    -6 1 -15 2.94
    -6 1 -15 1.76
    6 -2 -15 0.12
    -6 -2 15 0.08
    6 2 -15 0.43
    -6 2 15 0.46
    -6 2 15 -0.07
    6 2 -15 -0.02
    5 -2 -15 4.92
    -5 -2 15 4.33
    -5 2 15 3.8
    5 2 -15 4.6
    -5 2 15 4.1
    5 2 -15 4.47
    -4 -2 15 0.13
    4 -2 -15 0.05
    4 2 -15 0.59
    4 2 -15 0.15
    4 2 -15 0.1
    -4 2 15 0.04
    -4 2 15 0.16
    3 -2 -15 3.05
    3 -2 -15 2.37
    -3 -2 15 2.99
    -3 2 15 3.37
    3 2 -15 2.55
    3 2 -15 2.46
    3 2 -15 2.52
    -3 2 15 3.13
    -2 -2 15 5.71
    2 -2 -15 5.94
    2 -2 -15 5.42
    2 2 -15 5.48
    2 2 -15 5.16
    2 2 -15 6.04
    -2 2 15 5.59
    -2 2 15 5.03
    1 -2 -15 7.84
    1 2 -15 7.37
    1 2 -15 6.37
    -1 2 15 7.09
    -1 2 15 6.73
    0 -2 -15 -0.02
    0 -2 -15 0.03
    0 2 -15 0.01
    0 2 15 0.24
    0 2 -15 0.23
    0 2 15 0.2
    1 -2 15 1.3
    -1 -2 -15 1.28
    -1 -2 -15 0.78
    1 2 15 1.18
    -1 2 -15 0.94
    -1 2 -15 0.91
    2 -2 15 25.55
    -2 -2 -15 25.71
    -2 -2 -15 26.68
    -2 2 -15 25.69
    2 2 15 24.46
    -2 2 -15 24.87
    2 2 15 27.58
    -3 -2 -15 1.71
    -3 -2 -15 1.75
    3 -2 15 1.78
    3 2 15 1.33
    -3 2 -15 2.59
    3 2 15 1.08
    -3 2 -15 1.69
    4 -2 15 0.77
    -4 -2 -15 0.82
    -4 -2 -15 1.24
    4 2 15 1.11
    -4 2 -15 0.89
    -4 2 -15 0.71
    -5 -2 -15 1.43
    -5 -2 -15 0.62
    5 -2 15 1.7
    5 2 15 1.55
    -5 2 -15 1.19
    -5 2 -15 1.49
    -6 -2 -15 2.2
    -6 -2 -15 2.46
    -6 2 -15 1.96
    -6 2 -15 2
    -6 -3 15 0.13
    6 -3 -15 0.03
    -6 3 15 0.24
    6 3 -15 -0.16
    6 3 -15 0.01
    6 3 -15 0.13
    -6 3 15 0.09
    -5 -3 15 3.16
    5 -3 -15 3
    -5 3 15 2.85
    -5 3 15 3.44
    5 3 -15 3.05
    5 3 -15 3.02
    -4 -3 15 0.37
    4 -3 -15 0.36
    -4 3 15 0.34
    4 3 -15 0.37
    4 3 -15 0.25
    -4 3 15 0.21
    4 3 -15 0.49
    3 -3 -15 9.65
    -3 3 15 8.55
    3 3 -15 9.28
    3 3 -15 8.41
    3 3 -15 10.14
    -3 3 15 9.37
    2 -3 -15 68.68
    -2 3 15 61.29
    2 3 -15 63.98
    -2 3 15 67.76
    2 3 -15 64.91
    2 3 -15 63.85
    1 -3 -15 2.88
    -1 3 15 2.65
    1 3 -15 3
    -1 3 15 3.42
    1 3 -15 3.16
    1 3 -15 2.85
    0 -3 15 4.23
    0 -3 -15 4.77
    0 3 15 4.28
    0 3 -15 5.53
    0 3 -15 4.59
    0 3 15 4.8
    -1 -3 -15 10.87
    1 -3 15 10.01
    -1 -3 -15 11.05
    -1 3 -15 9.74
    -1 3 -15 10.43
    1 3 15 10.17
    1 3 15 10.37
    -2 -3 -15 2.91
    2 -3 15 2.55
    -2 -3 -15 2.51
    -2 3 -15 2.61
    -2 3 -15 1.89
    2 3 15 2.13
    -3 -3 -15 28.34
    -3 -3 -15 28.71
    3 -3 15 28.14
    -3 3 -15 27.75
    3 3 15 31.71
    -3 3 -15 27.39
    -4 -3 -15 7.92
    -4 -3 -15 7.46
    4 -3 15 8.88
    -4 3 -15 8.02
    -4 3 -15 8.39
    -5 -3 -15 0.7
    5 -3 15 0.88
    -5 -3 -15 1
    -5 3 -15 0.43
    -5 3 -15 0.6
    5 3 15 0.77
    -6 -3 -15 15.99
    -6 -3 -15 14.98
    -6 3 -15 15.29
    -6 3 -15 14.66
    6 -4 -15 0.11
    6 -4 -15 0.02
    -6 4 15 0.33
    6 4 -15 0.15
    6 4 -15 0.05
    -6 4 15 -0.1
    6 4 -15 -0.02
    5 -4 -15 -0.07
    5 4 -15 0.21
    5 4 -15 0.64
    5 4 -15 0.29
    -5 4 15 -0.11
    -5 4 15 0.43
    4 -4 -15 0.95
    4 4 -15 0.71
    4 4 -15 0.75
    4 4 -15 1.23
    -4 4 15 0.69
    -4 4 15 0.63
    3 -4 -15 -0.13
    3 4 -15 -0.13
    3 4 -15 -0.24
    -3 4 15 0.09
    -3 4 15 0.14
    3 4 -15 0.01
    2 -4 -15 1.95
    2 4 -15 1.51
    -2 4 15 0.98
    2 4 -15 1.75
    2 4 -15 1.16
    -2 4 15 1.42
    1 -4 -15 6.79
    -1 4 15 6.12
    1 4 -15 5.24
    1 4 -15 6.29
    -1 4 15 5.94
    1 4 -15 5.84
    0 -4 15 -0.08
    0 -4 -15 -0.12
    0 4 15 0.13
    0 4 -15 0.02
    0 4 15 0.13
    0 4 -15 0.05
    1 -4 15 0.16
    -1 -4 -15 0.4
    -1 4 -15 0.07
    1 4 15 0.35
    -1 4 -15 0.07
    1 4 15 0.05
    2 -4 15 6.13
    -2 -4 -15 6.74
    -2 4 -15 6.83
    2 4 15 7.25
    2 4 15 5.81
    -2 4 -15 6.47
    -3 -4 -15 4.01
    3 -4 15 3.8
    -3 4 -15 4.06
    3 4 15 4.3
    -3 4 -15 4.5
    4 -4 15 1.88
    -4 -4 -15 1.79
    4 4 15 2.21
    -4 4 -15 1.58
    -4 4 -15 2.13
    -5 -4 -15 0.62
    5 -4 15 1.09
    -5 -4 -15 0.61
    -5 4 -15 1.06
    -5 4 -15 0.44
    -6 -4 -15 0.05
    6 -4 15 0.02
    -6 4 -15 0.01
    -6 4 -15 0.06
    5 -5 -15 7.49
    -5 5 15 6.32
    5 5 -15 6.51
    5 5 -15 6.46
    -5 5 15 7.04
    5 5 -15 6.61
    4 -5 -15 0.49
    -4 5 15 0.43
    -4 5 15 0.01
    4 5 -15 0.09
    4 5 -15 0.33
    4 5 -15 0.45
    3 -5 -15 1.63
    -3 5 15 1.13
    3 5 -15 1.34
    3 5 -15 1.21
    -3 5 15 1.31
    3 5 -15 1.3
    2 -5 -15 12.11
    2 5 -15 11.69
    2 5 -15 14.04
    2 5 -15 12.31
    -2 5 15 13.18
    -2 5 15 11.03
    -1 -5 15 0.12
    -1 5 15 0.11
    1 5 -15 0.08
    1 5 -15 -0.18
    -1 5 15 0.34
    1 5 -15 0.06
    0 -5 15 0.54
    0 5 -15 0.51
    0 5 15 0.36
    0 5 -15 0.58
    0 5 15 0.57
    1 -5 15 0.69
    -1 -5 -15 0.66
    1 5 15 0.5
    -1 5 -15 0.77
    -1 5 -15 0.68
    1 5 15 0.56
    -2 -5 -15 0.05
    2 -5 15 0.13
    -2 5 -15 0.18
    2 5 15 0.24
    -2 5 -15 0.07
    2 5 15 0.01
    3 -5 15 0.42
    -3 -5 -15 1.01
    -3 5 -15 1.21
    3 5 15 0.97
    -3 5 -15 1.28
    4 -5 15 9.33
    -4 -5 -15 9
    -4 5 -15 9.14
    -4 5 -15 8.09
    4 5 15 7.56
    -5 -5 -15 2.7
    5 -5 15 2.41
    -5 5 -15 2.38
    -5 5 -15 2.36
    5 -6 -15 0.61
    5 6 -15 0.59
    -5 6 15 -0.01
    5 6 -15 0.72
    5 6 -15 0.23
    -5 6 15 0.07
    4 -6 -15 7.61
    4 6 -15 6.57
    -4 6 15 8.15
    -4 6 15 7.88
    4 6 -15 7.16
    3 -6 -15 0.57
    3 6 -15 0.54
    -3 6 15 0.46
    3 6 -15 0.35
    -3 6 15 0.74
    3 6 -15 0.53
    2 -6 -15 0.19
    -2 -6 15 0.21
    2 6 -15 0.16
    2 6 -15 0.22
    2 6 -15 0.42
    -2 6 15 0.29
    -2 6 15 0.08
    -1 -6 15 2.68
    -1 6 15 2.97
    -1 6 15 2.91
    1 6 -15 2.31
    1 6 -15 2.49
    1 6 -15 2.89
    0 -6 15 0.67
    0 6 15 0.87
    0 6 -15 1.08
    0 6 -15 0.47
    0 6 15 0.65
    1 -6 15 7.12
    -1 6 -15 7.34
    1 6 15 6.02
    1 6 15 7.04
    -1 6 -15 7.22
    2 -6 15 1.58
    -2 6 -15 1.15
    2 6 15 1.53
    2 6 15 1.61
    -2 6 -15 1.42
    3 -6 15 2.47
    3 6 15 2.77
    -3 6 -15 2.59
    3 6 15 2.98
    -3 6 -15 2.26
    -4 -6 -15 0.92
    4 -6 15 0.85
    -4 6 -15 0.42
    4 6 15 0.68
    -4 6 -15 0.93
    -5 -6 -15 3.04
    5 -6 15 3.48
    -5 6 -15 2.53
    -5 6 -15 3.64
    5 6 15 4.05
    4 -7 -15 3.52
    4 7 -15 3.61
    -4 7 15 3.97
    -4 7 15 3.06
    4 7 -15 3.82
    3 -7 -15 0.11
    -3 -7 15 0.19
    3 7 -15 0.18
    -3 7 15 -0.04
    3 7 -15 -0.01
    -3 7 15 0.02
    -2 -7 15 -0.05
    2 -7 -15 -0.06
    -2 7 15 0.03
    -2 7 15 -0.14
    2 7 -15 -0.02
    2 7 -15 0.11
    -1 -7 15 0.72
    -1 7 15 0.31
    -1 7 15 0.61
    1 7 -15 0.63
    1 7 -15 0.2
    0 -7 15 1.28
    0 7 -15 0.97
    0 7 -15 0.59
    0 7 15 0.75
    0 7 15 0.48
    1 -7 15 0.29
    -1 7 -15 0.28
    1 7 15 0.16
    -1 7 -15 0.16
    1 7 15 -0.07
    2 -7 15 0.13
    2 7 15 0.28
    2 7 15 0.27
    -2 7 -15 0.06
    -2 7 -15 0.26
    3 -7 15 0.11
    3 7 15 0.07
    3 7 15 0.32
    -3 7 -15 0.05
    -3 7 -15 -0.1
    4 -7 15 0
    -4 7 -15 0.19
    4 7 15 0.49
    -4 7 -15 0.48
    3 -8 -15 3.17
    -3 -8 15 3.34
    -3 8 15 3.36
    -3 8 15 4.38
    3 8 -15 2.83
    3 8 -15 3.5
    2 -8 -15 2.03
    -2 -8 15 2.39
    -2 8 15 2.69
    -2 8 15 2.82
    2 8 -15 2.33
    2 8 -15 2.35
    -1 -8 15 11.86
    1 8 -15 12.35
    1 8 -15 12.05
    -1 8 15 12.44
    -1 8 15 12.6
    0 -8 15 -0.12
    0 8 15 -0.07
    0 8 15 0.19
    0 8 -15 0.07
    0 8 -15 0.03
    1 -8 15 0.16
    -1 8 -15 -0.04
    1 8 15 0.13
    -1 8 -15 -0.04
    1 8 15 0.08
    2 -8 15 5.69
    -2 8 -15 5.86
    2 8 15 5.49
    2 8 15 6.58
    -2 8 -15 6.58
    3 -8 15 2.71
    3 8 15 3.74
    -3 8 -15 3.17
    -3 8 -15 3.5
    3 8 15 3.28
    -2 -9 15 8.47
    2 -9 -15 8.34
    2 9 -15 8.35
    -2 9 15 7.69
    2 9 -15 8.61
    -2 9 15 8.33
    -1 -9 15 1.64
    -1 9 15 1.02
    -1 9 15 1.07
    1 9 -15 0.84
    1 9 -15 0.99
    0 -9 15 1.05
    0 9 -15 1.16
    0 9 15 0.55
    0 9 -15 0.87
    0 9 15 0.9
    1 -9 15 1
    -1 9 -15 0.82
    1 9 15 1
    -1 9 -15 0.93
    1 9 15 0.72
    2 -9 15 -0.05
    2 9 15 0.43
    -2 9 -15 0.02
    -6 0 16 1.29
    6 0 -16 0.2
    -5 0 16 -0.12
    5 0 -16 0.15
    -4 0 16 10.1
    4 0 -16 10.07
    4 0 -16 9.23
    3 0 -16 -0.17
    3 0 -16 0.06
    -3 0 16 0.12
    2 0 -16 4.74
    2 0 -16 4.39
    -2 0 16 4.83
    2 0 -16 4.89
    1 0 -16 0
    1 0 -16 0.06
    -1 0 16 0.14
    0 0 16 3.28
    0 0 -16 3.07
    0 0 -16 3.78
    -1 0 -16 -0.05
    -1 0 -16 0.11
    1 0 16 0.18
    2 0 16 1.16
    -2 0 -16 0.95
    -2 0 -16 1.15
    -3 0 -16 0.05
    -3 0 -16 -0.04
    3 0 16 0.06
    -4 0 -16 0.41
    -4 0 -16 0.54
    -5 0 -16 0.23
    -5 0 -16 0.07
    -6 -1 16 1.82
    6 -1 -16 2.49
    6 1 -16 2.38
    -6 1 16 1.86
    -6 1 16 2.83
    -5 -1 16 1.08
    5 -1 -16 0.83
    -5 1 16 1.06
    -5 1 16 1.36
    5 1 -16 1.2
    5 1 -16 1.26
    4 -1 -16 3.76
    -4 -1 16 3.54
    -4 1 16 3.22
    -4 1 16 3.91
    4 1 -16 3.02
    4 1 -16 3.37
    3 -1 -16 1.63
    -3 -1 16 1.67
    3 -1 -16 1.62
    3 1 -16 1.27
    -3 1 16 1.18
    -3 1 16 1.61
    3 1 -16 1.84
    3 1 -16 2.49
    -2 -1 16 0.39
    2 -1 -16 0.25
    2 -1 -16 0.28
    2 1 -16 0.32
    2 1 -16 0.33
    -2 1 16 0.15
    2 1 -16 0.27
    1 -1 -16 1.46
    -1 -1 16 0.9
    1 -1 -16 1.29
    -1 1 16 1.57
    1 1 -16 1.53
    1 1 -16 1.46
    0 -1 -16 2.76
    0 -1 -16 2.94
    0 1 -16 2.81
    0 1 -16 3.03
    0 1 16 2.49
    1 -1 16 -0.17
    -1 -1 -16 0.19
    -1 -1 -16 -0.07
    1 1 16 -0.08
    -1 1 -16 0.02
    -1 1 -16 0.21
    1 1 16 -0.03
    -2 -1 -16 0.95
    2 -1 16 1
    -2 -1 -16 0.85
    -2 1 -16 1.42
    2 1 16 1.05
    -2 1 -16 1.31
    3 -1 16 9.7
    -3 -1 -16 10.13
    -3 -1 -16 9.16
    -3 1 -16 9.72
    -3 1 -16 9.87
    -4 -1 -16 0.17
    -4 -1 -16 -0.01
    -4 1 -16 0.18
    -4 1 -16 0.23
    -5 -1 -16 0.84
    -5 -1 -16 1.35
    -5 1 -16 1.08
    -5 1 -16 1.24
    -5 -2 16 1.9
    5 -2 -16 1.98
    5 2 -16 2.07
    5 2 -16 2
    -5 2 16 1.96
    -5 2 16 2.24
    -4 -2 16 0.12
    4 -2 -16 -0.01
    4 2 -16 -0.02
    -4 2 16 -0.16
    -4 2 16 0.08
    4 2 -16 0.04
    -3 -2 16 -0.04
    3 -2 -16 0
    -3 2 16 -0.15
    3 2 -16 0.16
    3 2 -16 -0.04
    3 2 -16 -0.09
    -3 2 16 0.18
    2 -2 -16 6.02
    2 -2 -16 7.11
    -2 2 16 6.45
    2 2 -16 7.07
    2 2 -16 6.38
    2 2 -16 6.58
    -2 2 16 6.43
    1 -2 -16 7.33
    1 2 -16 7.49
    1 2 -16 7.72
    -1 2 16 6.01
    -1 2 16 6.99
    0 -2 -16 3.88
    0 -2 16 4.47
    0 -2 -16 3.99
    0 2 16 3.43
    0 2 -16 3.56
    0 2 -16 4.44
    1 -2 16 1.36
    -1 -2 -16 1.65
    -1 -2 -16 1.1
    -1 2 -16 1.8
    1 2 16 1.68
    -1 2 -16 2.06
    2 -2 16 5.79
    -2 -2 -16 6.34
    -2 -2 -16 6.06
    -2 2 -16 5.32
    -2 2 -16 6.23
    2 2 16 6.06
    -3 -2 -16 0
    3 -2 16 0.06
    -3 -2 -16 0.13
    -3 2 -16 0
    3 2 16 0.2
    -3 2 -16 -0.17
    -4 -2 -16 0.01
    4 -2 16 -0.09
    -4 -2 -16 -0.15
    -4 2 -16 0.02
    -4 2 -16 -0.02
    4 2 16 0.16
    -5 -2 -16 2.38
    -5 -2 -16 2.57
    -5 2 -16 2.79
    -5 2 -16 3.12
    5 -3 -16 2.58
    5 3 -16 2.71
    -5 3 16 2.48
    -5 3 16 3.09
    5 3 -16 2.35
    4 -3 -16 0.88
    -4 3 16 0.51
    4 3 -16 0.45
    4 3 -16 0.82
    4 3 -16 1.01
    -4 3 16 1.15
    3 -3 -16 12.98
    -3 3 16 11.59
    -3 3 16 13.73
    3 3 -16 12.47
    3 3 -16 11.51
    3 3 -16 12.46
    2 -3 -16 0.37
    2 3 -16 0.91
    2 3 -16 0.76
    2 3 -16 0.55
    -2 3 16 0.97
    -2 3 16 0.93
    1 -3 -16 21.35
    1 3 -16 23.37
    1 3 -16 21.87
    1 3 -16 22.38
    -1 3 16 21.76
    -1 3 16 22.66
    0 -3 -16 6.2
    0 -3 16 5.2
    0 3 -16 5.76
    0 3 16 5.4
    0 3 16 6.54
    0 3 -16 5.53
    1 -3 16 0.27
    -1 -3 -16 -0.16
    -1 3 -16 0.01
    1 3 16 0.24
    -1 3 -16 -0.27
    2 -3 16 13.19
    -2 -3 -16 12.7
    -2 -3 -16 11.98
    2 3 16 11.78
    -2 3 -16 10.98
    -2 3 -16 11.74
    3 -3 16 7.65
    -3 -3 -16 6.66
    -3 -3 -16 8.11
    -3 3 -16 6.87
    3 3 16 7.33
    -3 3 -16 7.52
    -4 -3 -16 0.59
    -4 -3 -16 0.66
    4 -3 16 1.26
    -4 3 -16 0.46
    -4 3 -16 0.28
    5 -3 16 1.39
    -5 -3 -16 1.73
    -5 -3 -16 2.25
    -5 3 -16 1.43
    -5 3 -16 2.08
    5 -4 -16 0.09
    5 4 -16 0
    5 4 -16 0.28
    -5 4 16 0.3
    -5 4 16 0.17
    4 -4 -16 0.45
    4 4 -16 0.23
    4 4 -16 0.04
    -4 4 16 0.13
    -4 4 16 0.1
    4 4 -16 0.09
    3 -4 -16 6.38
    3 4 -16 7.28
    3 4 -16 7.01
    -3 4 16 7.12
    3 4 -16 9.31
    -3 4 16 8.65
    2 -4 -16 3.66
    -2 4 16 4.42
    -2 4 16 4.81
    2 4 -16 5.09
    2 4 -16 4.23
    2 4 -16 4.83
    -1 -4 16 4.71
    -1 4 16 5.01
    -1 4 16 4.58
    1 4 -16 5.56
    1 4 -16 4.91
    1 4 -16 4.45
    0 -4 16 4.45
    0 -4 -16 3.79
    0 4 16 3.4
    0 4 16 3.94
    0 4 -16 3.81
    0 4 -16 3.66
    -1 -4 -16 0.08
    1 -4 16 0.12
    1 4 16 0.3
    -1 4 -16 0.08
    1 4 16 0.21
    -1 4 -16 0.33
    2 -4 16 3.07
    -2 -4 -16 3.89
    -2 4 -16 4.98
    -2 4 -16 4.05
    2 4 16 2.96
    3 -4 16 22.2
    -3 -4 -16 21.79
    3 4 16 22.79
    -3 4 -16 21.3
    -3 4 -16 21.58
    4 -4 16 0.33
    -4 -4 -16 0.22
    -4 4 -16 0.16
    -4 4 -16 0.28
    5 -4 16 0.21
    -5 -4 -16 0.13
    -5 4 -16 0.11
    -5 4 -16 -0.05
    5 -5 -16 0.8
    5 5 -16 0.21
    4 -5 -16 2.93
    4 5 -16 3.11
    4 5 -16 2.85
    -4 5 16 2.25
    4 5 -16 2.94
    -4 5 16 2.59
    3 -5 -16 3.73
    3 5 -16 3.7
    3 5 -16 3.16
    3 5 -16 3.42
    -3 5 16 3.47
    -3 5 16 3.4
    2 -5 -16 2.53
    2 5 -16 2.88
    -2 5 16 3.1
    2 5 -16 2.94
    2 5 -16 3.15
    -2 5 16 2.54
    -1 -5 16 1.34
    1 5 -16 2.12
    1 5 -16 1.49
    1 5 -16 1.83
    -1 5 16 1.04
    -1 5 16 2.04
    0 -5 16 0.76
    0 5 -16 0.51
    0 5 -16 0.47
    0 5 16 0.88
    0 5 -16 0.73
    0 5 16 0.8
    1 -5 16 0.12
    1 5 16 -0.04
    -1 5 -16 0.32
    1 5 16 0.37
    -1 5 -16 0.08
    2 -5 16 1.26
    -2 -5 -16 2.4
    -2 5 -16 2.67
    2 5 16 1.63
    -2 5 -16 1.77
    -3 -5 -16 0.56
    3 -5 16 0.23
    -3 5 -16 0.32
    3 5 16 0.82
    -3 5 -16 0.26
    4 -5 16 7.39
    -4 -5 -16 6.61
    -4 5 -16 6.83
    4 5 16 7.01
    -4 5 -16 7.09
    4 -6 -16 0.03
    -4 6 16 0
    -4 6 16 0.58
    4 6 -16 -0.03
    4 6 -16 -0.23
    4 6 -16 0.04
    3 -6 -16 2.25
    3 6 -16 2.08
    -3 6 16 2.27
    3 6 -16 2.29
    -3 6 16 2.46
    3 6 -16 2.13
    2 -6 -16 0.17
    -2 -6 16 0.19
    2 6 -16 -0.03
    2 6 -16 0.12
    -2 6 16 0.21
    -2 6 16 0.11
    2 6 -16 0.2
    -1 -6 16 0.98
    -1 6 16 1.06
    -1 6 16 0.85
    1 6 -16 1.32
    1 6 -16 0.69
    0 -6 16 7.05
    0 6 16 7.58
    0 6 -16 8.44
    0 6 16 7.89
    0 6 -16 8.49
    1 -6 16 0.47
    -1 6 -16 0.27
    -1 6 -16 0.23
    1 6 16 0.53
    1 6 16 0.17
    2 -6 16 0.15
    -2 6 -16 0.26
    2 6 16 -0.06
    -2 6 -16 -0.1
    2 6 16 -0.14
    3 -6 16 0.19
    3 6 16 -0.05
    -3 6 -16 0.06
    -3 6 -16 -0.19
    4 -6 16 0.91
    4 6 16 0.73
    -4 6 -16 0.34
    -4 6 -16 0.31
    -3 -7 16 -0.1
    3 -7 -16 -0.07
    -3 7 16 0.12
    3 7 -16 0.14
    -3 7 16 -0.17
    3 7 -16 0.22
    -2 -7 16 1.55
    2 -7 -16 2.14
    2 7 -16 2.25
    -2 7 16 2.39
    -2 7 16 1.63
    2 7 -16 2.34
    -1 -7 16 0.54
    -1 7 16 0.48
    1 7 -16 0.63
    1 7 -16 0.61
    -1 7 16 0.77
    0 -7 16 7.83
    0 7 -16 8.73
    0 7 16 8.07
    0 7 16 8.14
    0 7 -16 8.36
    1 -7 16 0.38
    -1 7 -16 0.91
    -1 7 -16 0.67
    1 7 16 0.57
    1 7 16 0.78
    2 -7 16 0.09
    -2 7 -16 -0.07
    -2 7 -16 0.32
    2 7 16 0.18
    2 7 16 0.09
    3 -7 16 1.78
    -3 7 -16 2
    -3 7 -16 1.78
    3 7 16 1.59
    2 -8 -16 3.03
    -2 -8 16 3.34
    -1 -8 16 1.98
    1 8 -16 2.89
    -1 8 16 2.23
    1 8 -16 1.72
    -1 8 16 1.98
    0 -8 16 3.27
    0 8 -16 3.83
    0 8 -16 4.87
    0 8 16 3.91
    0 8 16 4.28
    1 -8 16 2.08
    -1 8 -16 2.4
    -1 8 -16 2.57
    1 8 16 2.51
    1 8 16 2.85
    2 -8 16 1.6
    5 0 -17 0.15
    -5 0 17 -0.06
    -4 0 17 0.1
    4 0 -17 -0.12
    4 0 -17 -0.1
    3 0 -17 1.97
    3 0 -17 1.48
    -3 0 17 1.47
    2 0 -17 0.15
    2 0 -17 -0.22
    -2 0 17 -0.12
    -1 0 17 0.08
    1 0 -17 0.08
    1 0 -17 0.1
    0 0 -17 0.02
    0 0 -17 0.1
    1 0 17 0.26
    -1 0 -17 0.13
    -1 0 -17 0.22
    -2 0 -17 0.07
    -2 0 -17 -0.02
    2 0 17 0.12
    -3 0 -17 0.14
    -3 0 -17 -0.03
    -4 0 -17 0.07
    -4 0 -17 0.02
    -5 0 -17 -0.01
    -5 -1 17 3.01
    5 -1 -17 4.1
    5 1 -17 2.53
    -5 1 17 3.12
    -4 -1 17 3.61
    4 -1 -17 3.58
    4 1 -17 3.46
    4 1 -17 3.1
    -4 1 17 2.49
    3 -1 -17 8.19
    -3 -1 17 8.52
    3 -1 -17 7.02
    3 1 -17 9.07
    3 1 -17 8.7
    -3 1 17 9.53
    2 -1 -17 1.21
    2 -1 -17 1.03
    -2 1 17 1.58
    2 1 -17 1.83
    2 1 -17 2.07
    2 1 -17 1.38
    1 -1 -17 3.66
    -1 1 17 4.11
    1 1 -17 3.81
    1 1 -17 3.81
    0 -1 -17 3.81
    0 -1 -17 3.4
    0 1 -17 3.64
    0 1 17 3.27
    0 1 -17 3.48
    1 -1 17 -0.03
    -1 -1 -17 0.04
    -1 -1 -17 0.03
    -1 1 -17 0.1
    1 1 17 0.11
    -1 1 -17 0.04
    -2 -1 -17 3.99
    -2 -1 -17 5.43
    2 -1 17 5.59
    -2 1 -17 4.63
    -2 1 -17 4.1
    3 -1 17 5.85
    -3 -1 -17 5.4
    -3 -1 -17 5.72
    -3 1 -17 6.11
    -3 1 -17 5.76
    -4 -1 -17 0.23
    -4 -1 -17 -0.02
    -4 1 -17 0.09
    -4 1 -17 -0.07
    5 -2 -17 4.85
    5 2 -17 4.64
    4 -2 -17 0.33
    -4 2 17 0.26
    -4 2 17 0.28
    4 2 -17 0.12
    4 2 -17 -0.05
    3 -2 -17 0.82
    3 2 -17 1.42
    -3 2 17 0.92
    -3 2 17 0.69
    3 2 -17 0.92
    3 2 -17 0.69
    2 -2 -17 0.02
    2 -2 -17 0.19
    2 2 -17 0.02
    -2 2 17 -0.1
    2 2 -17 -0.03
    2 2 -17 0.16
    1 -2 -17 9.46
    -1 2 17 8.8
    1 2 -17 9.69
    1 2 -17 8.34
    1 2 -17 9.8
    0 -2 -17 -0.01
    0 -2 17 0.05
    0 2 -17 -0.08
    0 2 17 -0.04
    0 2 -17 0.17
    -1 -2 -17 0.23
    1 -2 17 0.33
    -1 2 -17 0.23
    1 2 17 0.42
    -1 2 -17 0.43
    -2 -2 -17 2.2
    2 -2 17 1.81
    -2 -2 -17 2.59
    -2 2 -17 1.6
    -2 2 -17 2.04
    -3 -2 -17 4.97
[truncated: 50,677 more chars]
