# Supplementary material for: Definitive crystal structure of 1,1′-bis­[1,2-dicarba-closo-dodeca­borane(11)]
Source: Acta Crystallogr Sect E Struct Rep Online. 2014 Nov 5;70(Pt 12):462–5. doi: 10.1107/S1600536814023897 (PMC4257441; doi:10.1107/S1600536814023897)
Supplement: Supplementary file 2 [file e-70-00462-Isup2.hkl]

#
# h,k,l, Fc-squared, Fo-squared, sigma(Fo-squared), status flag
#
data_I
_shelx_title 
;5119 in P21/n #14
;
_shelx_refln_list_code          4
_shelx_F_calc_maximum       89.90
_exptl_crystal_F_000       292.00
_reflns_d_resolution_high  0.6424

loop_
 _space_group_symop_operation_xyz
 'x, y, z'
 '-x+1/2, y+1/2, -z+1/2'
 '-x, -y, -z'
 'x-1/2, -y-1/2, z-1/2'

_cell_length_a     7.0011
_cell_length_b     9.7667
_cell_length_c    12.4071
_cell_angle_alpha  90.000
_cell_angle_beta   90.375
_cell_angle_gamma  90.000

_shelx_F_squared_multiplier     1.000

loop_
 _refln_index_h
 _refln_index_k
 _refln_index_l
 _refln_F_squared_calc
 _refln_F_squared_meas
 _refln_F_squared_sigma
 _refln_observed_status
   2   0   0         33.01         41.04         0.68 o
   4   0   0        177.15        158.39         1.69 o
   6   0   0         69.90         62.19         1.23 o
   8   0   0        195.49        197.06         4.86 o
  10   0   0          5.70          4.35         0.69 o
   1   1   0       2756.91       2646.48        13.42 o
   2   1   0          4.85          3.89         0.13 o
   3   1   0         37.62         42.83         0.53 o
   4   1   0          1.52          0.86         0.14 o
   5   1   0         58.50         58.91         0.82 o
   6   1   0         20.25         20.55         0.51 o
   7   1   0          2.28          1.73         0.29 o
   8   1   0         42.59         43.36         1.03 o
   9   1   0          0.87          1.06         0.61 o
  10   1   0          5.11          5.01         0.89 o
   0   2   0       1165.88       1305.54        10.34 o
   1   2   0          0.08          0.11         0.08 o
   2   2   0        327.99        352.39         1.97 o
   3   2   0         38.54         44.49         0.51 o
   4   2   0         20.68         15.67         0.37 o
   5   2   0        127.65        126.63         1.12 o
   6   2   0         14.46         11.39         0.46 o
   7   2   0         77.79         80.81         1.36 o
   8   2   0        134.98        134.41         2.43 o
   9   2   0          8.92          8.87         0.94 o
  10   2   0          2.95          2.91         0.82 o
   1   3   0        455.13        455.22         2.73 o
   2   3   0        563.75        622.87         3.56 o
   3   3   0        411.48        502.80         2.84 o
   4   3   0        100.66         93.68         0.92 o
   5   3   0         33.94         39.67         0.67 o
   6   3   0          3.74          2.06         0.27 o
   7   3   0         22.74         25.57         0.87 o
   8   3   0         59.07         60.14         1.43 o
   9   3   0          0.00         -0.11         0.57 o
  10   3   0         10.43          9.11         1.06 o
   0   4   0         17.14         19.47         0.30 o
   1   4   0         58.73         69.49         0.57 o
   2   4   0         29.07         40.36         0.43 o
   3   4   0        109.80        103.40         0.83 o
   4   4   0         67.25         65.60         1.00 o
   5   4   0          0.21          0.05         0.20 o
   6   4   0          0.04          0.04         0.23 o
   7   4   0         12.17         13.02         0.64 o
   8   4   0          8.27          7.83         0.73 o
   9   4   0          0.00          0.48         0.56 o
  10   4   0         17.23         19.57         1.40 o
   1   5   0         60.90         75.84         0.56 o
   2   5   0          9.91         10.38         0.25 o
   3   5   0        132.55        139.13         1.03 o
   4   5   0        619.96        602.08         3.90 o
   5   5   0        112.80        100.90         1.29 o
   6   5   0         14.15         13.27         0.68 o
   7   5   0         14.03         15.51         0.73 o
   8   5   0         10.51         11.40         0.86 o
   9   5   0         11.56          8.43         0.92 o
  10   5   0          7.03          6.66         0.97 o
   0   6   0          0.05          0.55         0.17 o
   1   6   0        399.13        386.68         2.33 o
   2   6   0          7.21          7.71         0.22 o
   3   6   0        469.68        468.93         2.78 o
   4   6   0          5.49          2.67         0.22 o
   5   6   0        124.12        116.69         1.55 o
   6   6   0          5.72          5.68         0.46 o
   7   6   0         31.02         31.97         1.07 o
   8   6   0         48.96         50.96         1.47 o
   9   6   0          0.12         -0.16         0.59 o
   1   7   0         19.67         19.20         0.31 o
   2   7   0          6.85          5.05         0.19 o
   3   7   0          1.02          0.89         0.14 o
   4   7   0         10.54         11.54         0.45 o
   5   7   0          7.66          7.86         0.43 o
   6   7   0         11.27         10.86         0.66 o
   7   7   0         26.95         30.33         1.09 o
   8   7   0          1.77          0.99         0.52 o
   9   7   0          2.22          2.00         0.73 o
   0   8   0         88.30         93.45         1.37 o
   1   8   0        156.67        140.84         1.27 o
   2   8   0         13.82         16.11         0.37 o
   3   8   0          0.02          0.20         0.20 o
   4   8   0          6.51          5.64         0.39 o
   5   8   0         13.97         15.38         0.54 o
   6   8   0        280.94        294.12         3.65 o
   7   8   0         67.12         71.82         2.77 o
   8   8   0          4.50          4.94         0.86 o
   9   8   0         11.66         11.58         2.70 o
   1   9   0          3.90          3.54         0.24 o
   2   9   0         26.23         21.81         0.92 o
   3   9   0         22.74         27.25         1.21 o
   4   9   0          1.18          1.16         0.50 o
   5   9   0        126.24        126.87         2.78 o
   6   9   0          6.12          4.49         0.81 o
   7   9   0        201.28        210.48         4.04 o
   8   9   0          5.25          5.39         0.92 o
   0  10   0          0.04         -0.22         0.27 o
   1  10   0          3.79          3.00         0.34 o
   2  10   0          2.37          2.26         0.25 o
   3  10   0          3.27          2.99         0.44 o
   4  10   0          0.17         -0.42         0.62 o
   5  10   0          9.47         11.07         1.42 o
   6  10   0          8.20          6.82         1.75 o
   7  10   0         39.80         33.81         2.96 o
   8  10   0          1.27          3.35         1.26 o
   1  11   0         67.46         73.04         1.32 o
   2  11   0         62.31         62.26         1.38 o
   3  11   0         12.77         12.38         0.70 o
   4  11   0          3.39          1.10         0.78 o
   5  11   0          2.47          2.89         1.02 o
   6  11   0          4.18          4.86         1.26 o
   7  11   0          8.95          3.59         1.56 o
   0  12   0         68.43         69.28         2.28 o
   1  12   0          6.47          6.84         0.57 o
   2  12   0          0.81          0.37         0.44 o
   3  12   0          9.81          9.52         0.80 o
   4  12   0         25.20         22.62         1.96 o
   5  12   0          0.18          0.95         0.97 o
   6  12   0          2.71          2.39         2.28 o
   1  13   0          0.47          0.00         0.75 o
   2  13   0          0.34          0.88         0.53 o
   3  13   0          1.87          2.44         0.93 o
   4  13   0          2.84          1.84         1.22 o
   5  13   0          1.15          3.18         1.15 o
   0  14   0         13.46         10.54         1.18 o
   1  14   0         28.04         26.52         1.35 o
   2  14   0          3.38          3.51         0.71 o
   3  14   0         70.87         71.66         2.98 o
   4  14   0          1.14          1.35         1.22 o
   1  15   0          1.36          1.45         0.68 o
  -9   0   1         35.43         37.85         2.30 o
  -7   0   1         83.31         93.38         2.22 o
  -5   0   1        284.62        299.99         2.93 o
  -3   0   1        233.65        289.26         2.55 o
  -1   0   1       8081.75       6961.02       241.80 o
   1   0   1       5810.07       5289.56        51.53 o
   3   0   1          1.81          2.50         0.22 o
   5   0   1         66.74         63.02         1.40 o
   7   0   1         10.55          9.41         0.92 o
   9   0   1          4.55          4.55         0.75 o
 -10   1   1          0.44         -0.39         0.59 o
  -9   1   1          0.34          0.09         0.41 o
  -8   1   1         24.02         25.51         0.86 o
  -7   1   1          6.35          6.73         0.42 o
  -6   1   1         38.49         38.68         0.67 o
  -5   1   1        121.54        118.30         1.11 o
  -4   1   1        128.03        119.15         1.03 o
  -3   1   1         20.51         24.97         0.37 o
  -2   1   1          3.66          3.74         0.18 o
  -1   1   1       2506.31       2545.94        12.53 o
   0   1   1       3156.72       2866.58        87.67 o
   1   1   1       3233.42       3267.33        17.71 o
   2   1   1          0.07          0.16         0.07 o
   3   1   1          8.41         15.40         0.31 o
   4   1   1          2.49          1.56         0.15 o
   5   1   1        748.66        734.93         4.34 o
   6   1   1         14.38         15.90         0.57 o
   7   1   1        129.36        131.08         1.74 o
   8   1   1        147.49        146.57         1.92 o
   9   1   1          9.25          8.66         0.92 o
  10   1   1          6.94          8.46         1.03 o
 -10   2   1         15.12         13.10         1.54 o
  -9   2   1          1.09         -0.02         0.48 o
  -8   2   1          5.54          4.07         0.52 o
  -7   2   1         16.38         15.94         0.70 o
  -6   2   1         35.50         31.43         0.77 o
  -5   2   1         15.20         12.38         0.38 o
  -4   2   1        164.22        172.23         1.28 o
  -3   2   1        408.56        479.88         2.93 o
  -2   2   1        246.00        270.17         1.51 o
  -1   2   1         42.25         59.19         0.53 o
   0   2   1       1236.44       1283.17         6.06 o
   1   2   1         29.27         44.14         0.61 o
   2   2   1        175.48        185.20         1.21 o
   3   2   1         33.70         44.10         0.52 o
   4   2   1        205.99        199.20         1.55 o
   5   2   1         26.19         25.96         0.78 o
   6   2   1         76.35         73.73         1.09 o
   7   2   1        184.89        198.22         2.64 o
   8   2   1         80.68         74.97         1.78 o
   9   2   1         93.68         92.60         2.40 o
  10   2   1          9.22          9.13         1.24 o
 -10   3   1          0.09         -0.48         0.66 o
  -9   3   1         19.33         18.11         1.71 o
  -8   3   1          3.45          3.46         0.47 o
  -7   3   1          6.92          7.62         0.49 o
  -6   3   1          9.38          8.01         0.42 o
  -5   3   1         91.56         91.08         1.06 o
  -4   3   1        136.35        143.71         1.18 o
  -3   3   1        267.92        278.87         1.77 o
  -2   3   1        670.64        770.18         4.06 o
  -1   3   1         79.03         84.83         0.55 o
   0   3   1         60.83         49.86         0.35 o
   1   3   1        198.48        226.77         1.72 o
   2   3   1        130.86        155.39         1.18 o
   3   3   1         83.81         84.01         0.74 o
   4   3   1         64.80         61.30         0.72 o
   5   3   1         11.16         10.20         0.41 o
   6   3   1          5.60          5.13         0.36 o
   7   3   1          0.00         -0.26         0.37 o
   8   3   1          1.35          0.69         0.45 o
   9   3   1          0.01         -0.18         0.53 o
  10   3   1          1.55          0.79         0.71 o
 -10   4   1          9.99         10.38         1.57 o
  -9   4   1          0.51          0.02         0.57 o
  -8   4   1          1.16          0.21         0.41 o
  -7   4   1          0.48          0.48         0.29 o
  -6   4   1          0.01          0.44         0.25 o
  -5   4   1         28.79         24.19         0.55 o
  -4   4   1        144.13        137.14         1.16 o
  -3   4   1        460.53        480.88         2.83 o
  -2   4   1        354.82        416.89         2.25 o
  -1   4   1          0.31          0.02         0.06 o
   0   4   1        503.36        558.21         2.83 o
   1   4   1        607.79        694.48         4.32 o
   2   4   1        307.47        366.64         2.63 o
   3   4   1        487.15        489.13         3.08 o
   4   4   1         65.87         67.20         0.72 o
   5   4   1        134.95        120.13         1.52 o
   6   4   1         23.56         25.31         0.77 o
   7   4   1         18.71         20.51         0.82 o
   8   4   1          5.78          6.84         0.71 o
   9   4   1         18.10         18.14         1.24 o
  10   4   1          3.89          3.18         0.85 o
 -10   5   1         11.66         10.64         1.11 o
  -9   5   1          6.53          6.95         1.85 o
  -8   5   1         17.57         17.61         0.94 o
  -7   5   1          1.39          1.53         0.35 o
  -6   5   1         26.99         28.02         0.80 o
  -5   5   1         60.22         56.25         0.84 o
  -4   5   1         23.02         26.64         0.52 o
  -3   5   1        298.61        286.56         1.79 o
  -2   5   1         16.61         13.60         0.23 o
  -1   5   1          1.75          4.12         0.12 o
   0   5   1          2.16          1.52         0.13 o
   1   5   1          3.18          7.33         0.17 o
   2   5   1          0.00          0.58         0.15 o
   3   5   1         82.95         83.20         0.72 o
   4   5   1        470.06        434.61         3.02 o
   5   5   1         51.19         47.16         1.00 o
   6   5   1          1.34          2.20         0.32 o
   7   5   1         43.56         47.01         1.08 o
   8   5   1         25.72         25.90         1.16 o
   9   5   1          0.87          1.20         0.63 o
  10   5   1          6.83          6.02         0.95 o
  -9   6   1         73.55         73.01         2.30 o
  -8   6   1          1.16          0.44         0.48 o
  -7   6   1          0.03         -0.16         0.33 o
  -6   6   1         12.16         14.36         0.71 o
  -5   6   1         38.46         28.21         0.80 o
  -4   6   1        824.18        782.77         5.67 o
  -3   6   1         15.60         12.90         0.30 o
  -2   6   1          5.24          4.53         0.19 o
  -1   6   1        129.10        119.26         0.78 o
   0   6   1         39.31         40.02         0.41 o
   1   6   1        186.25        200.77         1.39 o
   2   6   1        103.68        100.28         1.02 o
   3   6   1          5.38          4.39         0.31 o
   4   6   1         79.16         78.62         0.93 o
   5   6   1          0.06         -0.13         0.23 o
   6   6   1         12.85         14.57         0.62 o
   7   6   1         25.02         25.87         0.98 o
   8   6   1          1.59          1.14         0.51 o
   9   6   1          0.44          1.20         0.64 o
  -9   7   1          1.78          2.25         0.72 o
  -8   7   1          3.22          3.36         0.83 o
  -7   7   1         11.06         10.46         1.17 o
  -6   7   1         16.24         21.08         0.82 o
  -5   7   1          1.04          1.73         0.32 o
  -4   7   1         86.72         80.08         1.02 o
  -3   7   1         10.09          7.28         0.29 o
  -2   7   1         19.20         19.16         0.36 o
  -1   7   1        302.83        306.25         1.86 o
   0   7   1        139.94        138.50         1.11 o
   1   7   1          7.03          7.11         0.26 o
   2   7   1        609.79        576.91         4.00 o
   3   7   1         19.52         13.51         0.58 o
   4   7   1         87.66         86.39         1.09 o
   5   7   1          3.26          2.12         0.35 o
   6   7   1        115.50        116.76         2.32 o
   7   7   1          0.04          0.10         0.40 o
   8   7   1          0.61          0.52         0.53 o
   9   7   1          9.52          9.71         0.98 o
  -9   8   1          6.23          6.58         2.05 o
  -8   8   1          3.77          4.00         0.86 o
  -7   8   1        165.75        173.56         3.92 o
  -6   8   1          0.27          0.44         0.47 o
  -5   8   1        112.24        115.42         1.50 o
  -4   8   1          5.60          6.40         0.32 o
  -3   8   1          0.00          0.01         0.19 o
  -2   8   1          2.88          2.05         0.19 o
  -1   8   1         53.55         60.18         0.74 o
   0   8   1         65.35         60.24         0.75 o
   1   8   1        168.06        156.37         1.36 o
   2   8   1         16.85         14.45         0.45 o
   3   8   1          0.51          0.78         0.31 o
   4   8   1         10.94          8.33         0.67 o
   5   8   1          8.88          8.90         0.82 o
   6   8   1         49.64         49.44         2.08 o
   7   8   1         18.87         17.98         1.41 o
   8   8   1          0.91          0.46         0.57 o
   9   8   1         10.91         11.62         1.46 o
  -8   9   1         20.88         20.57         1.47 o
  -7   9   1         32.45         32.85         1.58 o
  -6   9   1        613.71        619.92         8.71 o
  -5   9   1         10.94          9.99         0.82 o
  -4   9   1          0.74          0.03         0.26 o
  -3   9   1          2.18          2.50         0.27 o
  -2   9   1         13.86         16.56         0.48 o
  -1   9   1         16.64         15.55         0.43 o
   0   9   1          1.41          1.58         0.21 o
   1   9   1         25.92         20.72         0.45 o
   2   9   1         30.39         29.00         0.67 o
   3   9   1          3.08          1.44         0.45 o
   4   9   1          0.02         -0.23         0.42 o
   5   9   1         12.35         12.50         1.61 o
   6   9   1         12.52         11.76         1.06 o
   7   9   1         29.04         29.43         1.48 o
   8   9   1         10.35         11.47         1.15 o
  -8  10   1          3.01          4.02         1.48 o
  -7  10   1          4.91          7.38         1.72 o
  -6  10   1         39.14         41.64         3.38 o
  -5  10   1          0.33          0.41         0.67 o
  -4  10   1          2.47          2.67         0.50 o
  -3  10   1         12.46         12.94         0.58 o
  -2  10   1          4.48          4.01         0.34 o
  -1  10   1          0.01         -0.20         0.20 o
   0  10   1         30.08         32.94         0.62 o
   1  10   1         49.20         50.69         0.88 o
   2  10   1         75.37         76.61         0.98 o
   3  10   1         82.17         81.66         2.01 o
   4  10   1          4.04          4.11         1.02 o
   5  10   1          0.83          0.53         0.75 o
   6  10   1         65.70         71.30         3.06 o
   7  10   1         17.94         16.76         2.96 o
   8  10   1         12.70          9.94         1.86 o
  -7  11   1          6.10          7.63         1.48 o
  -6  11   1         32.52         32.33         2.50 o
  -5  11   1         11.80         12.15         1.94 o
  -4  11   1         11.24         13.59         1.48 o
  -3  11   1         12.14         12.66         0.78 o
  -2  11   1          0.24          0.29         0.33 o
  -1  11   1          7.62          7.21         0.51 o
   0  11   1         43.07         47.01         1.11 o
   1  11   1        163.12        164.79         1.93 o
   2  11   1        121.65        119.58         1.71 o
   3  11   1         37.18         39.53         1.51 o
   4  11   1          5.22          7.76         1.01 o
   5  11   1         11.82         12.18         1.53 o
   6  11   1          0.67         -0.28         0.95 o
   7  11   1          3.63          3.00         1.17 o
  -6  12   1         17.93         18.21         4.86 o
  -5  12   1         22.79         20.14         2.36 o
  -4  12   1          2.01          0.90         0.91 o
  -3  12   1          7.60          7.51         0.95 o
  -2  12   1         25.82         23.65         1.25 o
  -1  12   1          1.60          0.98         0.46 o
   0  12   1          9.55          9.13         0.67 o
   1  12   1          0.03          0.17         0.35 o
   2  12   1          4.78          4.95         0.68 o
   3  12   1          4.96          5.73         1.92 o
   4  12   1          8.32          7.61         1.26 o
   5  12   1          2.41          1.34         0.93 o
   6  12   1         28.38         29.27         4.60 o
  -5  13   1          4.45          3.60         1.18 o
  -4  13   1          2.95          2.92         1.02 o
  -3  13   1          2.05          2.32         0.93 o
  -2  13   1         28.50         28.09         2.42 o
  -1  13   1          0.00         -0.22         0.42 o
   0  13   1          0.33         -0.17         0.42 o
   1  13   1         30.38         28.66         1.33 o
   2  13   1          1.10          1.15         0.50 o
   3  13   1          0.85          0.49         0.67 o
   4  13   1         12.28         11.30         1.52 o
   5  13   1         54.35         54.05         2.85 o
  -4  14   1          3.72          1.26         0.99 o
  -3  14   1          8.92          8.20         1.32 o
  -2  14   1         61.60         63.93         1.94 o
  -1  14   1          6.63          5.36         0.89 o
   0  14   1          0.68          0.49         0.57 o
   1  14   1          1.98          2.16         0.68 o
   2  14   1          8.03          7.83         1.26 o
   3  14   1          0.09         -0.23         0.89 o
   4  14   1          5.52          5.39         1.26 o
  -1  15   1          6.04          6.67         0.88 o
   0  15   1          2.24          1.64         0.85 o
   1  15   1          9.18          8.73         0.96 o
 -10   0   2          1.39          2.17         1.07 o
  -8   0   2         14.92         15.95         1.30 o
  -6   0   2         13.08         15.39         0.78 o
  -4   0   2          8.75          9.35         0.50 o
  -2   0   2         17.62         22.24         0.42 o
   0   0   2        121.24        115.19         3.10 o
   2   0   2         55.47         53.60         0.66 o
   4   0   2         42.47         33.39         0.77 o
   6   0   2         43.54         40.67         1.06 o
   8   0   2        168.73        168.43         3.88 o
  10   0   2          8.56         11.83         1.67 o
 -10   1   2          1.60          2.14         0.81 o
  -9   1   2          8.55          8.31         0.56 o
  -8   1   2          2.58          3.12         0.50 o
  -7   1   2          8.67          9.50         0.48 o
  -6   1   2         16.67         18.26         0.52 o
  -5   1   2        589.50        572.42         3.52 o
  -4   1   2         11.73         17.90         0.42 o
  -3   1   2        583.34        619.95         3.21 o
  -2   1   2        413.44        416.93         2.30 o
  -1   1   2          3.65          3.49         0.12 o
   0   1   2       5766.77       5554.58        31.76 o
   1   1   2         24.76         28.61         0.23 o
   2   1   2        302.60        324.91         1.96 o
   3   1   2          4.39          3.16         0.17 o
   4   1   2        238.86        220.05         1.65 o
   5   1   2         43.53         40.49         0.58 o
   6   1   2         61.16         54.08         0.84 o
   7   1   2        156.35        156.30         1.91 o
   8   1   2        160.12        154.09         2.02 o
   9   1   2         54.67         55.62         1.56 o
  10   1   2          4.44          3.04         0.91 o
 -10   2   2         17.92         17.20         1.35 o
  -9   2   2          4.12          2.41         0.63 o
  -8   2   2          5.26          5.88         0.64 o
  -7   2   2          1.54          0.73         0.24 o
  -6   2   2        227.22        210.25         1.91 o
  -5   2   2         31.86         26.36         0.67 o
  -4   2   2        832.49        830.44         4.43 o
  -3   2   2        834.85        962.50         4.97 o
  -2   2   2         31.89         38.59         0.36 o
  -1   2   2         14.60         19.32         0.23 o
   0   2   2          5.54          8.77         0.14 o
   1   2   2          0.94          2.17         0.09 o
   2   2   2          9.56         10.06         0.20 o
   3   2   2         15.90         10.64         0.28 o
   4   2   2          9.18          9.83         0.36 o
   5   2   2        567.01        547.99         3.79 o
   6   2   2         64.11         66.87         1.04 o
   7   2   2          3.44          3.10         0.46 o
   8   2   2        133.30        132.17         2.43 o
   9   2   2         74.97         74.94         2.60 o
  10   2   2         33.46         35.86         1.82 o
 -10   3   2         52.75         57.55         2.04 o
  -9   3   2          8.05          6.69         0.75 o
  -8   3   2          1.59          0.68         0.44 o
  -7   3   2          0.24          0.22         0.29 o
  -6   3   2         10.41         10.35         0.50 o
  -5   3   2          0.63          0.21         0.19 o
  -4   3   2          1.99          1.94         0.27 o
  -3   3   2         28.67         33.06         0.43 o
  -2   3   2         30.74         35.25         0.46 o
  -1   3   2          3.95          3.53         0.14 o
   0   3   2         69.80         69.89         0.51 o
   1   3   2         66.58         73.67         0.59 o
   2   3   2         18.35         18.81         0.28 o
   3   3   2          0.10          0.51         0.13 o
   4   3   2          0.12          0.06         0.15 o
   5   3   2        116.18        115.49         1.28 o
   6   3   2          1.68          1.28         0.26 o
   7   3   2         11.95         10.30         0.66 o
   8   3   2        170.52        165.84         3.10 o
   9   3   2         34.58         36.72         1.63 o
  10   3   2          2.32          1.35         0.73 o
 -10   4   2         32.36         33.40         1.75 o
  -9   4   2          4.77          4.82         0.73 o
  -8   4   2          2.34          2.03         0.49 o
  -7   4   2          3.03          2.69         0.36 o
  -6   4   2          5.58          6.27         0.42 o
  -5   4   2        191.19        159.71         1.48 o
  -4   4   2         81.15         79.49         0.80 o
  -3   4   2        188.88        211.20         1.43 o
  -2   4   2        206.10        219.47         1.32 o
  -1   4   2         27.97         42.89         0.40 o
   0   4   2         19.98         26.00         0.32 o
   1   4   2        969.48       1101.83         6.34 o
   2   4   2         36.49         38.19         0.47 o
   3   4   2         23.72         20.29         0.35 o
   4   4   2        153.64        143.86         1.24 o
   5   4   2         66.28         72.14         1.00 o
   6   4   2          1.82          2.36         0.34 o
   7   4   2         25.32         25.54         0.89 o
   8   4   2         35.56         33.77         1.29 o
   9   4   2          2.19          1.35         0.65 o
  10   4   2          6.42          6.74         0.96 o
 -10   5   2         17.38         18.58         2.28 o
  -9   5   2         27.37         27.52         1.38 o
  -8   5   2          2.00          1.37         0.48 o
  -7   5   2          0.00         -0.16         0.29 o
  -6   5   2          7.77          6.39         0.46 o
  -5   5   2          0.00         -0.11         0.20 o
  -4   5   2         10.77          8.71         0.38 o
  -3   5   2        385.73        359.57         2.15 o
  -2   5   2         49.66         41.16         0.41 o
  -1   5   2          3.22          2.77         0.12 o
   0   5   2        104.07        129.24         1.01 o
   1   5   2        692.02        732.21         4.14 o
   2   5   2         95.59        116.73         1.22 o
   3   5   2         65.46         66.92         0.64 o
   4   5   2         81.19         82.31         0.95 o
   5   5   2          8.43          6.15         0.51 o
   6   5   2        118.80        117.46         1.62 o
   7   5   2         42.89         48.72         2.15 o
   8   5   2          0.29         -0.18         0.45 o
   9   5   2         26.82         28.93         1.52 o
  10   5   2          0.45          0.39         0.68 o
  -9   6   2          4.92          3.60         0.79 o
  -8   6   2         10.02          9.65         0.81 o
  -7   6   2          8.98          8.53         0.62 o
  -6   6   2          0.00          0.25         0.25 o
  -5   6   2         17.60         15.83         0.53 o
  -4   6   2         92.56         85.36         1.13 o
  -3   6   2          0.87          0.60         0.13 o
  -2   6   2          3.27          3.01         0.15 o
  -1   6   2         32.91         34.39         0.40 o
   0   6   2         34.81         37.49         0.49 o
   1   6   2         40.00         37.10         0.44 o
   2   6   2         83.04         85.12         1.09 o
   3   6   2         10.10          9.41         0.44 o
   4   6   2          2.50          2.29         0.21 o
   5   6   2         11.16          8.74         0.48 o
   6   6   2         20.66         20.70         0.84 o
   7   6   2         25.95         26.07         0.98 o
   8   6   2          0.14         -0.29         0.45 o
   9   6   2         15.14         13.76         1.23 o
  -9   7   2          5.72          5.44         0.86 o
  -8   7   2         19.38         17.20         1.03 o
  -7   7   2         34.56         33.70         1.38 o
  -6   7   2        163.07        173.26         2.84 o
  -5   7   2         10.12          8.03         0.46 o
  -4   7   2         25.12         20.12         0.52 o
  -3   7   2        171.81        148.47         1.24 o
  -2   7   2        599.30        608.93         3.78 o
  -1   7   2          2.51          2.69         0.20 o
   0   7   2        167.67        173.67         1.45 o
   1   7   2       1312.66       1254.68         7.96 o
   2   7   2         12.08         10.71         0.38 o
   3   7   2        123.49        117.93         1.48 o
   4   7   2         36.80         30.81         0.59 o
   5   7   2          6.52          6.82         0.77 o
   6   7   2         27.84         29.69         1.01 o
   7   7   2         26.72         26.26         1.03 o
   8   7   2         17.07         17.95         1.12 o
   9   7   2         16.38         17.19         1.50 o
  -9   8   2         16.51         19.04         1.80 o
  -8   8   2          4.60          4.47         1.04 o
  -7   8   2         18.56         20.73         1.27 o
  -6   8   2         23.04         21.09         0.90 o
  -5   8   2         37.41         41.27         1.26 o
  -4   8   2          1.78          0.83         0.26 o
  -3   8   2          0.77          0.58         0.20 o
  -2   8   2          5.00          5.52         0.32 o
  -1   8   2        229.08        235.13         2.03 o
   0   8   2        140.16        123.55         1.25 o
   1   8   2         90.03         85.77         0.93 o
   2   8   2        198.00        176.81         1.76 o
   3   8   2         33.98         29.27         1.10 o
   4   8   2          1.68          2.00         0.44 o
   5   8   2         18.55         18.15         0.77 o
   6   8   2         20.79         20.82         1.01 o
   7   8   2          5.16          6.74         0.88 o
   8   8   2          1.46          2.46         0.75 o
   9   8   2          9.53          9.82         1.36 o
  -8   9   2         14.48         11.57         2.05 o
  -7   9   2         86.36         95.97         3.96 o
  -6   9   2         82.15         88.33         2.33 o
  -5   9   2         54.68         57.37         1.70 o
  -4   9   2          0.66          0.73         0.36 o
  -3   9   2         13.99         12.73         0.65 o
  -2   9   2          3.26          3.36         0.31 o
  -1   9   2          0.01         -0.12         0.19 o
   0   9   2          2.27          2.58         0.29 o
   1   9   2          0.38          0.01         0.18 o
   2   9   2         16.82         17.65         0.59 o
   3   9   2          6.96          7.85         0.72 o
   4   9   2          0.09         -0.45         0.45 o
   5   9   2          0.08         -0.14         0.62 o
   6   9   2         12.83         13.62         1.12 o
   7   9   2          0.35          0.84         0.60 o
   8   9   2         10.06         11.21         2.05 o
  -8  10   2         11.78          9.99         1.12 o
  -7  10   2        142.14        151.12         3.39 o
  -6  10   2          1.18         -0.27         0.53 o
  -5  10   2         41.81         39.96         1.48 o
  -4  10   2         51.00         50.67         1.54 o
  -3  10   2          5.15          5.11         0.47 o
  -2  10   2         37.59         38.63         0.87 o
  -1  10   2         42.18         47.58         0.91 o
   0  10   2          3.19          3.28         0.31 o
   1  10   2        157.88        157.10         1.67 o
   2  10   2        395.84        404.08         3.37 o
   3  10   2          3.67          5.62         0.68 o
   4  10   2         16.38         15.96         1.27 o
   5  10   2          0.16         -0.34         0.59 o
   6  10   2          8.24          9.51         1.48 o
   7  10   2          6.94          6.81         1.45 o
   8  10   2         15.83         16.47         2.01 o
  -7  11   2          3.68          2.12         1.12 o
  -6  11   2         47.75         47.80         2.79 o
  -5  11   2         10.84         11.08         1.18 o
  -4  11   2          7.89          8.14         1.17 o
  -3  11   2         39.37         41.79         1.29 o
  -2  11   2         49.65         52.80         1.21 o
  -1  11   2          0.26          0.15         0.35 o
   0  11   2          1.64          1.62         0.39 o
   1  11   2         59.18         57.22         1.18 o
   2  11   2          9.98         10.84         0.57 o
   3  11   2         55.69         57.08         1.76 o
   4  11   2          0.12         -0.16         0.60 o
   5  11   2          8.16          8.55         1.49 o
   6  11   2          0.02         -0.83         0.83 o
   7  11   2          0.04          0.14         0.99 o
  -6  12   2         13.07         15.05         2.77 o
  -5  12   2         19.89         21.23         1.96 o
  -4  12   2          1.27          0.72         0.54 o
  -3  12   2         28.29         28.51         1.32 o
  -2  12   2          8.76          8.46         0.84 o
  -1  12   2          9.16          7.80         0.69 o
   0  12   2          3.11          3.68         0.53 o
   1  12   2         40.97         42.00         1.11 o
   2  12   2         98.03        102.28         2.05 o
   3  12   2          9.21          8.63         1.06 o
   4  12   2          4.77          3.94         0.96 o
   5  12   2         12.56          8.56         1.42 o
   6  12   2         31.78         31.60         2.55 o
  -5  13   2         46.36         46.70         3.38 o
  -4  13   2          1.29          2.20         0.97 o
  -3  13   2         98.33         98.77         2.41 o
  -2  13   2         90.48         90.27         2.98 o
  -1  13   2          0.43          0.44         0.45 o
   0  13   2         10.82         10.61         0.79 o
   1  13   2          5.62          5.11         0.73 o
   2  13   2          2.81          2.93         0.58 o
   3  13   2          6.85          7.35         1.05 o
   4  13   2          2.67          1.38         0.82 o
   5  13   2         12.23         12.22         1.72 o
  -3  14   2          1.48          0.68         1.98 o
  -2  14   2         21.63         21.99         1.34 o
  -1  14   2          0.57          0.58         0.60 o
   0  14   2          3.31          2.43         0.68 o
   1  14   2          6.37          4.52         0.78 o
   2  14   2          4.31          5.61         1.12 o
   3  14   2          0.32         -0.10         0.75 o
  -1  15   2          0.10          0.84         1.14 o
   0  15   2          0.24          0.09         0.75 o
  -9   0   3          1.21          1.36         0.76 o
  -7   0   3          1.88          1.98         0.54 o
  -5   0   3          2.88          2.61         0.43 o
  -3   0   3        149.17        174.11         1.65 o
  -1   0   3         36.60         38.87         0.55 o
   1   0   3          7.04          8.97         0.25 o
   3   0   3       1499.62       1687.34        11.97 o
   5   0   3        143.41        151.85         1.92 o
   7   0   3        147.14        152.25         2.67 o
   9   0   3          0.07         -0.18         0.49 o
 -10   1   3         37.25         35.23         1.53 o
  -9   1   3          0.14          0.40         0.38 o
  -8   1   3         10.16         11.01         0.68 o
  -7   1   3          1.97          1.78         0.32 o
  -6   1   3        186.92        175.12         1.64 o
  -5   1   3         23.85         18.56         0.46 o
  -4   1   3        644.50        672.39         3.57 o
  -3   1   3        467.25        551.90         3.01 o
  -2   1   3        126.56        138.58         0.95 o
  -1   1   3          0.12         -0.08         0.08 o
   0   1   3         87.09         85.79         0.63 o
   1   1   3          0.03          0.21         0.07 o
   2   1   3         85.83         93.30         0.70 o
   3   1   3         18.96         24.63         0.42 o
   4   1   3          8.93          5.75         0.33 o
   5   1   3         24.12         23.89         0.48 o
   6   1   3          3.05          2.85         0.29 o
   7   1   3         24.75         26.90         0.83 o
   8   1   3         19.34         20.71         0.87 o
   9   1   3          5.60          6.63         0.89 o
  10   1   3          5.89          6.49         0.96 o
 -10   2   3          0.06         -0.48         0.48 o
  -9   2   3        110.35        110.60         3.18 o
  -8   2   3         99.71         96.77         2.14 o
  -7   2   3         32.61         32.98         0.77 o
  -6   2   3         31.83         35.55         0.69 o
  -5   2   3        627.14        617.57         3.80 o
  -4   2   3         34.65         30.77         0.48 o
  -3   2   3        170.39        170.64         1.15 o
  -2   2   3         23.31         26.45         0.38 o
  -1   2   3        139.77        140.03         0.94 o
   0   2   3         21.15         24.79         0.47 o
   1   2   3         69.72         67.89         0.59 o
   2   2   3         10.70         14.85         0.26 o
   3   2   3          3.04          5.67         0.25 o
   4   2   3         11.31          9.59         0.33 o
   5   2   3        159.42        170.96         1.56 o
   6   2   3          7.80          9.07         0.49 o
   7   2   3          0.53          0.14         0.35 o
   8   2   3        133.70        135.02         2.47 o
   9   2   3         19.54         20.65         1.16 o
  10   2   3          4.59          4.30         0.99 o
 -10   3   3          0.65          0.28         0.61 o
  -9   3   3          0.18         -0.11         0.51 o
  -8   3   3         17.94         19.13         0.86 o
  -7   3   3          0.36          0.12         0.28 o
  -6   3   3          3.21          2.21         0.38 o
  -5   3   3        238.78        231.43         1.93 o
  -4   3   3        103.36        100.92         0.93 o
  -3   3   3        100.22        108.29         0.87 o
  -2   3   3         25.04         30.83         0.39 o
  -1   3   3         87.33         95.87         0.71 o
   0   3   3        855.91        921.83         5.59 o
   1   3   3         53.27         51.16         0.47 o
   2   3   3          0.36          0.63         0.12 o
   3   3   3          1.94          2.09         0.15 o
   4   3   3        649.85        637.40         4.08 o
   5   3   3         29.33         29.31         0.58 o
   6   3   3         62.60         64.11         1.09 o
   7   3   3         56.45         60.08         1.33 o
   8   3   3         46.29         44.02         1.54 o
   9   3   3        145.54        139.01         3.00 o
  10   3   3         44.03         44.34         1.93 o
 -10   4   3          2.44          2.10         0.72 o
  -9   4   3         40.01         39.88         2.06 o
  -8   4   3         98.15         96.35         1.80 o
  -7   4   3         21.82         22.02         0.79 o
  -6   4   3         39.54         34.47         0.86 o
  -5   4   3        136.75        123.67         1.33 o
  -4   4   3        139.38        128.97         1.16 o
  -3   4   3          8.49          8.55         0.31 o
  -2   4   3         31.79         22.91         0.33 o
  -1   4   3         40.77         44.51         0.59 o
   0   4   3        433.72        497.75         2.90 o
   1   4   3         18.24         19.47         0.39 o
   2   4   3          9.52          5.64         0.20 o
   3   4   3         16.17         14.00         0.42 o
   4   4   3         32.71         35.14         0.54 o
   5   4   3         19.87         21.19         0.57 o
   6   4   3         10.17         11.72         0.55 o
   7   4   3          0.00         -0.30         0.34 o
   8   4   3         22.41         21.12         1.50 o
   9   4   3         21.07         24.08         1.43 o
  10   4   3          5.96          5.26         0.96 o
 -10   5   3          3.05          2.03         0.88 o
  -9   5   3          2.25          0.77         0.75 o
  -8   5   3          0.02         -0.11         0.40 o
  -7   5   3          3.00          2.06         0.37 o
  -6   5   3          0.02          0.21         0.25 o
  -5   5   3        117.91        106.11         1.33 o
  -4   5   3         60.70         51.29         0.83 o
  -3   5   3         10.08          9.98         0.30 o
  -2   5   3         69.22         65.67         0.62 o
  -1   5   3         85.70         73.46         0.79 o
   0   5   3         29.32         37.03         0.37 o
   1   5   3        476.05        504.28         3.12 o
   2   5   3         43.54         47.09         0.49 o
   3   5   3          5.04          5.04         0.25 o
   4   5   3        164.26        157.83         1.94 o
   5   5   3          0.17          1.05         0.24 o
   6   5   3         92.72         96.11         1.62 o
   7   5   3         99.01         95.06         1.75 o
   8   5   3         11.76         10.72         0.84 o
   9   5   3          0.28          0.54         0.63 o
  10   5   3          8.52          8.21         1.02 o
  -9   6   3          0.13          0.42         0.57 o
  -8   6   3          0.15          0.07         0.42 o
  -7   6   3          1.69          0.90         0.37 o
  -6   6   3          1.57          1.56         0.31 o
  -5   6   3          0.35          0.05         0.22 o
  -4   6   3         44.16         43.37         0.70 o
  -3   6   3        123.71        124.24         1.11 o
  -2   6   3         85.31         81.88         0.73 o
  -1   6   3        422.93        409.98         2.76 o
   0   6   3        137.21        125.51         1.11 o
   1   6   3          6.67          7.54         0.22 o
   2   6   3        799.41        777.04         4.89 o
   3   6   3        119.53        130.29         1.05 o
   4   6   3          9.53          7.12         0.37 o
   5   6   3         85.29         95.11         1.60 o
   6   6   3        216.94        212.29         2.31 o
   7   6   3         92.50         91.13         1.69 o
   8   6   3          2.69          3.48         0.59 o
   9   6   3         10.82         12.58         1.55 o
  -9   7   3        120.89        126.76         2.70 o
  -8   7   3          2.73          2.39         0.53 o
  -7   7   3         16.39         18.48         0.93 o
  -6   7   3         10.98         12.54         0.66 o
  -5   7   3          0.02          0.23         0.26 o
  -4   7   3         31.61         25.72         0.57 o
  -3   7   3         19.14         17.29         0.40 o
  -2   7   3         24.67         21.71         0.39 o
  -1   7   3        454.23        456.81         3.23 o
   0   7   3        148.55        140.67         1.42 o
   1   7   3          1.37          1.83         0.17 o
   2   7   3        278.36        261.86         1.99 o
   3   7   3          6.22          7.61         0.38 o
   4   7   3          2.58          2.82         0.25 o
   5   7   3          4.75          5.03         0.41 o
   6   7   3          2.98          3.43         0.39 o
   7   7   3          0.15          0.72         0.42 o
   8   7   3          1.09          1.07         0.57 o
   9   7   3          0.66          0.34         0.75 o
  -9   8   3          1.53          0.77         0.95 o
  -8   8   3         15.30         15.54         1.02 o
  -7   8   3         17.64         19.16         1.00 o
  -6   8   3        110.80        115.35         2.05 o
  -5   8   3          7.07          6.21         0.60 o
  -4   8   3          9.17          9.26         0.46 o
  -3   8   3          1.18          0.50         0.25 o
  -2   8   3         92.56         91.05         1.08 o
  -1   8   3         90.39         96.76         1.19 o
   0   8   3         68.89         60.03         0.86 o
   1   8   3        164.92        142.43         1.44 o
   2   8   3        277.20        250.57         2.63 o
   3   8   3         27.09         22.88         0.98 o
   4   8   3         21.56         21.15         0.92 o
   5   8   3         42.96         47.95         1.10 o
   6   8   3         37.67         37.41         1.02 o
   7   8   3         12.52         11.92         1.10 o
   8   8   3         19.74         19.63         1.41 o
   9   8   3         19.18         18.15         1.69 o
  -8   9   3          6.99          5.85         1.18 o
  -7   9   3         10.13          8.34         1.03 o
  -6   9   3          5.61          5.75         0.65 o
  -5   9   3          1.44          1.23         0.43 o
  -4   9   3        119.23        124.53         2.14 o
  -3   9   3         94.05         98.26         1.43 o
  -2   9   3         13.83         15.07         0.56 o
  -1   9   3         28.31         28.13         0.64 o
   0   9   3          1.63          2.82         0.28 o
   1   9   3          0.31         -0.13         0.18 o
   2   9   3         39.76         38.29         0.86 o
   3   9   3          3.62          4.23         0.60 o
   4   9   3          0.65          1.41         0.59 o
   5   9   3         25.06         27.44         1.78 o
   6   9   3         24.19         25.05         2.01 o
   7   9   3         17.64         16.41         1.29 o
   8   9   3          7.73          6.55         1.10 o
  -7  10   3          0.00         -0.23         0.61 o
  -6  10   3        113.66        119.34         2.90 o
  -5  10   3          0.28          0.80         0.53 o
  -4  10   3         44.16         46.98         1.89 o
  -3  10   3         98.18         99.60         1.88 o
  -2  10   3         30.45         31.40         0.77 o
  -1  10   3         19.81         23.40         0.69 o
   0  10   3          0.37         -0.04         0.22 o
   1  10   3         80.04         80.46         1.10 o
   2  10   3          7.64          7.52         0.35 o
   3  10   3         24.39         25.63         1.29 o
   4  10   3          5.57          5.84         1.25 o
   5  10   3          2.87          2.50         1.05 o
   6  10   3          0.02         -0.38         0.64 o
   7  10   3          0.58          1.11         1.41 o
  -7  11   3          2.49          2.13         1.13 o
  -6  11   3          7.34          8.54         0.95 o
  -5  11   3          2.61          2.72         0.65 o
  -4  11   3          0.00          0.14         0.50 o
  -3  11   3         77.24         76.49         2.81 o
  -2  11   3        108.52        107.81         3.73 o
  -1  11   3         17.15         17.57         0.82 o
   0  11   3          0.56          1.39         0.37 o
   1  11   3        203.98        200.74         2.47 o
   2  11   3         37.61         39.98         0.94 o
   3  11   3        271.83        274.22         5.00 o
   4  11   3          9.58          8.80         1.22 o
   5  11   3          4.52          4.23         1.07 o
   6  11   3         39.43         36.90         2.68 o
   7  11   3         43.37         43.64         7.10 o
  -6  12   3          1.93          1.31         0.98 o
  -5  12   3          2.52          0.79         0.94 o
  -4  12   3          0.12         -0.50         0.50 o
  -3  12   3          3.55          3.38         0.68 o
  -2  12   3         10.57         11.26         1.29 o
  -1  12   3         89.90         91.08         1.90 o
   0  12   3          1.01          1.29         0.41 o
   1  12   3         49.58         48.74         1.21 o
   2  12   3        285.65        296.67         4.61 o
   3  12   3          8.53          9.99         1.12 o
   4  12   3          0.02          0.08         0.70 o
   5  12   3         39.61         36.70         2.15 o
   6  12   3         15.82         17.46         2.01 o
  -5  13   3         11.38         11.86         1.64 o
  -4  13   3          0.16          0.23         0.86 o
  -3  13   3         50.83         51.21         1.78 o
  -2  13   3         26.13         23.15         1.36 o
  -1  13   3         35.81         32.70         1.33 o
   0  13   3         11.32         11.96         1.37 o
   1  13   3          6.69          6.55         0.72 o
   2  13   3         25.84         27.40         1.19 o
   3  13   3          0.53          0.62         0.95 o
   4  13   3          0.03         -0.52         0.68 o
   5  13   3          4.61          3.95         1.04 o
  -3  14   3         27.10         25.91         1.43 o
  -2  14   3          4.84          4.67         0.82 o
  -1  14   3          1.66          0.77         0.62 o
   0  14   3         67.61         67.16         2.01 o
   1  14   3          0.41          0.53         0.59 o
   2  14   3          0.29          0.07         0.83 o
   3  14   3         19.21         20.16         2.08 o
 -10   0   4         60.92         56.19         2.44 o
  -8   0   4          8.99          9.54         1.06 o
  -6   0   4         22.34         17.18         0.85 o
  -4   0   4          2.27          1.24         0.21 o
  -2   0   4         37.08         49.13         0.79 o
   0   0   4         79.90         79.90         0.86 o
   2   0   4       2579.14       2939.93        18.27 o
   4   0   4        543.08        547.42         4.63 o
   6   0   4         14.08         13.58         0.71 o
   8   0   4         13.97         16.92         1.15 o
  10   0   4         18.99         19.21         4.52 o
 -10   1   4         12.27         12.99         1.02 o
  -9   1   4         21.86         20.90         1.52 o
  -8   1   4          1.46          0.89         0.40 o
  -7   1   4          2.08          1.65         0.33 o
  -6   1   4         19.20         18.10         0.54 o
  -5   1   4         34.56         33.44         0.53 o
  -4   1   4        109.73        105.28         0.93 o
  -3   1   4          8.91         13.11         0.38 o
  -2   1   4          0.34          0.28         0.11 o
  -1   1   4         93.93        104.72         0.83 o
   0   1   4         60.20         63.08         0.55 o
   1   1   4          4.03          3.85         0.16 o
   2   1   4        262.07        285.49         1.48 o
   3   1   4        464.50        514.84         2.92 o
   4   1   4        115.52        119.18         0.99 o
   5   1   4         16.12         14.07         0.42 o
   6   1   4          0.29          0.12         0.23 o
   7   1   4          1.94          1.54         0.31 o
   8   1   4          2.18          2.53         0.51 o
   9   1   4         33.42         33.38         1.36 o
  10   1   4         16.12         15.58         1.28 o
 -10   2   4         21.33         21.92         1.27 o
  -9   2   4         70.73         72.58         1.82 o
  -8   2   4        103.44        102.53         2.02 o
  -7   2   4         22.17         25.32         0.77 o
  -6   2   4          4.99          5.16         0.36 o
  -5   2   4        387.77        369.71         2.44 o
  -4   2   4          4.43          4.82         0.23 o
  -3   2   4        205.10        212.11         1.42 o
  -2   2   4         31.48         39.55         0.43 o
  -1   2   4         14.61         19.52         0.29 o
   0   2   4        523.24        565.67         3.31 o
   1   2   4         89.48         92.69         0.73 o
   2   2   4          7.12         11.44         0.25 o
   3   2   4          1.86          0.94         0.14 o
   4   2   4         88.97         90.51         1.01 o
   5   2   4         66.09         67.52         0.90 o
   6   2   4         10.94         13.24         0.60 o
   7   2   4         15.12         16.85         0.84 o
   8   2   4         34.32         32.76         1.18 o
   9   2   4          0.03          0.56         0.52 o
  10   2   4          1.44          0.39         0.67 o
 -10   3   4         27.34         25.52         1.34 o
  -9   3   4         94.06         93.84         2.24 o
  -8   3   4          1.25          0.45         0.41 o
  -7   3   4        171.71        180.09         2.13 o
  -6   3   4         80.51         70.53         1.64 o
  -5   3   4        129.23        118.15         1.16 o
  -4   3   4        923.63        907.59         4.72 o
  -3   3   4         23.10         19.56         0.32 o
  -2   3   4          3.75          3.47         0.17 o
  -1   3   4        317.19        377.22         2.16 o
   0   3   4        825.64        902.23         5.13 o
   1   3   4        303.74        353.30         2.39 o
   2   3   4          9.62          8.34         0.23 o
   3   3   4        364.22        339.97         2.34 o
   4   3   4         14.19         11.97         0.40 o
   5   3   4        184.98        187.59         1.81 o
   6   3   4         20.65         21.78         0.79 o
   7   3   4          7.44          7.15         0.59 o
   8   3   4         49.74         50.24         1.66 o
   9   3   4         51.14         49.37         1.60 o
  10   3   4          6.08          6.05         0.95 o
 -10   4   4          5.75          4.41         0.76 o
  -9   4   4          5.12          4.72         0.71 o
  -8   4   4         39.38         42.21         1.30 o
  -7   4   4         39.96         42.97         0.99 o
  -6   4   4          0.03          0.03         0.27 o
  -5   4   4        100.52         93.94         1.28 o
  -4   4   4         26.94         23.08         0.48 o
  -3   4   4          5.53          6.86         0.25 o
  -2   4   4         35.16         30.44         0.43 o
  -1   4   4         34.14         32.47         0.36 o
   0   4   4         42.01         47.56         0.55 o
   1   4   4          6.88          5.46         0.21 o
   2   4   4         13.21         12.34         0.28 o
   3   4   4        212.55        210.20         1.37 o
   4   4   4         53.47         52.96         0.74 o
   5   4   4         11.84         11.97         0.48 o
   6   4   4         46.91         48.08         0.97 o
   7   4   4          0.23         -0.28         0.36 o
   8   4   4          2.05          2.14         0.56 o
   9   4   4        154.84        157.40         3.21 o
  10   4   4          0.12          0.30         0.69 o
 -10   5   4          8.74          9.25         1.10 o
  -9   5   4          2.14          1.91         0.59 o
  -8   5   4          1.87          1.20         0.49 o
  -7   5   4          5.42          5.66         0.53 o
  -6   5   4         28.93         34.01         0.83 o
  -5   5   4         27.95         26.57         0.64 o
  -4   5   4          5.59          6.12         0.31 o
  -3   5   4        232.32        236.84         1.81 o
  -2   5   4          0.81          0.61         0.14 o
  -1   5   4         85.21         73.72         0.69 o
   0   5   4        126.93        126.78         0.99 o
   1   5   4         47.34         59.17         0.59 o
   2   5   4        155.71        156.41         1.17 o
   3   5   4        355.86        352.08         2.08 o
   4   5   4         33.52         31.77         0.55 o
   5   5   4          1.48          0.74         0.25 o
   6   5   4         10.52         12.37         0.59 o
   7   5   4         36.68         37.70         1.08 o
   8   5   4         98.78         98.45         2.09 o
   9   5   4         12.46         11.68         1.08 o
  -9   6   4          1.11          1.35         0.63 o
  -8   6   4          1.33          0.99         0.48 o
  -7   6   4         35.12         38.01         1.11 o
  -6   6   4          0.61         -0.02         0.27 o
  -5   6   4          0.08         -0.01         0.21 o
  -4   6   4          1.91          1.44         0.23 o
  -3   6   4         55.23         47.20         0.65 o
  -2   6   4        810.95        779.96         5.00 o
  -1   6   4         72.40         68.44         0.90 o
   0   6   4          0.03          0.00         0.12 o
   1   6   4        183.55        175.99         1.25 o
   2   6   4         10.94         13.60         0.43 o
   3   6   4        137.83        126.39         1.19 o
   4   6   4         35.88         31.97         0.56 o
   5   6   4         26.03         24.89         0.64 o
   6   6   4        226.41        231.65         2.47 o
   7   6   4        138.91        138.76         2.07 o
   8   6   4          0.11          0.08         0.45 o
   9   6   4          1.41          1.88         0.74 o
  -9   7   4          0.02         -0.59         0.59 o
  -8   7   4         10.56         10.25         0.80 o
  -7   7   4          1.00          0.69         0.59 o
  -6   7   4          2.73          2.00         0.40 o
  -5   7   4          1.32          2.03         0.32 o
  -4   7   4         10.15          9.65         0.44 o
  -3   7   4          0.63          0.37         0.18 o
  -2   7   4          0.22          0.38         0.15 o
  -1   7   4         24.57         23.15         0.63 o
   0   7   4          0.48          0.02         0.17 o
   1   7   4         49.51         48.55         0.68 o
   2   7   4         24.68         22.13         0.47 o
   3   7   4         12.34         12.12         0.46 o
   4   7   4          0.35          0.32         0.21 o
   5   7   4          8.14         10.35         0.46 o
   6   7   4        137.34        137.15         1.93 o
   7   7   4         45.65         45.31         1.24 o
   8   7   4          1.01          0.61         0.54 o
   9   7   4         11.82         13.51         1.55 o
  -9   8   4          8.48         10.56         2.51 o
  -8   8   4         33.32         31.17         1.33 o
  -7   8   4          4.86          5.08         0.66 o
  -6   8   4         10.09         10.21         0.74 o
  -5   8   4         41.01         39.96         1.17 o
  -4   8   4        139.50        142.12         1.78 o
  -3   8   4          7.95          9.59         0.57 o
  -2   8   4         22.70         22.83         0.57 o
  -1   8   4         14.28         15.02         0.47 o
   0   8   4          3.15          5.17         0.35 o
   1   8   4        125.78        115.38         1.29 o
   2   8   4          2.21          0.98         0.20 o
   3   8   4         92.26         96.21         1.26 o
   4   8   4          0.07          0.64         0.28 o
   5   8   4          0.01          0.08         0.26 o
   6   8   4         25.03         27.67         1.06 o
   7   8   4         11.59         10.92         0.79 o
   8   8   4         10.62         11.91         1.55 o
  -8   9   4         10.46          9.49         1.15 o
  -7   9   4          0.29          1.10         0.68 o
  -6   9   4          0.38          0.27         0.50 o
  -5   9   4         36.17         41.61         1.29 o
  -4   9   4        139.10        136.76         2.38 o
  -3   9   4        233.64        228.20         2.64 o
  -2   9   4          0.91          1.16         0.29 o
  -1   9   4         47.89         53.57         1.05 o
   0   9   4         45.13         44.71         0.81 o
   1   9   4         50.41         47.99         0.79 o
   2   9   4          2.81          4.61         0.28 o
   3   9   4         39.68         42.22         1.01 o
   4   9   4         19.18         21.83         2.05 o
   5   9   4         21.96         20.94         0.94 o
   6   9   4          1.21          0.68         0.45 o
   7   9   4          0.86          0.88         0.63 o
   8   9   4          6.66          5.85         1.51 o
  -7  10   4          1.28          0.36         0.64 o
  -6  10   4          2.98          3.01         1.12 o
  -5  10   4          1.62          1.62         0.62 o
  -4  10   4          9.51          8.69         0.71 o
  -3  10   4          0.84          0.84         0.41 o
  -2  10   4         10.94         11.00         0.59 o
  -1  10   4          4.13          3.62         0.40 o
   0  10   4          0.90          1.28         0.29 o
   1  10   4          3.87          3.89         0.33 o
   2  10   4         56.95         59.69         0.88 o
   3  10   4          7.53          7.30         0.52 o
   4  10   4          2.89          3.69         0.79 o
   5  10   4          4.43          2.34         1.09 o
   6  10   4          0.27          0.44         0.75 o
   7  10   4          1.47          0.80         0.99 o
  -7  11   4          0.00          0.49         0.70 o
  -6  11   4         29.74         32.58         1.85 o
  -5  11   4         19.42         19.05         2.59 o
  -4  11   4         26.60         26.83         1.39 o
  -3  11   4          9.62          9.27         1.03 o
  -2  11   4          6.06          6.95         0.81 o
  -1  11   4         97.02         95.69         1.75 o
   0  11   4          2.90          3.18         0.45 o
   1  11   4         23.65         23.62         0.83 o
   2  11   4        455.83        456.59         4.66 o
   3  11   4         55.98         55.86         2.44 o
   4  11   4          5.63          3.88         1.20 o
   5  11   4          0.08          0.27         0.73 o
   6  11   4         20.56         19.85         1.83 o
   7  11   4         23.80         18.79         2.15 o
  -6  12   4          0.03          1.33         1.10 o
  -5  12   4         26.97         28.99         1.98 o
  -4  12   4          0.02         -0.48         0.53 o
  -3  12   4         41.53         41.24         1.93 o
  -2  12   4        274.74        270.72         3.91 o
  -1  12   4         48.76         45.70         1.38 o
   0  12   4          4.60          5.39         0.65 o
   1  12   4        107.87        109.35         2.23 o
   2  12   4         75.95         75.79         1.80 o
   3  12   4        149.67        153.85         5.91 o
   4  12   4         15.96         14.71         1.38 o
   5  12   4          8.11          9.78         1.60 o
   6  12   4         26.97         27.21         2.00 o
  -5  13   4          2.66          2.23         1.10 o
  -4  13   4          0.00          0.08         0.63 o
  -3  13   4         11.67         11.87         1.08 o
  -2  13   4          0.33          0.23         0.59 o
  -1  13   4          8.45          8.77         0.80 o
   0  13   4          0.79          0.60         0.48 o
   1  13   4          0.06          0.32         0.51 o
   2  13   4         17.57         20.00         1.05 o
   3  13   4          1.36          1.88         0.80 o
   4  13   4         12.07         13.82         1.41 o
   5  13   4          2.66          2.23         0.94 o
  -3  14   4          0.08          0.36         0.66 o
  -2  14   4         56.15         52.92         1.92 o
  -1  14   4         63.63         66.31         1.76 o
   0  14   4          0.55          0.23         0.60 o
   1  14   4         35.68         34.99         1.55 o
   2  14   4          4.53          5.33         1.94 o
   3  14   4          1.07          3.15         0.95 o
  -9   0   5         29.04         28.38         1.86 o
  -7   0   5          1.36          1.11         0.65 o
  -5   0   5          0.78          1.55         0.27 o
  -3   0   5        206.26        184.49         1.94 o
  -1   0   5        315.15        350.80         3.28 o
   1   0   5          0.08          0.09         0.11 o
   3   0   5        291.51        322.50         2.45 o
   5   0   5         16.03         15.04         0.64 o
   7   0   5          0.31          0.37         0.39 o
   9   0   5         13.32         11.86         0.93 o
 -10   1   5         25.31         26.52         1.38 o
  -9   1   5          4.03          4.76         0.67 o
  -8   1   5         12.78         10.69         0.80 o
  -7   1   5          0.01         -0.31         0.31 o
  -6   1   5          1.91          1.23         0.23 o
  -5   1   5         19.24         19.01         0.48 o
  -4   1   5        238.14        226.53         1.58 o
  -3   1   5        116.04        102.58         0.88 o
  -2   1   5         63.02         75.44         0.71 o
  -1   1   5        975.64       1108.48         6.59 o
   0   1   5        225.34        253.84         1.64 o
   1   1   5         27.60         35.19         0.40 o
   2   1   5         86.65        107.36         0.88 o
   3   1   5       1074.57       1158.52         5.34 o
   4   1   5        112.94        112.68         0.95 o
   5   1   5        245.72        212.68         1.62 o
   6   1   5          1.44          0.77         0.30 o
   7   1   5         13.48         16.52         0.79 o
   8   1   5         34.02         33.63         1.45 o
   9   1   5          0.00          0.24         0.49 o
  10   1   5          0.01         -0.16         0.63 o
 -10   2   5         21.15         20.59         1.24 o
  -9   2   5         13.16         13.26         0.96 o
  -8   2   5          8.33          8.37         0.77 o
  -7   2   5         26.83         28.32         0.86 o
  -6   2   5         31.32         27.75         0.68 o
  -5   2   5        219.47        203.89         1.65 o
  -4   2   5        150.55        140.79         1.13 o
  -3   2   5         10.56         11.42         0.31 o
  -2   2   5         10.53          7.59         0.26 o
  -1   2   5         18.27         19.04         0.33 o
   0   2   5        455.54        512.85         3.23 o
   1   2   5         67.30         72.17         0.68 o
   2   2   5          0.53          0.20         0.10 o
   3   2   5         73.89         70.72         0.64 o
   4   2   5         34.30         29.65         0.59 o
   5   2   5         55.26         56.65         0.89 o
   6   2   5          4.90          3.51         0.38 o
   7   2   5          3.54          3.01         0.49 o
   8   2   5          1.00          0.07         0.45 o
   9   2   5         10.08          9.89         0.88 o
  10   2   5          1.39          0.43         0.66 o
 -10   3   5          1.20          0.49         0.60 o
  -9   3   5         64.96         66.33         1.97 o
  -8   3   5        375.97        391.10         4.35 o
  -7   3   5         79.19         85.23         1.50 o
  -6   3   5         21.64         19.74         0.57 o
  -5   3   5        292.04        269.48         2.09 o
  -4   3   5         11.27         13.95         0.36 o
  -3   3   5        129.29        126.18         1.02 o
  -2   3   5         61.34         54.80         0.57 o
  -1   3   5          0.96          1.85         0.15 o
   0   3   5        247.81        276.76         1.99 o
   1   3   5        112.89        109.87         0.96 o
   2   3   5         46.08         45.52         0.59 o
   3   3   5         24.49         29.36         0.42 o
   4   3   5          5.91          7.73         0.33 o
   5   3   5          1.64          1.55         0.25 o
   6   3   5          0.84          0.59         0.31 o
   7   3   5          1.36          0.91         0.40 o
   8   3   5          2.53          1.86         0.55 o
   9   3   5          9.95          9.71         0.89 o
  10   3   5          2.84          2.75         0.82 o
 -10   4   5          5.42          4.39         0.91 o
  -9   4   5         13.63         15.07         1.03 o
  -8   4   5         21.58         21.71         1.47 o
  -7   4   5          6.79          6.75         0.51 o
  -6   4   5          7.23          9.39         0.51 o
  -5   4   5          1.93          1.24         0.29 o
  -4   4   5        114.14        118.72         1.16 o
  -3   4   5        122.21        114.45         1.05 o
  -2   4   5        315.18        290.60         1.91 o
  -1   4   5        107.51        105.75         0.83 o
   0   4   5         42.32         59.63         0.71 o
   1   4   5        337.03        349.45         2.33 o
   2   4   5        396.34        382.98         2.69 o
   3   4   5         15.41         17.84         0.40 o
   4   4   5        542.95        534.20         3.34 o
   5   4   5         17.04         17.77         0.59 o
   6   4   5          1.26          1.63         0.36 o
   7   4   5        158.40        162.53         2.42 o
   8   4   5        168.09        167.61         3.18 o
   9   4   5         11.54         12.27         1.17 o
  10   4   5         18.10         17.55         1.69 o
  -9   5   5         14.37         12.87         1.04 o
  -8   5   5         89.27         93.36         1.83 o
  -7   5   5        127.14        136.26         1.98 o
  -6   5   5          4.70          4.36         0.39 o
  -5   5   5          3.80          3.52         0.33 o
  -4   5   5          0.90          1.34         0.23 o
  -3   5   5        250.31        247.18         1.91 o
  -2   5   5        174.22        173.54         1.39 o
  -1   5   5         20.22         22.65         0.38 o
   0   5   5        542.60        551.23         3.62 o
   1   5   5         80.83         77.05         0.82 o
   2   5   5         23.48         22.24         0.40 o
   3   5   5        462.48        444.50         4.10 o
   4   5   5          0.90          2.09         0.22 o
   5   5   5          1.45          2.36         0.27 o
   6   5   5         63.39         63.22         1.19 o
   7   5   5          6.92          6.97         0.64 o
   8   5   5         40.88         39.38         1.44 o
   9   5   5         57.81         58.71         3.29 o
  -9   6   5          3.80          3.27         0.74 o
  -8   6   5         39.48         38.91         1.37 o
  -7   6   5          0.01         -0.07         0.37 o
  -6   6   5         19.60         19.82         0.77 o
  -5   6   5         16.15         17.97         0.64 o
  -4   6   5          1.98          3.12         0.29 o
  -3   6   5        152.72        147.87         1.34 o
  -2   6   5         59.03         56.06         0.75 o
  -1   6   5        139.14        138.31         1.28 o
   0   6   5        140.81        136.82         1.24 o
   1   6   5         10.36          9.87         0.32 o
   2   6   5         10.64         10.52         0.33 o
   3   6   5          6.62          6.17         0.44 o
   4   6   5          0.15          0.14         0.20 o
   5   6   5          0.09          0.11         0.21 o
   6   6   5         38.79         41.96         0.86 o
   7   6   5         12.40         10.81         0.60 o
   8   6   5          2.31          2.61         0.50 o
   9   6   5          1.65          1.40         0.63 o
  -9   7   5          4.05          3.36         0.94 o
  -8   7   5          3.53          3.07         0.61 o
  -7   7   5         15.00         16.05         0.94 o
  -6   7   5          0.02         -0.32         0.32 o
  -5   7   5          5.60          5.04         0.40 o
  -4   7   5          1.40          1.39         0.27 o
  -3   7   5          1.00          0.37         0.21 o
  -2   7   5          5.96          4.18         0.29 o
  -1   7   5         89.38         86.94         1.23 o
   0   7   5         29.50         28.64         0.66 o
   1   7   5         66.22         53.64         0.83 o
   2   7   5        182.47        177.76         2.24 o
   3   7   5         13.02         18.70         0.56 o
   4   7   5          0.81          0.58         0.25 o
   5   7   5        147.81        153.95         1.79 o
   6   7   5          4.21          4.06         0.48 o
   7   7   5         17.63         18.41         0.87 o
   8   7   5          4.04          4.17         0.67 o
   9   7   5          0.71          0.65         0.64 o
  -8   8   5          7.56          7.73         0.83 o
  -7   8   5         17.44         17.48         1.24 o
  -6   8   5         18.75         20.07         1.03 o
  -5   8   5         56.68         61.08         1.44 o
  -4   8   5        151.66        151.94         1.91 o
  -3   8   5        154.24        148.29         1.70 o
  -2   8   5          0.00          0.24         0.21 o
  -1   8   5          2.43          4.54         0.38 o
   0   8   5          0.20         -0.21         0.21 o
   1   8   5          0.98          1.01         0.25 o
   2   8   5          8.35         10.00         0.53 o
   3   8   5         39.22         42.11         0.73 o
   4   8   5         11.49         12.21         0.54 o
   5   8   5          1.01          1.40         0.34 o
   6   8   5         30.63         30.99         1.12 o
   7   8   5          0.22          0.12         0.46 o
   8   8   5          0.01          0.23         0.70 o
  -8   9   5         59.72         63.09         3.07 o
  -7   9   5          8.24          9.55         0.90 o
  -6   9   5          2.15          2.45         0.58 o
  -5   9   5          0.82          0.43         0.46 o
  -4   9   5        181.04        179.99         2.62 o
  -3   9   5          9.14          9.51         0.72 o
  -2   9   5         49.06         47.95         1.05 o
  -1   9   5         43.91         47.23         1.31 o
   0   9   5         10.82         10.52         0.52 o
   1   9   5          6.58          5.25         0.38 o
   2   9   5          5.73          6.78         0.47 o
   3   9   5          0.04          0.01         0.21 o
   4   9   5          0.15          0.42         0.37 o
   5   9   5          0.68          1.03         0.54 o
   6   9   5          0.25          0.43         0.48 o
   7   9   5          0.09          0.24         0.56 o
   8   9   5          4.29          3.82         0.97 o
  -7  10   5          7.24          7.74         1.05 o
  -6  10   5         11.09         13.28         1.19 o
  -5  10   5          0.00          0.25         0.45 o
  -4  10   5        128.48        135.32         2.51 o
  -3  10   5         16.17         14.49         0.80 o
  -2  10   5         27.44         27.85         1.00 o
  -1  10   5         34.68         33.98         0.92 o
   0  10   5          9.39         11.64         0.63 o
   1  10   5        109.34        110.06         1.76 o
   2  10   5         12.72         13.13         0.55 o
   3  10   5         22.45         22.73         0.76 o
   4  10   5        105.00         97.02         2.36 o
   5  10   5         87.80         85.73         4.74 o
   6  10   5          9.57          9.46         1.32 o
   7  10   5         30.73         26.63         1.97 o
  -6  11   5          0.02         -0.15         0.64 o
  -5  11   5          0.25         -0.41         0.56 o
  -4  11   5         27.16         27.72         1.20 o
  -3  11   5         31.94         34.19         1.28 o
  -2  11   5         32.94         30.71         1.10 o
  -1  11   5         53.88         56.50         1.35 o
   0  11   5          4.80          3.97         0.64 o
   1  11   5         50.11         54.21         1.27 o
   2  11   5         32.90         34.75         1.15 o
   3  11   5         22.13         22.46         0.99 o
   4  11   5         55.43         54.89         2.18 o
   5  11   5          0.52          0.39         0.75 o
   6  11   5          3.71          3.12         0.93 o
  -6  12   5         10.17         11.40         2.51 o
  -5  12   5         11.21         11.79         1.16 o
  -4  12   5         10.29         11.80         1.09 o
  -3  12   5         49.98         54.68         1.57 o
  -2  12   5         36.82         36.93         1.69 o
  -1  12   5          7.72          6.97         0.75 o
   0  12   5          2.77          2.30         0.49 o
   1  12   5         14.54         13.58         1.15 o
   2  12   5         94.04        102.90         2.26 o
   3  12   5         46.78         50.51         2.09 o
   4  12   5         21.62         21.11         1.65 o
   5  12   5         16.96         13.10         1.69 o
   6  12   5          3.13          0.84         1.75 o
  -4  13   5          5.58          6.95         1.00 o
  -3  13   5         84.21         85.77         2.46 o
  -2  13   5         16.02         16.18         1.04 o
  -1  13   5         48.41         51.65         1.54 o
   0  13   5         85.62         88.45         1.83 o
   1  13   5          2.39          2.59         0.75 o
   2  13   5         26.66         27.03         1.21 o
   3  13   5        124.67        123.33         3.39 o
   4  13   5         16.27         18.99         1.65 o
  -3  14   5         26.41         27.39         1.63 o
  -2  14   5          8.65         10.24         1.70 o
  -1  14   5         28.18         28.95         1.37 o
   0  14   5         28.60         28.36         1.51 o
   1  14   5          1.67          1.58         0.68 o
   2  14   5          6.12          6.88         1.09 o
   3  14   5          0.25          0.69         1.05 o
 -10   0   6         40.55         38.71         2.37 o
  -8   0   6          0.27         -0.15         0.62 o
  -6   0   6          0.20         -0.09         0.31 o
  -4   0   6         11.99         13.43         0.52 o
  -2   0   6          0.64          0.34         0.22 o
   0   0   6          9.30         10.25         0.37 o
   2   0   6         51.91         55.25         0.91 o
   4   0   6        647.38        630.99         4.48 o
   6   0   6         28.29         26.19         1.79 o
   8   0   6         42.75         38.86         1.57 o
  10   0   6          0.46         -0.25         0.93 o
 -10   1   6         52.48         54.92         1.76 o
  -9   1   6          5.60          5.91         0.73 o
  -8   1   6          1.96          1.95         0.52 o
  -7   1   6          9.08          9.37         0.66 o
  -6   1   6         59.58         63.40         0.96 o
  -5   1   6        101.36         86.35         0.95 o
  -4   1   6        303.91        310.58         3.05 o
  -3   1   6          1.23          0.90         0.14 o
  -2   1   6          0.00          2.09         0.16 o
  -1   1   6        671.49        720.84         4.04 o
   0   1   6        124.60        155.16         1.21 o
   1   1   6          4.70          5.24         0.21 o
   2   1   6          6.41         13.67         0.35 o
   3   1   6          2.56          2.52         0.17 o
   4   1   6        581.50        563.25         2.95 o
   5   1   6         36.25         29.97         0.55 o
   6   1   6         18.63         17.54         0.64 o
   7   1   6          4.78          4.82         0.49 o
   8   1   6          9.09          9.96         0.82 o
   9   1   6         14.46         14.50         0.99 o
  10   1   6          2.30          3.03         0.82 o
 -10   2   6         10.47         10.04         0.96 o
  -9   2   6          0.01          0.05         0.51 o
  -8   2   6         10.73         12.79         0.87 o
  -7   2   6         17.76         17.31         0.72 o
  -6   2   6          7.03         10.09         0.48 o
  -5   2   6         66.78         61.53         0.81 o
  -4   2   6        227.04        207.11         1.61 o
  -3   2   6        207.44        195.78         1.49 o
  -2   2   6        338.72        342.99         2.14 o
  -1   2   6        577.45        652.66         3.82 o
   0   2   6        122.27        139.27         1.08 o
   1   2   6         49.94         41.49         0.51 o
   2   2   6          0.37          0.58         0.12 o
   3   2   6         45.12         46.66         0.57 o
   4   2   6        108.95        100.31         0.88 o
   5   2   6        160.66        144.93         1.35 o
   6   2   6          0.15          0.00         0.31 o
   7   2   6          0.00         -0.34         0.34 o
   8   2   6          1.57          1.58         0.54 o
   9   2   6          2.23          1.31         0.58 o
  10   2   6          1.21          1.59         0.76 o
 -10   3   6         14.16         15.97         1.12 o
  -9   3   6         29.41         30.97         1.41 o
  -8   3   6          1.03          1.98         0.50 o
  -7   3   6          0.01          0.12         0.33 o
  -6   3   6         16.45         16.69         0.57 o
  -5   3   6          3.28          3.25         0.27 o
  -4   3   6         22.45         22.76         0.49 o
  -3   3   6          0.83          0.52         0.14 o
  -2   3   6         18.16         18.98         0.35 o
  -1   3   6          5.07          6.92         0.25 o
   0   3   6         23.94         25.87         0.43 o
   1   3   6          0.09          0.80         0.13 o
   2   3   6         14.84         15.28         0.37 o
   3   3   6        145.78        141.55         1.25 o
   4   3   6         77.37         72.85         0.78 o
   5   3   6          1.01          0.74         0.20 o
   6   3   6         19.78         22.26         0.76 o
   7   3   6         18.66         16.18         0.80 o
   8   3   6         26.74         28.48         1.27 o
   9   3   6          7.14          8.48         1.00 o
  10   3   6         23.11         24.93         1.20 o
  -9   4   6        141.12        139.78         3.75 o
  -8   4   6         35.33         36.52         1.27 o
  -7   4   6         24.18         25.84         0.93 o
  -6   4   6        226.44        240.90         2.40 o
  -5   4   6         42.86         42.83         0.83 o
  -4   4   6        111.84        105.76         1.21 o
  -3   4   6        940.71        940.63         5.60 o
  -2   4   6         36.60         33.46         0.49 o
  -1   4   6         10.72         12.37         0.33 o
   0   4   6       1020.80       1018.58         5.91 o
   1   4   6          3.36          3.86         0.22 o
   2   4   6         17.69         18.05         0.36 o
   3   4   6        701.66        701.55         4.94 o
   4   4   6          2.09          0.64         0.20 o
   5   4   6          0.44          0.13         0.20 o
   6   4   6         16.88         17.85         0.65 o
   7   4   6         44.64         43.25         1.01 o
   8   4   6         78.82         76.75         1.75 o
   9   4   6         21.57         20.94         0.98 o
  -9   5   6         15.08         15.77         1.16 o
  -8   5   6        101.09        106.41         2.30 o
  -7   5   6        181.11        187.88         2.45 o
  -6   5   6          0.07          0.10         0.28 o
  -5   5   6          3.65          2.83         0.32 o
  -4   5   6         74.81         82.38         1.06 o
  -3   5   6          0.01          0.17         0.18 o
  -2   5   6        341.40        328.73         2.26 o
  -1   5   6        302.08        280.84         1.93 o
   0   5   6         16.52         16.21         0.39 o
   1   5   6        438.56        426.99         3.01 o
   2   5   6        153.93        159.61         1.52 o
   3   5   6        107.49        116.27         1.33 o
   4   5   6         93.62         96.34         1.34 o
   5   5   6          6.08          5.66         0.37 o
   6   5   6         10.78         11.67         0.52 o
   7   5   6         39.47         42.61         1.01 o
   8   5   6          1.50          1.15         0.41 o
   9   5   6          9.23          9.04         0.66 o
  -9   6   6          4.47          5.31         0.78 o
  -8   6   6          0.00         -0.22         0.48 o
  -7   6   6          6.74          7.02         0.71 o
  -6   6   6          1.67          1.89         0.36 o
  -5   6   6          0.22          0.13         0.26 o
  -4   6   6          0.29         -0.21         0.21 o
  -3   6   6         13.53         15.46         0.53 o
  -2   6   6          1.60          1.21         0.21 o
  -1   6   6          2.34          1.69         0.21 o
   0   6   6         79.45         71.51         0.83 o
   1   6   6         67.00         62.84         0.84 o
   2   6   6          3.87          5.81         0.32 o
   3   6   6          0.95          0.74         0.30 o
   4   6   6          0.56          0.66         0.25 o
   5   6   6        172.35        174.68         2.25 o
   6   6   6         50.12         49.97         0.97 o
   7   6   6         30.26         28.94         0.94 o
   8   6   6         65.83         66.05         1.40 o
   9   6   6          1.30          1.13         0.53 o
  -9   7   6          0.26          0.77         0.76 o
  -8   7   6         38.08         37.76         1.65 o
  -7   7   6          4.27          3.47         0.55 o
  -6   7   6          7.51          7.80         0.57 o
  -5   7   6         22.90         25.62         0.76 o
  -4   7   6         12.42         13.37         0.55 o
  -3   7   6          4.02          4.94         0.38 o
  -2   7   6          0.34          0.00         0.21 o
  -1   7   6        135.87        120.58         1.42 o
   0   7   6         43.02         35.21         0.78 o
   1   7   6         57.71         52.37         0.81 o
   2   7   6         14.03         10.45         0.45 o
   3   7   6         31.98         32.50         0.69 o
   4   7   6         15.23         15.27         0.58 o
   5   7   6        112.83        113.21         1.61 o
   6   7   6         44.66         47.59         1.26 o
   7   7   6          4.89          3.52         0.51 o
   8   7   6         20.03         17.16         1.06 o
  -8   8   6         10.02         10.97         0.95 o
  -7   8   6         30.93         33.00         1.35 o
  -6   8   6          0.55          0.19         0.56 o
  -5   8   6         16.02         16.77         0.91 o
  -4   8   6         24.54         23.12         0.81 o
  -3   8   6        152.60        160.03         1.86 o
  -2   8   6         39.02         40.86         0.89 o
  -1   8   6         13.10         12.63         0.75 o
   0   8   6          5.03          3.43         0.35 o
   1   8   6         15.97         12.71         0.55 o
   2   8   6         13.34         15.72         0.56 o
   3   8   6          1.89          2.21         0.30 o
   4   8   6          0.72          0.50         0.28 o
   5   8   6          3.44          3.24         0.47 o
   6   8   6          1.34          1.35         0.51 o
   7   8   6         10.44          9.14         1.06 o
   8   8   6          1.98          3.08         0.93 o
  -8   9   6         11.16         10.64         1.08 o
  -7   9   6         10.64          9.85         1.68 o
  -6   9   6         10.46          8.84         0.87 o
  -5   9   6          3.95          2.86         0.60 o
  -4   9   6         65.74         68.98         1.59 o
  -3   9   6          0.05          0.28         0.33 o
  -2   9   6         80.54         76.88         1.42 o
  -1   9   6          5.49          4.16         0.44 o
   0   9   6          5.62          5.71         0.49 o
   1   9   6          4.09          5.04         0.41 o
   2   9   6          1.24          1.51         0.31 o
   3   9   6         11.89         11.45         0.58 o
   4   9   6         27.92         25.88         0.87 o
   5   9   6          5.60          6.59         0.74 o
   6   9   6          2.19          1.80         0.58 o
   7   9   6          1.84          0.77         0.58 o
   8   9   6          0.00         -0.23         0.76 o
  -7  10   6         29.11         31.21         1.80 o
  -6  10   6         27.53         27.80         1.35 o
  -5  10   6         66.94         65.59         2.60 o
  -4  10   6         22.83         22.72         1.18 o
  -3  10   6        387.24        390.46         5.26 o
  -2  10   6         49.46         45.51         1.23 o
  -1  10   6         40.98         41.22         1.06 o
   0  10   6          7.59          7.41         0.62 o
   1  10   6          7.33          9.21         0.65 o
   2  10   6         67.51         69.87         1.19 o
   3  10   6        127.87        121.89         1.97 o
   4  10   6        101.62         99.70         2.08 o
   5  10   6          7.70          7.12         1.06 o
   6  10   6          0.60          0.00         1.16 o
   7  10   6          2.24          2.32         1.01 o
  -6  11   6          0.11         -0.30         0.67 o
  -5  11   6          0.10          0.53         0.67 o
  -4  11   6         23.60         25.62         1.26 o
  -3  11   6          0.69          0.97         0.49 o
  -2  11   6          3.32          4.15         0.55 o
  -1  11   6         31.18         33.00         1.11 o
   0  11   6         11.07         10.79         0.73 o
   1  11   6          8.16          8.29         0.80 o
   2  11   6         30.06         28.65         1.20 o
   3  11   6         17.48         19.27         1.00 o
   4  11   6          4.10          3.72         0.89 o
   5  11   6          7.39          8.76         1.19 o
   6  11   6         11.82         12.84         1.49 o
  -5  12   6          0.94          0.57         0.71 o
  -4  12   6          0.09         -0.57         0.57 o
  -3  12   6         50.46         50.46         1.59 o
  -2  12   6          2.05          2.17         0.58 o
  -1  12   6         31.84         32.84         1.40 o
   0  12   6          2.91          2.30         0.51 o
   1  12   6          0.57         -0.11         0.49 o
   2  12   6          5.46          5.96         0.87 o
   3  12   6         40.60         40.28         2.06 o
   4  12   6         46.14         49.81         2.21 o
   5  12   6         25.92         22.62         1.82 o
  -4  13   6         34.74         40.84         1.91 o
  -3  13   6          0.41          0.33         0.66 o
  -2  13   6        139.56        144.32         2.79 o
  -1  13   6         49.55         51.55         1.59 o
   0  13   6          1.39          1.39         0.52 o
   1  13   6          7.90          7.30         1.00 o
   2  13   6         26.21         27.36         1.27 o
   3  13   6          0.13         -0.09         0.74 o
   4  13   6         18.76         20.04         2.65 o
  -2  14   6          0.14          0.11         0.68 o
  -1  14   6          0.24         -0.27         0.53 o
   0  14   6         15.92         17.47         1.32 o
   1  14   6          1.27          1.05         0.59 o
   2  14   6          2.47          2.16         0.92 o
  -9   0   7         14.11         13.33         2.62 o
  -7   0   7         17.85         19.89         2.65 o
  -5   0   7          4.68          4.85         0.44 o
  -3   0   7        464.07        449.05         4.40 o
  -1   0   7        175.86        192.67         2.03 o
   1   0   7        331.27        301.16         3.07 o
   3   0   7        844.60        805.29         6.19 o
   5   0   7        593.89        537.83         4.86 o
   7   0   7         24.70         20.39         0.99 o
   9   0   7         88.24         84.13         2.63 o
 -10   1   7         14.22         14.52         1.10 o
  -9   1   7         33.66         33.02         1.45 o
  -8   1   7          1.26          1.16         0.49 o
  -7   1   7         13.11         15.82         0.79 o
  -6   1   7          0.67          0.72         0.27 o
  -5   1   7          0.16          0.03         0.19 o
  -4   1   7         11.68         13.86         0.42 o
  -3   1   7        311.36        305.86         1.99 o
  -2   1   7        126.28        123.82         1.08 o
  -1   1   7          7.86          5.29         0.23 o
   0   1   7         61.38         57.66         0.64 o
   1   1   7         62.59         57.49         0.63 o
   2   1   7         21.09         17.93         0.37 o
   3   1   7          0.90          0.94         0.16 o
   4   1   7        335.05        305.24         2.04 o
   5   1   7          1.85          2.06         0.25 o
   6   1   7          1.11          0.49         0.22 o
   7   1   7          5.22          4.55         0.37 o
   8   1   7          8.07          7.20         0.57 o
   9   1   7          8.00          7.96         0.68 o
  10   1   7          6.96          7.17         0.72 o
 -10   2   7         14.90         14.90         1.11 o
  -9   2   7         26.94         28.07         1.36 o
  -8   2   7          2.39          1.74         0.46 o
  -7   2   7        120.32        121.82         1.89 o
  -6   2   7        183.12        192.61         1.89 o
  -5   2   7          1.34          2.77         0.28 o
  -4   2   7         76.79         72.29         0.85 o
  -3   2   7         16.37         17.35         0.44 o
  -2   2   7        251.08        254.67         1.75 o
  -1   2   7        572.42        591.58         3.84 o
   0   2   7        156.23        169.69         1.30 o
   1   2   7        156.99        141.40         1.14 o
   2   2   7         21.45         19.49         0.37 o
   3   2   7          3.66          5.54         0.24 o
   4   2   7         72.88         71.63         0.89 o
   5   2   7         20.33         18.31         0.52 o
   6   2   7          0.14          0.06         0.24 o
   7   2   7          9.32          8.47         0.53 o
   8   2   7          0.00         -0.08         0.34 o
   9   2   7          6.14          5.93         0.63 o
  -9   3   7          4.13          5.10         0.74 o
  -8   3   7         18.04         18.28         0.98 o
  -7   3   7         85.56         84.57         1.65 o
  -6   3   7         32.83         33.97         0.74 o
  -5   3   7          0.73          1.13         0.24 o
  -4   3   7         22.38         22.44         0.54 o
  -3   3   7         89.22         86.71         0.90 o
  -2   3   7         42.77         41.11         0.57 o
  -1   3   7        347.35        344.62         2.35 o
   0   3   7         60.74         69.20         0.77 o
   1   3   7        106.65         99.14         0.93 o
   2   3   7        817.33        809.64         4.86 o
   3   3   7        129.59        122.55         1.12 o
   4   3   7          0.04          0.30         0.20 o
   5   3   7          4.45          2.59         0.37 o
   6   3   7          0.29         -0.23         0.24 o
   7   3   7         18.45         20.15         0.72 o
   8   3   7          0.08          0.29         0.38 o
   9   3   7         12.08         12.21         0.80 o
  -9   4   7          0.62         -0.12         0.55 o
  -8   4   7        148.66        157.47         3.01 o
  -7   4   7        255.54        262.01         2.87 o
  -6   4   7         23.25         25.54         0.81 o
  -5   4   7          0.59          0.74         0.26 o
  -4   4   7         25.78         29.90         0.71 o
  -3   4   7         83.95         79.54         0.95 o
  -2   4   7        157.90        165.38         1.38 o
  -1   4   7         21.21         20.27         0.41 o
   0   4   7        110.25        101.86         1.00 o
   1   4   7         58.26         53.71         0.70 o
   2   4   7         26.14         29.26         0.52 o
   3   4   7         60.65         53.13         1.06 o
   4   4   7          0.97          0.34         0.22 o
   5   4   7          9.84          9.50         0.52 o
   6   4   7          1.25          0.99         0.29 o
   7   4   7          1.87          1.55         0.40 o
   8   4   7          6.37          5.40         0.52 o
   9   4   7          3.77          2.62         0.64 o
  -9   5   7         43.22         45.35         1.79 o
  -8   5   7          5.51          5.43         0.88 o
  -7   5   7          8.66          8.88         0.71 o
  -6   5   7         85.21         85.85         1.33 o
  -5   5   7          5.64          4.78         0.39 o
  -4   5   7         65.69         67.13         1.13 o
  -3   5   7        121.24        119.69         1.43 o
  -2   5   7         40.94         43.47         0.68 o
  -1   5   7        116.87        121.87         1.14 o
   0   5   7         77.93         84.54         0.97 o
   1   5   7        418.30        400.58         3.11 o
   2   5   7         86.81         89.51         1.10 o
   3   5   7         26.50         24.71         0.62 o
   4   5   7         11.44         11.78         0.65 o
   5   5   7        117.08        126.21         2.12 o
   6   5   7         34.31         37.13         0.96 o
   7   5   7         29.95         27.21         0.91 o
   8   5   7         36.10         35.01         1.26 o
   9   5   7          7.24          6.47         0.70 o
  -9   6   7          2.15          1.52         0.64 o
  -8   6   7          0.02          0.14         0.49 o
  -7   6   7          0.63          0.09         0.41 o
  -6   6   7          4.76          3.86         0.46 o
  -5   6   7         12.82         13.78         0.61 o
  -4   6   7          0.05          0.42         0.24 o
  -3   6   7         83.41         86.24         1.24 o
  -2   6   7          0.00         -0.09         0.19 o
  -1   6   7         26.07         21.40         0.57 o
   0   6   7        954.59        898.17         6.09 o
   1   6   7         52.71         40.79         0.70 o
   2   6   7         50.11         43.62         0.79 o
   3   6   7          6.99          5.77         0.37 o
   4   6   7        270.21        281.90         2.77 o
   5   6   7         97.14         93.04         1.56 o
   6   6   7        119.06        117.60         1.87 o
   7   6   7         15.41         16.11         0.91 o
   8   6   7         41.81         42.36         1.42 o
   9   6   7         23.95         24.73         1.75 o
  -8   7   7          2.81          1.97         0.71 o
  -7   7   7         16.92         14.84         1.17 o
  -6   7   7          8.56          9.06         0.65 o
  -5   7   7         20.76         19.60         0.78 o
  -4   7   7          0.25          0.29         0.31 o
  -3   7   7          1.83          1.59         0.39 o
  -2   7   7          0.58          1.26         0.32 o
  -1   7   7         18.69         15.22         0.57 o
   0   7   7         75.34         66.96         1.23 o
   1   7   7         36.05         32.28         0.74 o
   2   7   7          0.08          0.07         0.23 o
   3   7   7          1.68          1.72         0.31 o
   4   7   7          0.83          0.46         0.31 o
   5   7   7         37.01         35.60         1.06 o
   6   7   7          2.06          1.57         0.45 o
   7   7   7          0.81          0.99         0.54 o
   8   7   7          2.93          4.92         1.12 o
  -8   8   7          5.16          4.21         0.77 o
  -7   8   7          8.01          7.17         0.80 o
  -6   8   7          3.54          2.96         0.59 o
  -5   8   7          9.50         10.87         0.71 o
  -4   8   7          1.77          1.60         0.37 o
  -3   8   7        216.13        219.86         2.37 o
  -2   8   7        180.03        181.07         2.21 o
  -1   8   7         60.58         63.06         1.27 o
   0   8   7          4.62          5.26         0.47 o
   1   8   7          6.09          4.79         0.41 o
   2   8   7          9.19          8.75         0.49 o
   3   8   7         13.42         15.02         0.65 o
   4   8   7         21.21         21.74         0.71 o
   5   8   7          0.08         -0.23         0.35 o
   6   8   7         67.42         67.27         1.71 o
   7   8   7         17.84         20.30         1.62 o
   8   8   7          0.02          0.73         0.76 o
  -7   9   7          3.37          3.67         0.76 o
  -6   9   7          1.94          1.32         0.71 o
  -5   9   7          8.20          6.85         0.86 o
  -4   9   7         60.49         61.48         2.09 o
  -3   9   7          8.64          8.95         0.72 o
  -2   9   7        221.21        222.77         2.81 o
  -1   9   7         14.03         13.11         0.70 o
   0   9   7          0.90          1.23         0.35 o
   1   9   7          1.16          1.64         0.37 o
   2   9   7          1.07          1.56         0.33 o
   3   9   7         22.47         24.15         0.79 o
   4   9   7         22.31         20.59         1.25 o
   5   9   7          0.44          0.23         0.47 o
   6   9   7         16.24         17.32         1.14 o
   7   9   7          7.22          8.30         1.18 o
  -7  10   7         47.47         50.01         2.64 o
  -6  10   7          6.50          5.56         0.79 o
  -5  10   7          0.04         -0.22         0.51 o
  -4  10   7         58.36         59.22         1.70 o
  -3  10   7          0.20          0.81         0.45 o
  -2  10   7        115.45        118.62         2.14 o
  -1  10   7         17.86         19.14         0.93 o
   0  10   7          5.91          5.53         0.53 o
   1  10   7          9.17          9.56         0.63 o
   2  10   7          0.51          0.68         0.40 o
   3  10   7          0.26         -0.38         0.45 o
   4  10   7          5.24          5.38         0.69 o
   5  10   7          0.00          0.92         0.50 o
   6  10   7          4.72          4.45         1.03 o
   7  10   7          0.21          0.42         0.86 o
  -6  11   7          1.49          1.24         0.78 o
  -5  11   7          1.20          1.69         0.87 o
  -4  11   7          0.02         -0.49         0.49 o
  -3  11   7         13.10         13.60         0.88 o
  -2  11   7         20.22         22.39         1.06 o
  -1  11   7         49.08         51.03         1.47 o
   0  11   7         12.63         10.90         0.77 o
   1  11   7          0.88          0.57         0.60 o
   2  11   7          2.01          1.71         0.55 o
   3  11   7         10.04          8.41         0.79 o
   4  11   7         24.06         25.02         2.05 o
   5  11   7        149.07        159.45         4.09 o
   6  11   7          0.52          1.74         0.91 o
  -5  12   7          2.38          2.47         0.82 o
  -4  12   7          4.28          6.12         0.82 o
  -3  12   7          4.68          3.57         0.69 o
  -2  12   7         16.96         18.59         1.13 o
  -1  12   7          0.10         -0.30         0.46 o
   0  12   7          6.15          5.65         0.64 o
   1  12   7         29.53         28.91         1.11 o
   2  12   7          0.10         -0.61         0.61 o
   3  12   7         12.71         14.35         1.39 o
   4  12   7         94.13         94.86         3.06 o
   5  12   7          1.01          1.88         1.16 o
  -3  13   7         43.92         46.22         1.64 o
  -2  13   7          4.31          4.56         0.75 o
  -1  13   7          1.18          1.41         0.60 o
   0  13   7          4.54          3.70         0.82 o
   1  13   7          1.00          0.24         0.56 o
   2  13   7          0.37          0.26         0.55 o
   3  13   7          3.21          2.99         0.98 o
   4  13   7          0.28         -0.46         1.60 o
  -1  14   7          0.30         -0.13         0.57 o
   0  14   7          5.06          4.89         0.93 o
   1  14   7          3.47          2.91         0.71 o
  -8   0   8         71.80         69.81         2.51 o
  -6   0   8         26.71         29.46         1.20 o
  -4   0   8        570.10        596.45         5.76 o
  -2   0   8          6.18          5.87         0.38 o
   0   0   8         38.63         32.74         0.68 o
   2   0   8        200.69        196.94         2.00 o
   4   0   8        690.65        635.20         5.81 o
   6   0   8         55.28         58.59         1.56 o
   8   0   8          3.54          2.53         0.54 o
  -9   1   8         30.61         29.13         1.77 o
  -8   1   8          7.74          6.22         0.72 o
  -7   1   8          3.96          4.70         0.51 o
  -6   1   8          4.81          4.73         0.45 o
  -5   1   8          0.01         -0.02         0.23 o
  -4   1   8          0.06          0.10         0.20 o
  -3   1   8         28.54         29.46         0.53 o
  -2   1   8         99.48         91.49         0.93 o
  -1   1   8        130.94        133.62         1.17 o
   0   1   8         24.98         23.68         0.44 o
   1   1   8         87.15         83.53         0.85 o
   2   1   8        112.70        113.00         1.00 o
   3   1   8         96.68         87.07         0.84 o
   4   1   8        197.69        185.09         1.55 o
   5   1   8         23.52         20.28         0.64 o
   6   1   8         88.57         93.63         1.32 o
   7   1   8         25.09         25.40         0.71 o
   8   1   8          3.18          2.84         0.46 o
   9   1   8          5.76          7.31         0.86 o
  -9   2   8          4.37          4.71         0.72 o
  -8   2   8          0.30          0.11         0.48 o
  -7   2   8         71.12         74.15         1.49 o
  -6   2   8        103.52        106.86         1.44 o
  -5   2   8         14.02         16.99         0.61 o
  -4   2   8         24.86         25.05         0.56 o
  -3   2   8        110.22         99.87         1.15 o
  -2   2   8         36.08         34.77         0.56 o
  -1   2   8        516.28        510.55         3.32 o
   0   2   8         99.67         96.92         0.94 o
   1   2   8        103.08        100.33         0.96 o
   2   2   8        349.32        354.34         2.27 o
   3   2   8         59.11         63.37         0.77 o
   4   2   8          0.28          0.41         0.22 o
   5   2   8         17.07         16.26         0.82 o
   6   2   8          0.25          0.02         0.34 o
   7   2   8         11.86         13.02         0.67 o
   8   2   8          5.48          4.45         0.52 o
   9   2   8         56.52         60.47         2.00 o
  -9   3   8         14.13         14.58         1.06 o
  -8   3   8         11.44         10.76         0.89 o
  -7   3   8         39.25         41.52         1.00 o
  -6   3   8        360.62        356.89         2.94 o
  -5   3   8        206.40        212.63         1.98 o
  -4   3   8          0.03          0.40         0.21 o
  -3   3   8         50.31         48.08         0.71 o
  -2   3   8        920.20        868.92         5.10 o
  -1   3   8        104.16         94.54         1.07 o
   0   3   8         67.32         69.03         0.79 o
   1   3   8        291.81        296.19         2.05 o
   2   3   8          0.24          0.00         0.16 o
   3   3   8        193.30        190.23         1.66 o
   4   3   8         12.88         12.21         0.67 o
   5   3   8          6.54          7.14         0.61 o
   6   3   8          6.96          8.50         0.62 o
   7   3   8          0.88          1.08         0.42 o
   8   3   8          3.42          3.50         0.50 o
   9   3   8         23.44         22.60         1.53 o
  -9   4   8          7.90          7.03         0.95 o
  -8   4   8          5.63          6.51         0.92 o
  -7   4   8         24.19         24.06         0.98 o
  -6   4   8          3.67          4.30         0.43 o
  -5   4   8          0.46          0.80         0.27 o
  -4   4   8          0.05         -0.23         0.23 o
  -3   4   8         17.53         14.22         0.60 o
  -2   4   8         10.45          9.15         0.38 o
  -1   4   8         40.63         39.46         0.60 o
   0   4   8          3.65          4.49         0.26 o
   1   4   8         55.26         53.82         0.78 o
   2   4   8         57.29         54.19         0.75 o
   3   4   8         22.32         20.55         0.71 o
   4   4   8          0.59          0.55         0.26 o
   5   4   8          5.44          5.84         0.51 o
   6   4   8         15.87         14.72         0.77 o
   7   4   8          5.65          5.14         0.58 o
   8   4   8         39.56         36.75         1.32 o
   9   4   8         12.72         13.86         1.64 o
  -9   5   8         16.42         16.67         1.35 o
  -8   5   8          3.41          3.24         1.00 o
  -7   5   8          6.69          5.76         0.60 o
  -6   5   8         30.86         29.82         0.97 o
  -5   5   8          0.02         -0.24         0.24 o
  -4   5   8          1.22          0.84         0.29 o
  -3   5   8         66.08         68.43         1.14 o
  -2   5   8          1.00          0.87         0.24 o
  -1   5   8         47.29         36.89         0.92 o
   0   5   8        449.59        423.27         3.26 o
   1   5   8         86.92         75.90         1.03 o
   2   5   8         10.70          9.18         0.43 o
   3   5   8          5.35          5.29         0.38 o
   4   5   8         51.91         52.85         0.98 o
   5   5   8        186.79        191.75         2.45 o
   6   5   8         50.87         52.49         1.25 o
   7   5   8         10.24         10.74         0.79 o
   8   5   8         15.93         15.01         1.07 o
   9   5   8          1.25          1.35         0.74 o
  -8   6   8          1.66          0.96         0.57 o
  -7   6   8          3.00          1.89         0.48 o
  -6   6   8          5.59          5.06         0.51 o
  -5   6   8          7.42          7.31         0.51 o
  -4   6   8        181.02        194.45         2.11 o
  -3   6   8         18.71         21.43         0.73 o
  -2   6   8          1.83          1.21         0.32 o
  -1   6   8        171.46        156.75         1.78 o
   0   6   8          0.55         -0.05         0.21 o
   1   6   8        255.72        241.55         2.44 o
   2   6   8         27.32         28.51         0.69 o
   3   6   8          3.50          3.15         0.37 o
   4   6   8         15.28         17.02         0.94 o
   5   6   8        247.00        245.84         2.90 o
   6   6   8          5.89          6.50         0.58 o
   7   6   8          0.83          0.06         0.44 o
   8   6   8          8.21          7.11         1.13 o
  -8   7   8          2.56          3.26         0.80 o
  -7   7   8          3.43          2.83         0.64 o
  -6   7   8          0.02          0.35         0.40 o
  -5   7   8         15.27         17.45         0.82 o
  -4   7   8          0.00          0.19         0.29 o
  -3   7   8          0.02         -0.03         0.29 o
  -2   7   8         18.36         18.72         0.70 o
  -1   7   8          2.26          2.28         0.34 o
   0   7   8          7.95          7.02         0.67 o
   1   7   8         17.40         18.21         0.66 o
   2   7   8         21.26         23.97         0.91 o
   3   7   8          0.09         -0.07         0.28 o
   4   7   8          6.99          6.11         0.68 o
   5   7   8        316.34        315.50         3.74 o
   6   7   8         11.77         10.00         0.73 o
   7   7   8         13.88         14.82         0.97 o
   8   7   8         20.66         21.19         1.51 o
  -8   8   8         10.68         10.56         1.08 o
  -7   8   8          7.95          8.97         0.89 o
  -6   8   8         15.75         15.45         1.03 o
  -5   8   8         18.00         17.24         0.91 o
  -4   8   8          7.24          5.90         0.57 o
  -3   8   8         57.61         56.36         1.22 o
  -2   8   8        175.51        178.03         2.25 o
  -1   8   8          6.81          7.51         0.70 o
   0   8   8          2.13          1.54         0.37 o
   1   8   8          0.26          0.35         0.32 o
   2   8   8          7.49          8.32         0.63 o
   3   8   8          2.44          3.23         0.47 o
   4   8   8         38.51         41.11         1.34 o
   5   8   8         55.20         55.58         1.33 o
   6   8   8         13.49         15.03         1.12 o
   7   8   8          1.09          1.01         0.73 o
   8   8   8          7.13          6.46         1.26 o
  -7   9   8         25.16         24.24         1.48 o
  -6   9   8          0.86          0.60         0.62 o
  -5   9   8         61.79         62.08         1.84 o
  -4   9   8          1.94          2.37         0.54 o
  -3   9   8        288.54        296.43         4.12 o
  -2   9   8        146.47        135.77         2.13 o
  -1   9   8         57.02         61.94         1.34 o
   0   9   8          0.58          0.41         0.35 o
   1   9   8          4.95          5.55         0.53 o
   2   9   8          4.79          5.37         0.57 o
   3   9   8         14.93         14.20         0.79 o
   4   9   8          0.01          0.66         0.48 o
   5   9   8          7.07          6.37         0.81 o
   6   9   8         31.46         32.16         1.46 o
   7   9   8         12.20         11.35         1.18 o
  -6  10   8          1.61          2.01         0.91 o
  -5  10   8          1.37          1.25         0.60 o
  -4  10   8          0.03         -0.44         0.44 o
  -3  10   8          1.03          1.81         0.65 o
  -2  10   8         11.40         10.25         0.81 o
  -1  10   8          0.07         -0.40         0.40 o
   0  10   8          4.50          4.85         0.66 o
   1  10   8          1.70          1.60         0.69 o
   2  10   8         10.32         11.14         0.75 o
   3  10   8          1.44          1.80         0.54 o
   4  10   8         49.43         50.69         2.12 o
   5  10   8         22.08         22.14         1.21 o
   6  10   8         14.24         15.92         1.59 o
  -5  11   8         16.49         20.37         1.29 o
  -4  11   8          0.61          0.21         0.55 o
  -3  11   8          7.45          6.32         0.78 o
  -2  11   8          1.60          0.78         0.49 o
  -1  11   8         12.64         10.71         0.80 o
   0  11   8          0.71          0.30         0.45 o
   1  11   8          9.55          9.95         0.75 o
   2  11   8          4.27          4.14         0.68 o
   3  11   8          2.95          3.30         0.65 o
   4  11   8         65.97         63.65         2.01 o
   5  11   8         19.06         16.19         1.59 o
  -4  12   8         18.80         17.55         1.21 o
  -3  12   8          0.66         -0.35         0.53 o
  -2  12   8          0.01          0.58         0.51 o
  -1  12   8          1.38          0.80         0.50 o
   0  12   8         33.90         33.56         1.28 o
   1  12   8          8.53          7.85         0.72 o
   2  12   8         25.48         25.39         1.28 o
   3  12   8         16.45         13.81         1.01 o
   4  12   8         12.28         12.48         3.69 o
  -3  13   8          3.05          2.41         0.72 o
  -2  13   8          0.13         -0.32         0.59 o
  -1  13   8          1.35          1.24         0.70 o
   0  13   8          8.54          9.58         0.82 o
   1  13   8          0.04         -0.38         0.77 o
   2  13   8          9.39         10.33         0.97 o
   3  13   8          0.85          1.50         0.90 o
  -9   0   9         32.45         30.14         2.07 o
  -7   0   9          9.36          7.81         0.92 o
  -5   0   9         38.10         44.82         1.29 o
  -3   0   9         13.23         13.99         0.63 o
  -1   0   9         44.15         45.35         1.00 o
   1   0   9         36.99         35.00         0.87 o
   3   0   9         17.01         16.93         0.61 o
   5   0   9          1.70          1.66         0.48 o
   7   0   9         22.10         21.04         1.28 o
   9   0   9          6.34          3.42         1.13 o
  -9   1   9          1.06          0.88         0.62 o
  -8   1   9          3.12          2.94         0.64 o
  -7   1   9          6.24          5.46         0.59 o
  -6   1   9         21.05         20.41         0.82 o
  -5   1   9          2.24          2.69         0.36 o
  -4   1   9          0.27          0.51         0.23 o
  -3   1   9          1.28          2.67         0.26 o
  -2   1   9        477.20        442.11         3.03 o
  -1   1   9         84.99         71.96         0.88 o
   0   1   9        287.97        275.37         2.00 o
   1   1   9        662.85        656.79         4.03 o
   2   1   9          3.26          4.08         0.25 o
   3   1   9          5.80          2.91         0.24 o
   4   1   9         17.28         15.12         0.52 o
   5   1   9          5.44          7.69         0.45 o
   6   1   9          7.53          9.02         0.59 o
   7   1   9        187.47        193.75         2.82 o
   8   1   9          4.75          4.41         0.68 o
   9   1   9         57.93         62.88         2.34 o
  -9   2   9          4.11          3.88         0.73 o
  -8   2   9          9.56          8.57         1.08 o
  -7   2   9          1.04          1.12         0.40 o
  -6   2   9          1.53          1.25         0.34 o
  -5   2   9          0.20          0.51         0.27 o
  -4   2   9          0.81          1.42         0.28 o
  -3   2   9         96.03         84.12         1.09 o
  -2   2   9         33.38         35.32         0.62 o
  -1   2   9        896.21        862.23         5.30 o
   0   2   9        148.35        148.70         1.29 o
   1   2   9         66.42         63.33         0.77 o
   2   2   9        489.57        488.90         3.13 o
   3   2   9         55.36         54.95         0.80 o
   4   2   9         56.65         47.52         0.90 o
   5   2   9          4.31          4.23         0.46 o
   6   2   9        109.86        110.50         2.27 o
   7   2   9         36.88         38.28         1.35 o
   8   2   9          7.19          5.96         0.70 o
   9   2   9          0.59          0.44         0.70 o
  -9   3   9         21.80         21.84         1.27 o
  -8   3   9          2.11          1.37         0.60 o
  -7   3   9         72.74         74.20         1.36 o
  -6   3   9        196.03        196.77         2.24 o
  -5   3   9         40.63         40.41         1.09 o
  -4   3   9         29.77         35.53         0.73 o
  -3   3   9         31.18         26.41         0.65 o
  -2   3   9         30.87         28.54         0.64 o
  -1   3   9        234.53        223.89         1.88 o
   0   3   9          1.60          1.05         0.19 o
   1   3   9          5.98          5.52         0.29 o
   2   3   9         42.25         43.83         0.67 o
   3   3   9          0.56          0.98         0.24 o
   4   3   9          0.08          0.40         0.29 o
   5   3   9          1.24          1.46         0.35 o
   6   3   9          1.32          1.36         0.42 o
   7   3   9          3.22          3.36         0.57 o
   8   3   9          0.98          0.51         0.51 o
   9   3   9          2.18          3.84         0.88 o
  -9   4   9          2.22          2.78         0.77 o
  -8   4   9          1.35          1.10         0.55 o
  -7   4   9         24.35         23.99         1.07 o
  -6   4   9        133.82        136.51         1.99 o
  -5   4   9         26.60         28.11         0.93 o
  -4   4   9         19.49         19.89         0.71 o
  -3   4   9         12.63         10.33         0.47 o
  -2   4   9         96.04         82.91         1.17 o
  -1   4   9        121.32        111.29         1.22 o
   0   4   9         70.07         57.66         0.83 o
   1   4   9         89.08         81.33         1.04 o
   2   4   9         49.35         50.01         0.98 o
   3   4   9         72.07         81.79         1.22 o
   4   4   9          1.55          2.38         0.37 o
   5   4   9         40.19         42.93         1.13 o
   6   4   9         13.18         16.56         0.84 o
   7   4   9          1.35          1.77         0.53 o
   8   4   9         30.75         31.12         1.77 o
   9   4   9          1.97          1.18         0.75 o
  -8   5   9          0.36         -0.40         0.52 o
  -7   5   9         12.02         13.27         1.07 o
  -6   5   9          2.37          1.92         0.40 o
  -5   5   9          0.00          0.06         0.28 o
  -4   5   9          0.10         -0.11         0.29 o
  -3   5   9          0.14          0.21         0.26 o
  -2   5   9          5.37          5.14         0.40 o
  -1   5   9         91.72         79.21         1.20 o
   0   5   9        114.83        106.23         1.37 o
   1   5   9         50.22         45.63         0.86 o
   2   5   9          3.18          5.83         0.41 o
   3   5   9         10.30         10.57         0.61 o
   4   5   9          2.98          2.67         0.42 o
   5   5   9         15.83         17.35         0.82 o
   6   5   9         19.56         21.39         1.17 o
   7   5   9          3.66          2.28         0.54 o
   8   5   9         23.98         24.79         1.33 o
  -8   6   9         36.22         37.39         1.87 o
  -7   6   9          0.38          0.54         0.45 o
  -6   6   9         34.95         36.13         1.12 o
  -5   6   9        119.00        125.44         1.66 o
  -4   6   9          2.81          2.97         0.41 o
  -3   6   9          6.61          5.83         0.48 o
  -2   6   9          4.54          5.84         0.52 o
  -1   6   9          2.13          1.69         0.34 o
   0   6   9         14.94         14.34         0.60 o
   1   6   9          2.64          2.80         0.37 o
   2   6   9         36.14         35.23         0.98 o
   3   6   9          9.16          9.66         0.60 o
   4   6   9         11.78         12.42         0.70 o
   5   6   9         37.61         39.75         1.13 o
   6   6   9          5.40          5.88         0.59 o
   7   6   9          3.27          3.43         0.64 o
   8   6   9          7.92          7.17         0.92 o
  -8   7   9         27.16         27.81         1.67 o
  -7   7   9          1.54          0.94         0.54 o
  -6   7   9         53.14         52.98         2.08 o
  -5   7   9        241.64        238.57         2.98 o
  -4   7   9          3.14          2.89         0.41 o
  -3   7   9          1.38          1.05         0.37 o
  -2   7   9         29.66         32.78         0.97 o
  -1   7   9          1.10          0.65         0.31 o
   0   7   9         57.54         58.73         1.29 o
   1   7   9          0.44          1.00         0.35 o
   2   7   9         61.60         62.02         1.33 o
   3   7   9        237.89        242.92         3.03 o
   4   7   9        140.47        143.06         2.21 o
   5   7   9          0.12          0.01         0.39 o
   6   7   9        237.23        235.96         3.23 o
   7   7   9         19.66         22.36         1.20 o
   8   7   9          1.44          2.91         0.89 o
  -7   8   9         30.18         31.26         2.35 o
  -6   8   9          0.17          0.46         0.53 o
  -5   8   9         93.15         89.79         1.84 o
  -4   8   9         93.30         91.93         1.78 o
  -3   8   9          0.77          0.54         0.36 o
  -2   8   9          1.97          2.90         0.43 o
  -1   8   9          2.67          1.46         0.41 o
   0   8   9         84.93         88.89         1.64 o
   1   8   9         12.09         11.01         0.69 o
   2   8   9          9.09         10.38         0.74 o
   3   8   9          0.00         -0.37         0.37 o
   4   8   9         12.70         12.24         0.82 o
   5   8   9        132.44        131.15         2.36 o
   6   8   9         19.86         19.08         1.50 o
   7   8   9          8.53          8.36         1.13 o
  -7   9   9          0.24          0.38         0.71 o
  -6   9   9         14.63         17.76         1.62 o
  -5   9   9         20.98         19.09         1.26 o
  -4   9   9         12.22         10.75         0.87 o
  -3   9   9         54.03         51.62         1.47 o
  -2   9   9        146.52        148.37         2.27 o
  -1   9   9          2.03          1.59         0.44 o
   0   9   9          5.59          3.96         0.51 o
   1   9   9         28.02         27.30         1.07 o
   2   9   9          8.44          8.42         0.70 o
   3   9   9          0.82          1.00         0.43 o
   4   9   9          1.18          1.27         0.49 o
   5   9   9         10.72         12.36         1.04 o
   6   9   9          2.13          1.86         0.67 o
   7   9   9          4.77          4.46         1.32 o
  -6  10   9         10.04         10.22         1.05 o
  -5  10   9          0.32          1.00         0.63 o
  -4  10   9         16.45         16.61         1.28 o
  -3  10   9         13.50         13.34         0.93 o
  -2  10   9         64.40         62.34         1.64 o
  -1  10   9          4.60          4.72         0.62 o
   0  10   9        109.78        108.39         2.11 o
   1  10   9          6.69          8.08         0.72 o
   2  10   9          7.96          6.71         0.67 o
   3  10   9         17.40         15.20         0.89 o
   4  10   9          0.03         -0.03         0.56 o
   5  10   9         42.99         47.56         1.77 o
   6  10   9          9.30         10.26         1.00 o
  -5  11   9         14.28         14.20         1.15 o
  -4  11   9         13.48         16.34         1.19 o
  -3  11   9          1.01          0.87         0.54 o
  -2  11   9         13.17         11.84         0.90 o
  -1  11   9          1.64          1.72         0.55 o
   0  11   9          0.99          0.82         0.49 o
   1  11   9          3.37          3.80         0.59 o
   2  11   9          0.09          0.50         0.46 o
   3  11   9         15.78         16.16         1.13 o
   4  11   9          8.95          9.21         1.81 o
   5  11   9          0.00         -0.63         0.79 o
  -4  12   9          0.62          1.11         0.66 o
  -3  12   9          2.68          2.73         0.70 o
  -2  12   9          3.15          4.32         0.70 o
  -1  12   9          1.91          1.74         0.60 o
   0  12   9          7.83          7.75         0.79 o
   1  12   9          5.84          4.57         0.66 o
   2  12   9         35.03         32.66         1.49 o
   3  12   9          1.76          0.64         0.60 o
   4  12   9          9.91          9.40         1.48 o
  -2  13   9         15.53         15.03         1.18 o
  -1  13   9          9.73         11.37         0.93 o
   0  13   9         17.75         18.28         1.09 o
   1  13   9         82.26         79.40         3.12 o
   2  13   9          4.92          4.34         0.88 o
  -8   0  10          6.50          6.67         1.14 o
  -6   0  10          0.55          0.09         0.45 o
  -4   0  10          4.22          3.10         0.49 o
  -2   0  10          2.74          2.84         0.40 o
   0   0  10         51.67         55.18         1.73 o
   2   0  10         98.98         95.37         1.44 o
   4   0  10         15.27         15.63         0.82 o
   6   0  10        479.66        506.42        10.95 o
   8   0  10         29.73         28.20         1.65 o
  -9   1  10         13.82         11.47         0.99 o
  -8   1  10          2.48          2.54         0.58 o
  -7   1  10          2.03          1.58         0.56 o
  -6   1  10         63.88         62.63         1.28 o
  -5   1  10         10.28          9.99         0.57 o
  -4   1  10          3.35          4.21         0.37 o
  -3   1  10         39.24         31.30         0.67 o
  -2   1  10         36.21         31.40         0.66 o
  -1   1  10        515.60        500.10         3.54 o
   0   1  10         79.10         83.07         0.97 o
   1   1  10         50.26         44.57         0.69 o
   2   1  10        113.72        106.07         1.13 o
   3   1  10          0.01          0.05         0.21 o
   4   1  10         17.92         18.71         0.65 o
   5   1  10          3.09          2.95         0.36 o
   6   1  10         96.65        101.77         1.67 o
   7   1  10         31.11         32.29         1.35 o
   8   1  10          1.12          1.35         0.56 o
   9   1  10          3.75          2.76         0.85 o
  -9   2  10          8.45         10.24         0.99 o
  -8   2  10         30.17         28.50         1.28 o
  -7   2  10          1.11          1.23         0.42 o
  -6   2  10         36.56         36.06         1.07 o
  -5   2  10         18.21         19.08         0.81 o
  -4   2  10          2.86          2.67         0.37 o
  -3   2  10         97.36         93.68         1.22 o
  -2   2  10        421.29        382.80         2.90 o
  -1   2  10         84.99         71.38         1.00 o
   0   2  10        312.60        280.91         2.17 o
   1   2  10        117.36        122.51         1.19 o
   2   2  10         55.02         60.32         1.07 o
   3   2  10          0.35          1.13         0.28 o
   4   2  10          2.81          3.09         0.40 o
   5   2  10         16.64         17.01         0.81 o
   6   2  10         89.08         89.46         1.78 o
   7   2  10         60.81         66.39         1.61 o
   8   2  10          0.42          0.77         0.59 o
   9   2  10          0.63          0.67         0.72 o
  -9   3  10          0.47          0.65         0.68 o
  -8   3  10          0.17          0.29         0.48 o
  -7   3  10          1.68          1.27         0.44 o
  -6   3  10         15.12         15.12         0.71 o
  -5   3  10          0.13         -0.31         0.31 o
  -4   3  10          5.24          5.79         0.49 o
  -3   3  10         14.64         13.65         0.72 o
  -2   3  10         11.19          9.97         0.47 o
  -1   3  10          1.23          0.60         0.25 o
   0   3  10         33.94         34.33         0.67 o
   1   3  10          4.77          5.16         0.31 o
   2   3  10          0.74          0.66         0.24 o
   3   3  10          9.75         11.36         0.55 o
   4   3  10         34.40         36.68         1.08 o
   5   3  10          1.09          0.52         0.37 o
   6   3  10         28.34         29.20         1.55 o
   7   3  10          2.05          2.70         0.56 o
   8   3  10         12.15         12.68         1.04 o
  -8   4  10         19.55         21.26         1.11 o
  -7   4  10         62.40         62.96         1.56 o
  -6   4  10         12.16         11.07         0.69 o
  -5   4  10        176.05        183.51         2.35 o
  -4   4  10         86.10         83.80         1.34 o
  -3   4  10        113.68        112.47         1.52 o
  -2   4  10         10.88          8.57         0.50 o
  -1   4  10         43.54         37.12         0.79 o
   0   4  10          0.28          0.70         0.27 o
   1   4  10          7.34          6.50         0.43 o
   2   4  10         13.65         16.23         0.60 o
   3   4  10         10.29         10.69         0.60 o
   4   4  10         33.24         37.79         0.97 o
   5   4  10          0.05         -0.09         0.34 o
   6   4  10          4.72          4.20         0.55 o
   7   4  10         10.28         11.59         1.13 o
   8   4  10          1.19          1.32         0.59 o
  -8   5  10         10.59         10.85         0.94 o
  -7   5  10         17.27         16.34         0.95 o
  -6   5  10         12.38         11.43         0.68 o
  -5   5  10          2.51          1.78         0.42 o
  -4   5  10          0.76          1.16         0.35 o
  -3   5  10          3.12          3.46         0.41 o
  -2   5  10         16.42         16.39         0.73 o
  -1   5  10         12.21         10.49         0.59 o
   0   5  10          8.05          6.38         0.48 o
   1   5  10         13.91         15.67         0.78 o
   2   5  10        118.89        116.19         1.75 o
   3   5  10        221.66        231.67         2.76 o
   4   5  10         22.92         25.64         0.95 o
   5   5  10          0.32          0.33         0.38 o
   6   5  10          2.71          1.80         0.51 o
   7   5  10         31.59         30.17         1.37 o
   8   5  10         27.08         25.93         1.38 o
  -8   6  10          8.83          9.02         0.96 o
  -7   6  10          6.35          5.92         0.79 o
  -6   6  10          7.97          8.04         0.91 o
  -5   6  10         11.53         11.66         0.66 o
  -4   6  10          0.07         -0.01         0.34 o
  -3   6  10          0.34          0.36         0.32 o
  -2   6  10         11.33         12.45         0.71 o
  -1   6  10          3.12          3.56         0.42 o
   0   6  10          7.67          7.28         0.48 o
   1   6  10          0.56          0.32         0.35 o
   2   6  10         43.24         43.71         1.15 o
   3   6  10         20.03         18.60         0.89 o
   4   6  10         32.77         35.26         1.27 o
   5   6  10         66.11         66.58         1.54 o
   6   6  10          7.25          6.95         0.75 o
   7   6  10         11.96         11.44         0.95 o
   8   6  10          1.07          0.44         0.65 o
  -7   7  10        148.71        157.04         2.77 o
  -6   7  10        136.52        140.42         2.51 o
  -5   7  10          8.31          8.53         0.99 o
  -4   7  10        280.70        279.31         3.05 o
  -3   7  10         29.43         32.65         0.99 o
  -2   7  10         27.80         30.55         0.89 o
  -1   7  10          0.80          0.69         0.33 o
   0   7  10        122.08        125.18         2.63 o
   1   7  10         28.95         29.65         1.28 o
   2   7  10         63.88         65.78         1.43 o
   3   7  10         13.66         10.90         0.93 o
   4   7  10         33.55         33.45         1.82 o
   5   7  10         86.91         94.20         1.88 o
   6   7  10          3.16          2.61         0.63 o
   7   7  10          2.89          2.78         0.85 o
  -7   8  10          9.74          9.34         0.96 o
  -6   8  10         27.01         27.73         1.26 o
  -5   8  10        214.28        211.80         3.11 o
  -4   8  10          1.95          1.91         0.52 o
  -3   8  10          3.70          2.95         0.48 o
  -2   8  10          9.01          9.36         0.64 o
  -1   8  10         20.69         18.94         1.13 o
   0   8  10         56.68         52.77         1.43 o
   1   8  10         23.99         24.44         1.10 o
   2   8  10         20.86         20.00         0.99 o
   3   8  10         72.60         70.40         1.66 o
   4   8  10          5.63          4.92         0.90 o
   5   8  10         70.99         69.16         1.87 o
   6   8  10         74.69         78.90         2.33 o
   7   8  10          0.29          0.46         0.76 o
  -6   9  10          7.66          5.96         0.89 o
  -5   9  10          0.92         -0.09         0.67 o
  -4   9  10         19.73         18.62         1.10 o
  -3   9  10         12.05         10.23         0.85 o
  -2   9  10          2.63          1.56         0.53 o
  -1   9  10         55.29         56.45         1.42 o
   0   9  10        105.42        105.20         2.12 o
   1   9  10        124.98        127.69         3.73 o
   2   9  10         19.94         19.91         1.04 o
   3   9  10         14.95         14.53         0.91 o
   4   9  10          3.43          2.42         0.55 o
   5   9  10         26.00         28.01         1.46 o
   6   9  10          0.03          1.59         0.67 o
  -5  10  10        124.29        128.09         4.21 o
  -4  10  10          1.86          2.02         0.62 o
  -3  10  10          9.62          9.29         0.85 o
  -2  10  10          1.00          0.76         0.51 o
  -1  10  10         42.78         40.81         1.62 o
   0  10  10          1.50          1.36         0.62 o
   1  10  10        118.12        114.18         2.24 o
   2  10  10          0.01         -0.06         0.47 o
   3  10  10         25.37         23.08         1.21 o
   4  10  10          0.45          0.36         0.60 o
   5  10  10          2.58          3.54         0.76 o
  -4  11  10         12.33         11.60         1.33 o
  -3  11  10          0.51          0.83         0.56 o
  -2  11  10          0.18         -0.43         0.48 o
  -1  11  10         19.81         19.24         1.12 o
   0  11  10         22.59         22.17         1.17 o
   1  11  10          0.13         -0.18         0.47 o
   2  11  10          7.56          6.12         0.95 o
   3  11  10         12.24         10.51         1.40 o
   4  11  10          3.54          4.46         0.79 o
  -3  12  10          0.44          0.21         0.64 o
  -2  12  10         13.57         12.64         1.01 o
  -1  12  10         18.09         18.36         1.14 o
   0  12  10          8.88          9.45         0.86 o
   1  12  10         20.89         20.11         1.13 o
   2  12  10         28.23         27.76         2.24 o
   3  12  10         36.07         36.71         1.82 o
   0  13  10         32.89         34.19         3.80 o
  -7   0  11        136.51        139.46         3.18 o
  -5   0  11        226.87        222.20         5.86 o
  -3   0  11         14.11         13.95         0.84 o
  -1   0  11          8.19          5.60         0.59 o
   1   0  11         31.90         28.08         1.02 o
   3   0  11         32.89         36.82         1.12 o
   5   0  11        139.97        137.98         2.64 o
   7   0  11        406.01        414.75         6.73 o
  -8   1  11          6.95          6.00         1.01 o
  -7   1  11         36.54         38.59         1.42 o
  -6   1  11         92.28         92.18         1.60 o
  -5   1  11         55.81         57.21         1.17 o
  -4   1  11          1.89          2.08         0.36 o
  -3   1  11         29.00         32.62         0.84 o
  -2   1  11          3.42          2.98         0.35 o
  -1   1  11         10.76         12.57         0.57 o
   0   1  11         29.49         28.71         0.70 o
   1   1  11          2.34          3.19         0.34 o
   2   1  11          0.01          0.01         0.23 o
   3   1  11          8.04          8.97         0.48 o
   4   1  11          1.18          1.16         0.31 o
   5   1  11          5.35          4.47         0.56 o
   6   1  11        116.90        119.83         2.14 o
   7   1  11         39.03         39.58         1.52 o
   8   1  11         27.27         26.30         1.83 o
  -8   2  11          0.80          1.25         0.55 o
  -7   2  11          2.55          1.93         0.47 o
  -6   2  11          5.29          5.40         0.54 o
  -5   2  11          6.06          6.53         0.55 o
  -4   2  11          3.36          3.38         0.40 o
  -3   2  11         10.63          9.10         0.50 o
  -2   2  11         58.51         51.85         1.00 o
  -1   2  11         76.58         67.89         1.13 o
   0   2  11         71.04         65.91         1.09 o
   1   2  11          0.75          1.40         0.29 o
   2   2  11         41.56         43.71         0.85 o
   3   2  11          0.04         -0.26         0.26 o
   4   2  11          1.22          1.41         0.38 o
   5   2  11         10.66         10.83         0.75 o
   6   2  11          6.39          6.48         0.68 o
   7   2  11          0.51          0.49         0.48 o
   8   2  11          7.95          8.33         1.04 o
  -8   3  11         16.73         16.58         1.11 o
  -7   3  11         10.49         11.34         0.74 o
  -6   3  11         12.42         11.99         0.67 o
  -5   3  11         11.48         10.91         0.69 o
  -4   3  11        270.77        275.04         3.01 o
  -3   3  11        154.57        158.66         1.92 o
  -2   3  11         29.43         26.04         0.81 o
  -1   3  11        192.36        183.60         2.30 o
   0   3  11          8.17          5.48         0.55 o
   1   3  11          5.27          7.36         0.46 o
   2   3  11          0.02         -0.03         0.29 o
   3   3  11         15.79         16.94         0.74 o
   4   3  11          7.28          7.34         0.54 o
   5   3  11          4.52          6.07         0.58 o
   6   3  11          0.16          0.45         0.44 o
   7   3  11         17.56         15.60         0.99 o
   8   3  11         39.51         40.64         1.88 o
  -8   4  11         18.75         18.07         1.18 o
  -7   4  11         19.31         19.69         1.06 o
  -6   4  11         32.46         30.35         1.07 o
  -5   4  11         21.06         21.77         0.99 o
  -4   4  11        160.33        163.20         2.32 o
  -3   4  11        164.31        165.57         2.26 o
  -2   4  11          3.78          4.99         0.48 o
  -1   4  11          0.36          0.61         0.31 o
   0   4  11          2.78          2.62         0.43 o
   1   4  11          2.81          3.42         0.47 o
   2   4  11          3.15          2.50         0.41 o
   3   4  11          1.26          1.66         0.37 o
   4   4  11         31.18         32.66         1.02 o
   5   4  11          0.04          0.19         0.39 o
   6   4  11          2.59          2.36         0.51 o
   7   4  11          3.25          2.95         0.61 o
   8   4  11          4.19          3.57         0.73 o
  -8   5  11          1.31          1.50         0.59 o
  -7   5  11          1.28          1.34         0.53 o
  -6   5  11          0.42          0.48         0.40 o
  -5   5  11          0.02         -0.38         0.38 o
  -4   5  11          0.21          0.32         0.39 o
  -3   5  11         28.23         25.50         1.34 o
  -2   5  11          0.79          0.89         0.37 o
  -1   5  11          7.04          7.22         0.59 o
   0   5  11         17.41         20.13         1.06 o
   1   5  11          6.90          9.74         0.69 o
   2   5  11        151.30        156.63         2.17 o
   3   5  11        165.73        169.88         2.70 o
   4   5  11          1.39          1.76         0.44 o
   5   5  11          6.82          7.00         0.81 o
   6   5  11          5.27          4.76         0.66 o
   7   5  11          4.37          5.33         0.77 o
   8   5  11          1.65          2.48         0.78 o
  -7   6  11          8.52          6.60         0.77 o
  -6   6  11          2.51          3.05         0.56 o
  -5   6  11         34.29         33.92         1.42 o
  -4   6  11          0.07          0.56         0.40 o
  -3   6  11         11.93         13.95         0.81 o
  -2   6  11         22.49         21.97         1.05 o
  -1   6  11          0.21          0.67         0.37 o
   0   6  11          2.68          2.85         0.42 o
   1   6  11         26.09         28.10         1.30 o
   2   6  11        215.14        213.78         2.90 o
   3   6  11        196.78        190.81         2.73 o
   4   6  11         67.25         67.86         1.55 o
   5   6  11          8.48          9.56         1.22 o
   6   6  11          0.08          0.35         0.52 o
   7   6  11         16.72         17.97         1.97 o
  -7   7  11          3.31          3.50         0.69 o
  -6   7  11         27.91         29.53         1.34 o
  -5   7  11        145.15        148.01         2.34 o
  -4   7  11         21.33         22.37         1.17 o
  -3   7  11          1.56          1.22         0.46 o
  -2   7  11          0.55          1.18         0.38 o
  -1   7  11          4.59          3.39         0.56 o
   0   7  11         12.82         12.40         0.97 o
   1   7  11          6.91          6.58         0.68 o
   2   7  11          3.85          4.05         0.67 o
   3   7  11          0.28          0.31         0.42 o
   4   7  11          1.41          1.65         0.77 o
   5   7  11          1.24          1.07         0.49 o
   6   7  11          0.91          0.34         0.54 o
   7   7  11          3.24          3.51         0.72 o
  -6   8  11         22.26         23.56         1.24 o
  -5   8  11        114.00        111.65         2.21 o
  -4   8  11          2.04          1.63         0.58 o
  -3   8  11          0.57          0.95         0.47 o
  -2   8  11         23.13         24.77         1.09 o
  -1   8  11         89.70         93.78         2.04 o
   0   8  11          0.71         -0.09         0.43 o
   1   8  11        216.80        217.09         3.69 o
   2   8  11         39.23         41.13         1.79 o
   3   8  11         27.08         27.44         1.45 o
   4   8  11          9.53         10.17         0.99 o
   5   8  11         44.60         44.92         2.04 o
   6   8  11          2.84          2.88         0.80 o
  -6   9  11          7.70          7.52         1.00 o
  -5   9  11         17.78         16.86         1.16 o
  -4   9  11         74.12         77.04         2.54 o
  -3   9  11          0.01         -0.45         0.45 o
  -2   9  11          0.01          0.30         0.45 o
  -1   9  11          3.22          3.60         0.94 o
   0   9  11        730.22        734.68         8.03 o
   1   9  11         29.88         32.87         1.29 o
   2   9  11         10.06          9.12         0.81 o
   3   9  11          9.84          8.58         0.81 o
   4   9  11          2.11          1.83         0.56 o
   5   9  11          7.30          8.58         1.29 o
   6   9  11         10.89         12.65         1.78 o
  -5  10  11          1.17          1.53         0.66 o
  -4  10  11         21.55         19.30         1.21 o
  -3  10  11          1.86          1.25         0.58 o
  -2  10  11          3.89          4.09         0.70 o
  -1  10  11          0.07         -0.04         0.48 o
   0  10  11         39.74         38.70         1.42 o
   1  10  11          2.95          1.78         0.58 o
   2  10  11          0.12         -0.47         0.47 o
   3  10  11          0.54          0.10         0.50 o
   4  10  11          0.99          0.85         0.70 o
   5  10  11          1.62          1.33         0.74 o
  -4  11  11          1.04          1.14         0.64 o
  -3  11  11         11.87         12.57         1.00 o
  -2  11  11          0.11          0.66         0.56 o
  -1  11  11         48.16         49.85         1.60 o
   0  11  11         45.38         46.46         1.51 o
   1  11  11          1.15          1.38         0.56 o
   2  11  11         17.93         16.26         1.03 o
   3  11  11         19.63         22.11         1.40 o
   4  11  11          1.66          1.53         0.70 o
  -2  12  11         16.41         17.00         1.17 o
  -1  12  11          1.22          1.45         0.63 o
   0  12  11          8.49          8.64         0.88 o
   1  12  11         15.57         17.12         1.09 o
   2  12  11          4.01          2.43         0.82 o
  -8   0  12         18.47         19.67         2.73 o
  -6   0  12        911.53        873.78        12.25 o
  -4   0  12          4.52          4.55         0.61 o
  -2   0  12         15.34         14.86         1.37 o
   0   0  12         25.19         27.23         1.71 o
   2   0  12         82.94         82.79         1.73 o
   4   0  12          3.44          5.72         1.32 o
   6   0  12         74.24         72.64         3.63 o
   8   0  12         17.90         18.08         2.39 o
  -8   1  12         11.54         10.90         1.00 o
  -7   1  12         76.72         77.98         2.21 o
  -6   1  12          0.09         -0.29         0.40 o
  -5   1  12         66.83         65.96         1.43 o
  -4   1  12          3.94          3.01         0.40 o
  -3   1  12          0.54          0.60         0.30 o
  -2   1  12          0.26          0.32         0.29 o
  -1   1  12          4.31          3.50         0.40 o
   0   1  12          5.15          5.42         0.43 o
   1   1  12          0.30          0.24         0.34 o
   2   1  12          0.18          0.27         0.27 o
   3   1  12         15.88         16.81         0.73 o
   4   1  12          0.44          0.70         0.36 o
   5   1  12         14.17         11.87         0.81 o
   6   1  12         65.88         67.70         1.62 o
   7   1  12         68.05         65.17         1.88 o
   8   1  12         13.54         10.65         1.18 o
  -8   2  12          0.94          1.08         0.58 o
  -7   2  12          2.22          1.22         0.50 o
  -6   2  12         12.78         12.28         0.91 o
  -5   2  12          0.06         -0.33         0.36 o
  -4   2  12         75.88         76.09         1.35 o
  -3   2  12         86.05         90.19         1.42 o
  -2   2  12          0.46          0.05         0.29 o
  -1   2  12         55.22         58.79         1.15 o
   0   2  12          0.00          0.15         0.29 o
   1   2  12         66.45         69.93         1.19 o
   2   2  12        184.84        185.87         2.11 o
   3   2  12         27.91         29.70         0.95 o
   4   2  12          1.01          0.59         0.40 o
   5   2  12          1.36          1.02         0.47 o
   6   2  12         16.92         16.81         0.99 o
   7   2  12          0.39          0.46         0.58 o
   8   2  12         28.18         28.61         1.72 o
  -8   3  12         39.81         44.75         1.77 o
  -7   3  12          0.49          0.55         0.46 o
  -6   3  12          4.58          4.25         0.64 o
  -5   3  12         92.05         94.53         1.80 o
  -4   3  12        222.57        216.38         2.83 o
  -3   3  12         70.99         72.58         1.42 o
  -2   3  12         66.68         72.02         1.42 o
  -1   3  12         45.22         53.41         1.25 o
   0   3  12         22.52         21.21         0.86 o
   1   3  12         33.10         35.47         0.95 o
   2   3  12         70.63         73.91         1.24 o
   3   3  12          3.13          3.34         0.44 o
   4   3  12         19.51         18.10         0.88 o
   5   3  12          0.08         -0.04         0.41 o
   6   3  12          0.34          1.10         0.51 o
   7   3  12          9.07          8.41         0.82 o
   8   3  12          2.06          4.01         0.90 o
  -8   4  12          3.53          3.65         0.75 o
  -7   4  12          0.96          0.67         0.45 o
  -6   4  12          0.15          0.73         0.42 o
  -5   4  12          1.39          1.19         0.46 o
  -4   4  12          5.90          6.26         0.58 o
  -3   4  12         21.84         22.98         0.95 o
  -2   4  12         40.74         42.67         1.13 o
  -1   4  12          0.59          0.64         0.37 o
   0   4  12          0.26         -0.31         0.31 o
   1   4  12         36.35         36.38         1.03 o
   2   4  12          0.37          0.23         0.35 o
   3   4  12          5.53          6.27         0.58 o
   4   4  12         62.62         62.06         2.41 o
   5   4  12          0.66          1.09         0.49 o
   6   4  12         14.60         12.64         0.91 o
   7   4  12         60.62         59.88         1.67 o
  -7   5  12          1.12          1.18         0.58 o
  -6   5  12          1.67          0.33         0.43 o
  -5   5  12         12.50         12.02         0.86 o
  -4   5  12         44.35         45.40         1.33 o
  -3   5  12         50.45         52.34         1.37 o
  -2   5  12         95.89         95.18         2.14 o
  -1   5  12          0.12          0.24         0.36 o
   0   5  12          3.44          3.23         0.53 o
   1   5  12         25.58         29.58         1.12 o
   2   5  12          1.03          0.70         0.48 o
   3   5  12         24.30         24.74         1.02 o
   4   5  12        121.02        118.04         2.00 o
   5   5  12         67.54         67.74         1.95 o
   6   5  12          0.12          0.21         0.49 o
   7   5  12          5.02          6.26         0.91 o
  -7   6  12         32.99         34.61         1.66 o
  -6   6  12          6.52          6.19         0.66 o
  -5   6  12         10.75         10.35         0.77 o
  -4   6  12          0.53         -0.40         0.43 o
  -3   6  12         34.02         32.53         1.21 o
  -2   6  12          8.00          8.52         0.75 o
  -1   6  12          8.17          8.57         0.69 o
   0   6  12          0.75         -0.09         0.36 o
   1   6  12         37.52         38.83         1.21 o
   2   6  12        178.93        179.92         2.69 o
   3   6  12        142.72        145.21         2.40 o
   4   6  12          0.22          0.22         0.53 o
   5   6  12          3.12          2.70         0.62 o
   6   6  12          0.06         -0.43         0.53 o
   7   6  12          8.19          6.96         1.26 o
  -6   7  12          0.51          0.02         0.53 o
  -5   7  12          1.21          0.81         0.48 o
  -4   7  12          0.01         -0.44         0.44 o
  -3   7  12          6.14          5.91         0.63 o
  -2   7  12          0.61         -0.07         0.44 o
  -1   7  12          0.44         -0.42         0.42 o
   0   7  12         31.05         31.12         1.30 o
   1   7  12         25.76         27.59         1.96 o
   2   7  12         23.70         21.34         1.12 o
   3   7  12         62.57         58.63         1.64 o
   4   7  12          0.13          0.51         0.46 o
   5   7  12          0.00          0.36         0.49 o
   6   7  12         12.90         14.38         1.05 o
  -6   8  12         18.26         16.27         1.10 o
  -5   8  12         18.37         18.10         1.10 o
  -4   8  12         50.44         49.68         1.69 o
  -3   8  12          8.47          6.77         0.72 o
  -2   8  12          8.36          8.37         0.74 o
  -1   8  12         22.41         24.75         1.26 o
   0   8  12        291.83        299.60         4.21 o
   1   8  12         75.18         77.62         1.89 o
   2   8  12          8.86          9.50         1.36 o
   3   8  12         12.67         10.40         0.87 o
   4   8  12          0.40          0.07         0.51 o
   5   8  12          8.50          9.01         0.88 o
   6   8  12          8.76         10.36         1.04 o
  -5   9  12         41.43         46.63         1.98 o
  -4   9  12          0.49         -0.11         0.57 o
  -3   9  12          3.65          2.57         0.59 o
  -2   9  12          7.91          7.34         0.74 o
  -1   9  12        111.70        114.26         2.41 o
   0   9  12         11.74         11.80         0.94 o
   1   9  12        261.55        260.31         3.87 o
   2   9  12         15.29         14.40         1.16 o
   3   9  12          0.04         -0.08         0.48 o
   4   9  12         10.89         13.05         1.24 o
   5   9  12         25.62         25.40         1.56 o
  -4  10  12          3.29          3.24         0.74 o
  -3  10  12          0.65          0.73         0.59 o
  -2  10  12          8.27          8.16         0.89 o
  -1  10  12         21.22         21.22         1.23 o
   0  10  12          7.60          8.75         0.87 o
   1  10  12         67.89         68.25         1.84 o
   2  10  12         12.44         15.90         1.77 o
   3  10  12          0.29         -0.01         0.55 o
   4  10  12         20.02         16.93         1.47 o
  -3  11  12          7.17          6.56         1.13 o
  -2  11  12         47.36         46.80         1.71 o
  -1  11  12          4.70          4.04         0.73 o
   0  11  12          3.77          3.14         0.68 o
   1  11  12          9.35          9.17         0.90 o
   2  11  12          5.71          6.35         0.91 o
   3  11  12         21.97         20.82         1.41 o
  -7   0  13        137.54        142.80         4.01 o
  -5   0  13        124.80        120.40         2.80 o
  -3   0  13          3.20          4.87         0.64 o
  -1   0  13          0.66         -0.16         0.43 o
   1   0  13          4.87          3.93         0.75 o
   3   0  13          5.70          5.21         1.12 o
   5   0  13          4.10          4.51         0.84 o
   7   0  13          0.01         -0.15         0.99 o
  -8   1  13         12.07         12.72         1.25 o
  -7   1  13         81.43         85.29         1.83 o
  -6   1  13         40.25         42.61         1.43 o
  -5   1  13         46.75         48.06         1.34 o
  -4   1  13         14.49         13.44         0.70 o
  -3   1  13          1.42          2.10         0.43 o
  -2   1  13         13.05         13.39         0.65 o
  -1   1  13         12.88         12.24         0.75 o
   0   1  13          0.01          0.11         0.33 o
   1   1  13        188.75        192.21         2.22 o
   2   1  13        263.42        267.84         2.76 o
   3   1  13         39.31         40.08         1.04 o
   4   1  13         27.12         30.01         1.19 o
   5   1  13          9.75          9.04         0.75 o
   6   1  13         15.73         14.71         1.04 o
   7   1  13          3.05          1.93         0.76 o
  -7   2  13          0.12          0.36         0.52 o
  -6   2  13         91.14         89.66         1.78 o
  -5   2  13          0.63          0.19         0.42 o
  -4   2  13         55.04         53.92         1.31 o
  -3   2  13        166.99        170.32         2.30 o
  -2   2  13         50.03         50.16         1.14 o
  -1   2  13         15.40         18.63         0.86 o
   0   2  13          0.28          0.08         0.35 o
   1   2  13        204.55        204.44         2.49 o
   2   2  13         68.36         68.57         1.25 o
   3   2  13        196.10        194.85         2.63 o
   4   2  13          1.66          1.29         0.44 o
   5   2  13          0.37         -0.06         0.44 o
   6   2  13          5.69          5.17         0.69 o
   7   2  13         14.71         15.09         1.29 o
  -7   3  13          0.59          0.65         0.49 o
  -6   3  13          2.02          2.89         0.54 o
  -5   3  13         12.18         12.59         0.87 o
  -4   3  13         19.91         19.83         1.24 o
  -3   3  13         85.47         84.68         1.55 o
  -2   3  13         61.33         64.47         1.40 o
  -1   3  13          0.14          0.34         0.35 o
   0   3  13          0.88          1.13         0.43 o
   1   3  13          0.78         -0.01         0.34 o
   2   3  13          3.22          3.18         0.52 o
   3   3  13          1.01          0.53         0.38 o
   4   3  13          3.57          3.92         0.56 o
   5   3  13          0.36          0.84         0.49 o
   6   3  13          1.00          1.35         0.54 o
   7   3  13         19.91         19.01         1.42 o
  -7   4  13          4.90          4.72         0.65 o
  -6   4  13          4.81          4.34         0.61 o
  -5   4  13          6.16          6.09         0.65 o
  -4   4  13         54.30         53.40         1.37 o
  -3   4  13        335.68        343.11         3.88 o
  -2   4  13        152.71        159.28         2.50 o
  -1   4  13         33.23         35.38         1.17 o
   0   4  13          0.08          0.03         0.39 o
   1   4  13         28.23         30.18         1.11 o
   2   4  13         32.83         36.16         1.14 o
   3   4  13          4.62          3.78         0.62 o
   4   4  13         84.60         84.28         1.84 o
   5   4  13        105.49        104.01         2.16 o
   6   4  13         44.97         45.60         1.64 o
   7   4  13          0.46          1.23         0.67 o
  -7   5  13          0.01          0.24         0.58 o
  -6   5  13          3.35          2.45         0.53 o
  -5   5  13          6.71          7.24         0.90 o
  -4   5  13         33.68         31.61         1.30 o
  -3   5  13         38.58         37.24         1.36 o
  -2   5  13         72.23         69.85         2.02 o
  -1   5  13          5.21          4.92         0.87 o
   0   5  13          0.00         -0.38         0.38 o
   1   5  13         64.34         71.09         1.62 o
   2   5  13          0.20         -0.12         0.39 o
   3   5  13          4.39          4.32         0.74 o
   4   5  13         92.31         87.60         2.06 o
   5   5  13          6.07          5.29         0.74 o
   6   5  13         17.71         19.06         1.37 o
   7   5  13         34.52         37.92         2.13 o
  -6   6  13          0.28          0.28         0.48 o
  -5   6  13          7.95          6.21         0.77 o
  -4   6  13          4.05          4.31         0.63 o
  -3   6  13          6.21          6.65         0.69 o
  -2   6  13         14.12         13.26         0.94 o
  -1   6  13          0.05          0.29         0.41 o
   0   6  13          0.13          0.09         0.40 o
   1   6  13         13.35         13.96         0.96 o
   2   6  13          3.35          2.84         0.62 o
   3   6  13         18.05         17.22         0.99 o
   4   6  13          7.41          7.31         0.73 o
   5   6  13          9.23          9.23         0.88 o
   6   6  13         13.41         14.69         1.10 o
  -6   7  13         22.61         22.58         1.27 o
  -5   7  13          1.08          0.87         0.53 o
  -4   7  13         82.35         85.34         2.94 o
  -3   7  13         17.78         16.40         1.09 o
  -2   7  13          0.23          0.43         0.46 o
  -1   7  13          0.04         -0.44         0.44 o
   0   7  13         18.17         17.78         1.08 o
   1   7  13          3.29          2.97         0.62 o
   2   7  13         13.14         13.43         1.21 o
   3   7  13         17.32         17.67         1.09 o
   4   7  13         12.89         12.92         0.99 o
   5   7  13         77.72         75.91         2.20 o
   6   7  13          7.08          6.85         0.99 o
  -5   8  13         47.54         49.83         1.62 o
  -4   8  13          8.32          8.51         0.93 o
  -3   8  13          1.00          0.40         0.49 o
  -2   8  13         19.93         19.76         1.08 o
  -1   8  13          3.05          2.17         0.61 o
   0   8  13         58.18         56.54         1.99 o
   1   8  13          8.02          7.11         0.79 o
   2   8  13          1.86          1.39         0.56 o
   3   8  13          1.80          2.10         0.63 o
   4   8  13          3.05          2.90         0.67 o
   5   8  13          0.06         -0.04         0.64 o
  -4   9  13          1.42          1.30         0.64 o
  -3   9  13          0.01          0.16         0.51 o
  -2   9  13          0.51          0.55         0.50 o
  -1   9  13          5.35          5.33         0.92 o
   0   9  13         17.45         18.91         1.17 o
   1   9  13         46.01         47.48         1.63 o
   2   9  13         13.18         14.07         1.16 o
   3   9  13          0.36          1.05         0.57 o
   4   9  13          9.64          9.43         0.93 o
  -3  10  13         68.73         70.29         2.05 o
  -2  10  13          6.78          6.34         0.84 o
  -1  10  13          7.49          7.06         0.86 o
   0  10  13        166.41        165.64         3.07 o
   1  10  13          2.94          3.53         0.71 o
   2  10  13         13.53         14.17         1.05 o
   3  10  13         66.47         67.97         1.90 o
  -1  11  13          0.77          0.41         0.64 o
   0  11  13          4.47          3.24         0.75 o
   1  11  13         14.20         13.83         1.08 o
  -6   0  14          0.08         -0.49         0.76 o
  -4   0  14          6.12          5.33         0.81 o
  -2   0  14          0.66          0.08         0.45 o
   0   0  14         34.38         37.80         2.88 o
   2   0  14        155.13        155.02         3.02 o
   4   0  14         37.77         35.37         1.81 o
   6   0  14         46.74         42.58         2.90 o
  -7   1  14          0.04          0.24         0.53 o
  -6   1  14        136.92        136.21         2.63 o
  -5   1  14         10.26          9.00         0.76 o
  -4   1  14         15.12         13.92         1.05 o
  -3   1  14         34.08         35.12         1.06 o
  -2   1  14         24.86         24.74         0.96 o
  -1   1  14          8.38          8.63         0.66 o
   0   1  14         17.08         19.20         1.08 o
   1   1  14        169.92        170.14         2.42 o
   2   1  14        146.69        144.84         2.20 o
   3   1  14        108.54        108.97         1.76 o
   4   1  14          7.38          6.47         0.70 o
   5   1  14         21.48         22.18         1.30 o
   6   1  14         10.78         11.76         1.01 o
   7   1  14          2.11          2.93         0.83 o
  -7   2  14         25.97         23.90         1.37 o
  -6   2  14         21.63         21.36         1.21 o
  -5   2  14          1.12          1.52         0.53 o
  -4   2  14          6.19          5.96         0.65 o
  -3   2  14         29.99         28.07         1.06 o
  -2   2  14         78.61         82.74         1.66 o
  -1   2  14        149.14        148.44         2.26 o
   0   2  14          0.00          0.24         0.38 o
   1   2  14          0.16          0.56         0.37 o
   2   2  14        181.46        177.79         2.34 o
   3   2  14        122.84        118.11         2.02 o
   4   2  14         14.60         14.89         1.05 o
   5   2  14         11.11         10.80         0.86 o
   6   2  14         17.68         17.63         1.19 o
   7   2  14          3.77          2.81         0.85 o
  -7   3  14          0.00         -0.07         0.53 o
  -6   3  14          1.98          2.61         0.60 o
  -5   3  14          0.23         -0.14         0.43 o
  -4   3  14         14.98         13.17         0.84 o
  -3   3  14          0.42         -0.15         0.41 o
  -2   3  14          9.98         10.54         0.74 o
  -1   3  14         96.92         96.31         2.13 o
   0   3  14          0.21         -0.04         0.39 o
   1   3  14         23.38         23.32         1.01 o
   2   3  14        270.30        273.15         3.36 o
   3   3  14         45.61         45.42         1.40 o
   4   3  14          0.08          0.07         0.43 o
   5   3  14          2.56          1.37         0.57 o
   6   3  14          3.84          3.04         0.68 o
   7   3  14         48.49         53.22         2.17 o
  -6   4  14         13.75         12.55         0.91 o
  -5   4  14         55.50         51.38         1.55 o
  -4   4  14         25.43         25.28         1.22 o
  -3   4  14         13.66         14.94         0.96 o
  -2   4  14         72.93         78.78         1.95 o
  -1   4  14        185.53        186.63         2.94 o
   0   4  14          2.54          1.66         0.50 o
   1   4  14         61.49         64.12         1.58 o
   2   4  14         51.54         52.90         1.36 o
   3   4  14         13.17         12.78         0.88 o
   4   4  14         62.86         64.27         1.67 o
   5   4  14          2.20          1.62         0.63 o
   6   4  14          3.81          3.88         0.76 o
  -6   5  14          0.73          0.43         0.53 o
  -5   5  14         27.44         26.34         1.31 o
  -4   5  14         20.04         20.02         1.10 o
  -3   5  14         72.21         75.41         2.17 o
  -2   5  14         80.33         87.70         2.07 o
  -1   5  14         24.15         24.76         1.14 o
   0   5  14         14.36         15.24         0.93 o
   1   5  14          2.24          0.95         0.64 o
   2   5  14          3.72          3.91         0.60 o
   3   5  14          9.76         10.10         0.82 o
   4   5  14          0.71          0.57         0.54 o
   5   5  14          1.71          1.12         0.64 o
   6   5  14         14.49         15.08         1.28 o
  -6   6  14          2.29          1.63         0.57 o
  -5   6  14          8.06          7.42         0.83 o
  -4   6  14          4.98          4.31         0.68 o
  -3   6  14          0.16         -0.46         0.46 o
  -2   6  14          0.01          0.44         0.50 o
  -1   6  14          0.03         -0.33         0.49 o
   0   6  14          4.75          3.83         0.59 o
   1   6  14          0.17          0.42         0.51 o
   2   6  14          3.07          2.72         0.58 o
   3   6  14          6.14          5.77         0.93 o
   4   6  14         65.23         64.16         2.44 o
   5   6  14         33.02         31.91         1.74 o
   6   6  14          5.99          4.74         1.06 o
  -5   7  14        134.19        139.88         3.29 o
  -4   7  14          4.11          3.86         0.75 o
  -3   7  14         20.80         19.65         1.24 o
  -2   7  14         65.76         64.95         1.71 o
  -1   7  14          0.08         -0.21         0.50 o
   0   7  14          5.86          5.75         0.77 o
   1   7  14          2.19          1.89         0.68 o
   2   7  14         13.61         13.02         1.01 o
   3   7  14          0.85          0.54         0.54 o
   4   7  14         10.31          9.80         0.94 o
   5   7  14          3.71          3.67         0.82 o
  -4   8  14         37.78         36.66         1.69 o
  -3   8  14         25.89         25.76         1.28 o
  -2   8  14         13.72         13.14         0.95 o
  -1   8  14         22.94         23.82         1.32 o
   0   8  14          0.64          0.52         0.54 o
   1   8  14          5.62          5.53         0.76 o
   2   8  14          4.00          3.16         0.69 o
   3   8  14          4.29          3.62         0.72 o
   4   8  14          0.93          1.09         0.62 o
  -3   9  14         14.03         13.57         1.02 o
  -2   9  14          8.61          7.28         0.80 o
  -1   9  14          4.51          3.26         0.75 o
   0   9  14         14.21         11.59         1.01 o
   1   9  14          4.35          5.10         0.78 o
   2   9  14         11.23         11.57         1.12 o
   3   9  14         32.89         31.64         2.16 o
  -2  10  14         26.15         24.52         2.25 o
  -1  10  14          0.00         -0.56         0.58 o
   0  10  14          2.50          1.27         0.65 o
   1  10  14         34.40         36.71         1.85 o
   2  10  14         17.17         23.02         3.42 o
  -5   0  15          0.10          1.55         0.81 o
  -3   0  15         59.25         56.21         1.89 o
  -1   0  15          0.36          0.54         0.63 o
   1   0  15        185.62        186.65         3.47 o
   3   0  15          0.10         -0.43         0.61 o
   5   0  15         90.07         86.00         4.60 o
  -6   1  15         21.15         19.35         1.32 o
  -5   1  15         11.25         10.55         1.06 o
  -4   1  15          4.59          4.20         0.63 o
  -3   1  15          2.90          2.47         0.67 o
  -2   1  15          1.51          2.06         0.46 o
  -1   1  15         10.35         10.79         0.76 o
   0   1  15          4.89          6.12         0.71 o
   1   1  15          6.30          5.39         0.64 o
   2   1  15          6.46          7.40         0.67 o
   3   1  15          9.50          9.20         0.79 o
   4   1  15          0.13          0.01         0.46 o
   5   1  15          8.60         11.25         0.98 o
   6   1  15         15.66         16.03         1.94 o
  -6   2  15          2.38          1.09         0.62 o
  -5   2  15         33.48         33.31         1.48 o
  -4   2  15          1.39          1.22         0.51 o
  -3   2  15         21.06         21.32         0.97 o
  -2   2  15         40.19         42.38         1.21 o
  -1   2  15         51.06         53.84         1.65 o
   0   2  15          0.75          0.84         0.48 o
   1   2  15          7.72          8.17         0.75 o
   2   2  15        191.72        196.00         2.80 o
   3   2  15         13.33         13.25         0.91 o
   4   2  15          6.97          7.12         0.75 o
   5   2  15          9.96         10.47         0.91 o
   6   2  15         16.65         16.30         1.38 o
  -6   3  15          0.12          0.47         0.55 o
  -5   3  15         22.83         23.47         1.25 o
  -4   3  15          2.46          2.60         0.57 o
  -3   3  15         65.98         70.18         1.77 o
  -2   3  15        489.89        494.76         7.17 o
  -1   3  15         23.24         22.83         1.12 o
   0   3  15         38.57         35.73         1.40 o
   1   3  15         77.47         78.83         1.66 o
   2   3  15         19.55         18.51         1.05 o
   3   3  15        219.76        217.87         3.49 o
   4   3  15         59.49         62.00         1.86 o
   5   3  15          6.15          5.50         0.76 o
   6   3  15        111.30        115.56         3.01 o
  -6   4  15          0.03          0.55         0.55 o
  -5   4  15          2.58          1.52         0.77 o
  -4   4  15          5.74          6.42         0.75 o
  -3   4  15          0.36         -0.45         0.47 o
  -2   4  15         11.11         11.33         0.93 o
  -1   4  15         42.49         45.82         1.40 o
   0   4  15          1.01          0.11         0.48 o
   1   4  15          1.18          1.32         0.51 o
   2   4  15         47.82         49.74         1.48 o
   3   4  15         32.31         31.47         1.49 o
   4   4  15         12.86         14.59         1.09 o
   5   4  15          6.06          5.92         0.96 o
   6   4  15          0.07          0.26         0.70 o
  -5   5  15         49.91         51.35         1.70 o
  -4   5  15          3.15          2.15         0.61 o
  -3   5  15         10.05         10.08         0.88 o
  -2   5  15         89.54         94.15         2.75 o
  -1   5  15          0.16          0.54         0.49 o
   0   5  15          6.52          3.88         0.70 o
   1   5  15          5.28          4.92         0.68 o
   2   5  15          0.32          0.82         0.52 o
   3   5  15          8.03          7.71         0.87 o
   4   5  15         63.87         65.68         2.41 o
   5   5  15         19.24         18.64         1.41 o
  -5   6  15          3.73          2.52         0.92 o
  -4   6  15         54.27         56.83         1.85 o
  -3   6  15          4.15          4.01         0.68 o
  -2   6  15          1.76          1.68         0.51 o
  -1   6  15         22.36         20.48         1.12 o
   0   6  15          5.69          5.83         0.77 o
   1   6  15         55.24         53.29         1.74 o
   2   6  15         12.10         11.05         0.99 o
   3   6  15         19.03         19.72         1.25 o
   4   6  15          5.53          5.78         0.83 o
   5   6  15         28.78         25.26         1.73 o
  -4   7  15         26.29         27.39         1.50 o
  -3   7  15          0.47          0.55         0.55 o
  -2   7  15          0.14         -0.18         0.50 o
  -1   7  15          4.41          3.62         0.74 o
   0   7  15          5.84          6.30         0.96 o
   1   7  15          0.71          1.20         0.61 o
   2   7  15          0.43          1.49         0.64 o
   3   7  15          0.00          0.53         0.59 o
   4   7  15          1.93          2.11         0.86 o
  -3   8  15         28.01         26.05         1.33 o
  -2   8  15         15.23         18.50         1.15 o
  -1   8  15         90.40         93.16         2.35 o
   0   8  15          0.08          0.13         0.57 o
   1   8  15          0.12          0.38         0.58 o
   2   8  15         46.19         46.15         1.76 o
   3   8  15         25.82         25.04         1.40 o
  -2   9  15         58.93         63.07         1.82 o
  -1   9  15          8.57          8.46         0.96 o
   0   9  15          8.93          7.00         0.91 o
   1   9  15          6.33          6.80         0.89 o
   2   9  15          1.69          0.86         1.03 o
  -6   0  16          7.56          5.37         4.14 o
  -4   0  16         73.34         74.41         2.69 o
  -2   0  16         37.47         35.83         1.77 o
   0   0  16         28.12         25.64         1.72 o
   2   0  16          7.93          8.30         1.12 o
   4   0  16          5.61          3.60         1.15 o
  -6   1  16         16.53         17.55         1.31 o
  -5   1  16          9.94          8.69         0.90 o
  -4   1  16         25.54         26.35         1.32 o
  -3   1  16         14.15         12.79         0.82 o
  -2   1  16          3.05          2.14         0.54 o
  -1   1  16         11.28         10.46         0.87 o
   0   1  16         21.70         21.36         1.26 o
   1   1  16          0.43         -0.01         0.45 o
   2   1  16          7.71          8.37         0.78 o
   3   1  16         76.39         73.84         2.02 o
   4   1  16          1.10          1.03         0.69 o
   5   1  16          9.44          8.66         1.11 o
  -5   2  16         14.53         15.40         1.10 o
  -4   2  16          0.02          0.03         0.54 o
  -3   2  16          0.08         -0.02         0.47 o
  -2   2  16         49.95         50.29         1.48 o
  -1   2  16         56.14         54.04         1.84 o
   0   2  16         27.66         30.17         1.33 o
   1   2  16         11.88         12.34         0.91 o
   2   2  16         42.81         45.48         1.51 o
   3   2  16          0.48          0.18         0.53 o
   4   2  16          0.17         -0.11         0.53 o
   5   2  16         19.58         20.79         1.52 o
  -5   3  16         18.88         20.08         1.36 o
  -4   3  16          5.95          6.23         0.77 o
  -3   3  16         93.91         94.59         2.13 o
  -2   3  16          5.17          5.57         0.72 o
  -1   3  16        166.80        168.88         2.84 o
   0   3  16         43.42         44.30         1.50 o
   1   3  16          0.24         -0.13         0.73 o
   2   3  16         90.36         91.63         2.06 o
   3   3  16         54.33         55.92         1.65 o
   4   3  16          6.06          4.96         0.94 o
   5   3  16         14.79         13.50         1.18 o
  -5   4  16          0.55          1.21         0.69 o
  -4   4  16          0.48          1.24         0.60 o
  -3   4  16         59.24         58.35         3.13 o
  -2   4  16         35.20         34.43         1.44 o
  -1   4  16         39.13         37.45         1.45 o
   0   4  16         29.14         29.20         1.35 o
   1   4  16          0.51          1.38         0.58 o
   2   4  16         28.19         29.27         2.31 o
   3   4  16        163.15        166.50         3.18 o
   4   4  16          1.37          1.86         0.75 o
   5   4  16          0.63          0.70         0.77 o
  -5   5  16          4.00          3.52         2.24 o
  -4   5  16         20.10         21.20         1.23 o
  -3   5  16         25.68         26.52         1.33 o
  -2   5  16         20.40         21.77         1.20 o
  -1   5  16         12.04         12.86         1.20 o
   0   5  16          7.28          5.18         0.72 o
   1   5  16          1.82          1.19         0.62 o
   2   5  16         13.87         15.28         1.84 o
   3   5  16          4.09          3.12         0.75 o
   4   5  16         53.91         53.19         1.85 o
  -4   6  16          0.73          0.34         0.58 o
  -3   6  16         17.28         17.07         1.13 o
  -2   6  16          0.07          1.01         0.52 o
  -1   6  16          8.56          7.56         0.90 o
   0   6  16         62.15         60.24         1.89 o
   1   6  16          2.73          2.44         0.70 o
   2   6  16          0.87          0.07         0.58 o
   3   6  16          0.40         -0.08         0.65 o
   4   6  16          5.16          4.06         1.09 o
  -3   7  16          0.92          0.13         0.58 o
  -2   7  16         18.01         15.82         1.09 o
  -1   7  16          3.96          4.60         0.83 o
   0   7  16         64.09         62.68         1.95 o
   1   7  16          4.36          5.11         0.83 o
   2   7  16          0.30          0.87         0.64 o
   3   7  16         14.22         13.69         1.27 o
  -2   8  16         24.94         24.14         2.30 o
  -1   8  16         15.37         16.58         1.24 o
   0   8  16         27.65         30.89         1.68 o
   1   8  16         20.61         18.90         1.31 o
   2   8  16         12.26         12.16         2.58 o
  -5   0  17          1.91          0.36         1.10 o
  -3   0  17         12.49         12.50         1.41 o
  -1   0  17          2.59          0.66         0.80 o
   1   0  17          2.39          1.54         0.83 o
   3   0  17          1.99          0.38         1.02 o
   5   0  17          0.53         -0.08         1.44 o
  -5   1  17         23.30         24.44         2.06 o
  -4   1  17         25.51         24.75         1.46 o
  -3   1  17         63.86         64.75         2.02 o
  -2   1  17         10.68         11.77         1.05 o
  -1   1  17         28.59         29.24         1.69 o
   0   1  17         26.56         26.75         1.44 o
   1   1  17          0.01          0.37         0.53 o
   2   1  17         35.00         36.26         2.33 o
   3   1  17         42.03         43.87         1.84 o
   4   1  17          0.01          0.37         0.71 o
  -5   2  17         34.75         36.05         2.87 o
  -4   2  17          1.58          1.39         0.68 o
  -3   2  17          6.07          7.11         0.83 o
  -2   2  17          0.33          0.32         0.53 o
  -1   2  17         69.03         70.16         2.02 o
   0   2  17          0.62          0.12         0.59 o
   1   2  17          1.96          2.46         0.66 o
   2   2  17         13.34         15.62         1.17 o
   3   2  17         43.84         42.31         1.81 o
   4   2  17          1.66          0.86         0.69 o
  -4   3  17          0.33          0.42         0.65 o
  -3   3  17         10.29          9.36         1.03 o
  -2   3  17          5.40          3.76         0.71 o
  -1   3  17          3.91          4.56         0.71 o
   0   3  17          4.38          4.94         0.82 o
   1   3  17          2.44          1.87         0.69 o
   2   3  17          1.53          1.95         0.68 o
   3   3  17          3.82          3.81         0.85 o
   4   3  17          6.50          4.78         0.97 o
  -4   4  17         10.60         11.37         1.42 o
  -3   4  17          0.21         -0.43         0.55 o
  -2   4  17        184.35        181.20         3.11 o
  -1   4  17         48.16         49.85         1.64 o
   0   4  17          1.35          0.88         0.63 o
   1   4  17         60.54         63.77         1.97 o
   2   4  17         32.89         36.69         1.70 o
   3   4  17          0.16          0.01         1.07 o
   4   4  17         30.31         31.79         1.85 o
  -3   5  17         56.75         56.05         1.93 o
  -2   5  17          1.07          0.47         0.59 o
  -1   5  17          4.30          3.19         0.69 o
   0   5  17         26.69         26.11         1.32 o
   1   5  17          0.00          0.26         0.69 o
   2   5  17          0.49         -0.40         0.66 o
   3   5  17         41.40         39.63         1.81 o
  -2   6  17          5.31          5.32         0.80 o
  -1   6  17          0.45         -0.22         0.60 o
   0   6  17         16.57         17.19         1.25 o
   1   6  17          0.01          0.18         0.63 o
   2   6  17          0.80          0.56         0.73 o
  -1   7  17        138.90        153.61         7.29 o
   0   7  17          6.76          5.92         0.95 o
   1   7  17          3.54          2.28         1.67 o
  -4   0  18          4.76          6.15         2.20 o
  -2   0  18         93.60         94.73         4.60 o
   0   0  18          5.18          7.09         3.91 o
   2   0  18         12.03          9.55         1.61 o
  -3   1  18          3.72          2.36         0.87 o
  -2   1  18         77.48         78.61         2.23 o
  -1   1  18          0.57          0.39         0.70 o
   0   1  18          0.04          1.10         0.73 o
   1   1  18          1.04          0.93         0.59 o
   2   1  18          4.30          4.92         0.81 o
   3   1  18          0.29          0.76         0.73 o
  -3   2  18         15.98         15.71         1.43 o
  -2   2  18          1.78          1.95         0.70 o
  -1   2  18         37.81         38.20         1.78 o
   0   2  18         21.74         22.78         1.42 o
   1   2  18          7.75          7.99         1.07 o
   2   2  18         13.73         15.93         1.37 o
   3   2  18          4.47          3.89         0.82 o
  -3   3  18          5.25          3.08         0.79 o
  -2   3  18         20.41         22.05         1.84 o
  -1   3  18          5.31          6.27         0.89 o
   0   3  18         99.29        104.52         2.58 o
   1   3  18          1.30          1.36         0.72 o
   2   3  18          4.58          6.06         1.01 o
   3   3  18          7.87          8.51         1.12 o
  -2   4  18          1.71          1.40         0.66 o
  -1   4  18         19.15         19.83         1.36 o
   0   4  18         49.26         53.49         1.94 o
   1   4  18          5.16          5.79         1.00 o
   2   4  18         13.18         13.39         1.17 o
  -1   5  18          2.76          3.47         0.90 o
   0   5  18         10.96         13.00         1.12 o
   1   5  18         26.36         27.15         1.95 o
  -1   0  19        125.46        139.36         4.94 o
   1   0  19         26.57         24.94         1.97 o
  -1   1  19          0.86          0.63         1.07 o
   0   1  19          1.53          0.78         0.72 o
   1   1  19          0.16          0.12         0.76 o
  -1   2  19          0.23          1.06         1.06 o
   0   2  19         21.56         23.46         1.67 o
   1   2  19          3.45          3.57         1.98 o
                                                
